# Supplementary material for: Deciphering the correlation between metabolic activity through 18F-FDG-PET/CT and immune landscape in soft-tissue sarcomas: an insight from the NEOSARCOMICS study
Source: Biomark Res. 2024 Jan 7;12:3. doi: 10.1186/s40364-023-00552-y (PMC10773028; doi:10.1186/s40364-023-00552-y)
Supplement: Supplementary file 1 — Supplementary Material 1 [file 40364_2023_552_MOESM1_ESM.xlsx]

## Sheet: Variants_sheet
Symbol	PlatformSymbol	chr	start	stop	description	GeneID	GeneRif	cancer_gene	SEQ	counts_NG326.01.set1.PR.txt	counts_NK724.01.set1.PR.txt	counts_NK730.01.set1.PR.txt	counts_NK751.01.set1.PR.txt	counts_NK755.01.set1.PR.txt	counts_NK869.01.set1.PR.txt	counts_NL178.01.set1.PR.txt	counts_LG487.01TUM.3.set1.PR.txt	counts_LI635.01TUM.3.set1.PR.txt	counts_LS565.01TUM1.4.set1.PR.txt	counts_LU058.01C.2.set1.PR.txt	counts_LY069.01TUM.001.set1.PR.txt	counts_MW318.set1.PR.txt	counts_MX993.01.set1.PR.txt	counts_NK721.02.set1.PR.txt	counts_NK726.01.set1.PR.txt	counts_NK728.01.set1.PR.txt	counts_NK748.01.set1.PR.txt	counts_NK749.01.set1.PR.txt	counts_NK752.01.set1.PR.txt	counts_NK756.01.set1.PR.txt	counts_NK776.01.set1.PR.txt	counts_NK777.01.set1.PR.txt	counts_NK867.01.set1.PR.txt	counts_NK879.01.set1.PR.txt	counts_NK880.02.set1.PR.txt	counts_NL222.01.set1.PR.txt	pval_LIMMA_T-TEST_AFFYX_test	pval_LIMMA_T-TEST_AFFYX_test_ADJ_BH	MeanLogA=A	MeanLogB=B	sdA=A	sdB=B	Diff_MeanLogs	Lin_Fold_change_LIMMA_T-TEST_AFFYX_B_vs_A	DGE_STATUS_LIMMA_T-TEST_AFFYX_B_vs_A	pamr_signature	pamr_fdr	pamr_threshold	G_MEAN
PSG9	PSG9	chr19	43757435	43773682	pregnancy specific beta-1-glycoprotein 9	5678	http://www.ncbi.nlm.nih.gov/gene/?term=5678&report=generif		12571	4.59389	1.73133	-2.18062	-2.95377	-6.12396	-0.0843923	-2.7178	-6.12396	2.02047	-6.12396	-6.12396	-2.54249	-6.12396	-6.12396	-6.07443	-6.07443	-6.07443	-6.07443	-6.12396	1.329	-6.12396	-6.12396	-2.95377	-6.12396	-2.72062	-6.07443	-6.12396	3.15618e-27	5.80768e-23	-1.10505	-4.82395	3.51021	2.53969	-3.71891	-13.1675	DOWN	YES	0.05	0.168868	-3.85979
AQP9	AQP9	chr15	58430408	58478110	aquaporin 9	366	http://www.ncbi.nlm.nih.gov/gene/?term=366&report=generif		849	0.196607	7.71268	2.92935	3.7927	-0.840656	4.43663	7.11407	-0.446022	-2.44774	-0.0782265	0.763257	4.24122	-1.43474	-6.12396	3.75203	-0.71596	6.64589	-4.03993	-1.61968	1.92516	0.556561	-0.728095	-0.913012	0.703438	-1.44644	-1.30893	1.54883	0.000131276	0.021923	3.6202	-0.058317	3.20804	2.84736	-3.67851	-12.8039	DOWN	YES	0.05	0.168868	0.895372
LOC100132146	LOC100132146	chr3	46653925	46668033	uncharacterized LOC100132146	100132146	http://www.ncbi.nlm.nih.gov/gene/?term=100132146&report=generif		8684	-6.12396	1.51832	-3.79494	-6.12396	-3.38469	-0.369349	2.43276	-6.12396	-6.07443	-4.12278	-1.74725	-6.12396	-6.12396	-6.12396	-6.07443	-6.07443	-6.07443	-6.07443	-4.02476	-4.82794	-6.12396	-3.00716	-6.12396	-6.12396	-5.31978	-6.07443	-4.92353	8.86661e-07	0.000214677	-2.26369	-5.36437	3.49651	1.24655	-3.10068	-8.57825	DOWN	YES	0.05	0.168868	-4.56049
MAGEC2	MAGEC2	chrX	141290128	141293076	melanoma antigen family C, 2	51438	http://www.ncbi.nlm.nih.gov/gene/?term=51438&report=generif		9023	-6.12396	-5.24722	-2.50589	2.54015	-6.12396	5.2031	1.84712	-6.12396	4.83607	-6.12396	-4.32268	-4.44111	-6.12396	-6.12396	-6.07443	-6.07443	0.885701	-6.07443	-6.12396	-6.12396	-6.12396	2.26595	-6.12396	3.86707	-6.12396	-6.07443	-6.12396	9.2592e-16	5.32433e-13	-1.48724	-4.12231	4.65961	3.7376	-2.63508	-6.21208	DOWN	YES	0.05	0.168868	-3.43915
MMP8	MMP8	chr11	102582526	102595685	matrix metallopeptidase 8 (neutrophil collagenase)	4317	http://www.ncbi.nlm.nih.gov/gene/?term=4317&report=generif		9537	-3.2909	-1.52976	-2.05565	-5.97537	-6.12396	-2.50589	2.89345	-3.63904	-6.07443	-6.12396	-6.12396	-6.12396	-5.09862	-6.12396	-3.95821	-6.07443	1.57817	-6.07443	-6.12396	-6.12396	-6.12396	-5.33494	-6.12396	-4.03234	-5.31978	-6.07443	-3.97338	2.03166e-07	5.26544e-05	-2.65544	-5.15338	3.0522	1.81627	-2.49794	-5.64877	DOWN	YES	0.05	0.168868	-4.50576
CD8B	CD8B	chr2	87042460	87089047	CD8b molecule	926	http://www.ncbi.nlm.nih.gov/gene/?term=926&report=generif		2750	3.35042	3.03854	2.41002	0.982242	2.28131	2.25042	2.83166	-2.34533	2.73458	0.697525	-1.38838	2.8184	-0.453876	-1.28462	1.48246	-2.03026	0.131369	0.180747	-1.87918	2.01974	0.0652766	0.452568	-0.164835	-1.61968	2.77813	-2.42503	0.0907352	0.000151995	0.0247509	2.44923	-0.00698346	0.766703	1.71124	-2.45621	-5.48775	DOWN	YES	0.05	0.168868	0.629813
CD8A	CD8A	chr2	87011728	87035519	CD8a molecule	925	http://www.ncbi.nlm.nih.gov/gene/?term=925&report=generif		2749	5.0581	4.4325	3.56496	2.99215	4.25626	4.11289	4.90225	-0.446022	4.92751	1.75598	0.812759	4.36627	1.84449	1.10677	3.62577	0.855731	1.95382	1.24026	0.195832	4.54873	2.40011	1.42213	1.79958	0.131369	4.32052	-1.4703	1.91697	1.466e-05	0.003031	4.18844	1.86541	0.725207	1.74454	-2.32303	-5.00382	DOWN	YES	0.05	0.168868	2.46768
SNX10	SNX10	chr7	26331515	26413949	sorting nexin 10	29887	http://www.ncbi.nlm.nih.gov/gene/?term=29887&report=generif		14832	5.18375	6.62348	4.90642	5.59314	5.10361	6.23786	6.47056	3.18106	5.14001	3.44019	3.73308	4.51835	3.0602	1.23821	3.53561	3.47468	5.8502	3.96732	2.95097	4.90367	2.63019	2.75961	5.06017	4.1179	3.47786	-0.474058	2.34772	1.42206e-05	0.00297356	5.73126	3.44565	0.706213	1.42152	-2.28561	-4.87571	DOWN	YES	0.05	0.168868	4.03821
PADI3	PADI3	chr1	17575593	17610727	peptidyl arginine deiminase, type III	51702	http://www.ncbi.nlm.nih.gov/gene/?term=51702&report=generif		11300	-6.12396	0.39926	-6.12396	-4.51367	0.318157	-4.9387	0.726779	-3.63904	-2.0707	-6.12396	-6.12396	-6.12396	-4.11632	-6.12396	-3.95821	-6.07443	-6.07443	0.838726	-4.02476	-6.12396	-6.12396	-6.12396	-6.12396	-6.12396	-6.12396	-6.07443	-6.12396	8.52713e-11	2.85287e-08	-2.89373	-5.12786	3.21307	1.84067	-2.23413	-4.70478	DOWN	YES	0.05	0.168868	-4.54864
ARG1	ARG1	chr6	131894344	131905472	arginase 1	383	http://www.ncbi.nlm.nih.gov/gene/?term=383&report=generif		874	-6.12396	-5.24722	-1.73972	-6.12396	-4.05509	-6.12396	7.56178	-6.12396	-6.07443	-4.12278	-6.12396	-3.72907	-6.12396	-6.12396	-6.07443	-6.07443	0.507543	-6.07443	-6.12396	-6.12396	-2.73894	-5.33494	-6.12396	-6.12396	-4.26561	-6.07443	-6.12396	6.20325e-05	0.0115299	-3.12173	-5.25858	4.97454	1.69031	-2.13684	-4.39799	DOWN	YES	0.05	0.168868	-4.70458
C2orf71	C2orf71	chr2	29284556	29297127	chromosome 2 open reading frame 71	388939	http://www.ncbi.nlm.nih.gov/gene/?term=388939&report=generif		2005	-6.12396	-2.84174	-3.46443	-3.60468	3.33873	-4.9387	-4.92353	-1.82514	-6.07443	-6.12396	-6.12396	-6.12396	-5.09862	-2.98209	-6.07443	-6.07443	-6.07443	-4.03993	-5.29675	-3.79494	-6.12396	-5.33494	-6.12396	-6.12396	-5.31978	-6.07443	-6.12396	3.37324e-05	0.00653379	-3.22262	-5.3466	3.09991	1.23651	-2.12398	-4.35896	DOWN	YES	0.05	0.168868	-4.79594
FGF21	FGF21	chr19	49259344	49261582	fibroblast growth factor 21	26291	http://www.ncbi.nlm.nih.gov/gene/?term=26291&report=generif		5634	-4.04751	-3.7139	-6.12396	-2.95377	-2.48348	1.09334	-2.7178	-6.12396	-6.07443	-6.12396	-6.12396	-2.30994	-2.93168	-6.12396	-6.07443	-6.07443	-6.07443	-6.07443	-2.99058	-4.82794	-6.12396	-6.12396	-6.12396	-0.740206	-4.26561	-6.07443	-4.92353	2.2506e-06	0.000524218	-2.99244	-5.11519	2.17829	1.61859	-2.12275	-4.35523	DOWN	YES	0.05	0.168868	-4.56485
CD27	CD27	chr12	6554051	6560884	CD27 molecule	939	http://www.ncbi.nlm.nih.gov/gene/?term=939&report=generif		2696	2.68225	2.7789	1.03188	1.69397	0.918822	2.38177	2.49956	-0.911402	3.47179	-1.06663	-1.16796	2.72824	-0.419533	-1.53924	2.15327	-2.03026	0.30405	-0.533446	-2.68	2.84498	0.208664	-2.50393	0.151407	-2.18564	2.34871	-0.99767	0.572173	0.000208238	0.0313332	1.99817	-0.0626209	0.781803	1.88708	-2.06079	-4.17214	DOWN	YES	0.05	0.168868	0.471657
GBP7	GBP7	chr1	89597434	89641723	guanylate binding protein 7	388646	http://www.ncbi.nlm.nih.gov/gene/?term=388646&report=generif		6067	-1.44702	-3.36166	-5.19768	-2.95377	-5.97537	-3.97338	-0.770357	-4.27315	-2.0707	-6.12396	-6.12396	-6.12396	-5.09862	-6.12396	-3.95821	-6.07443	-6.07443	-6.07443	-5.29675	-3.2909	-6.12396	-6.12396	-6.12396	-6.12396	-4.26561	-6.07443	-6.12396	1.20377e-07	3.21023e-05	-3.38275	-5.38336	1.87619	1.18766	-2.00061	-4.0017	DOWN	YES	0.05	0.168868	-4.86468
PDC	PDC	chr1	186412698	186430240	phosducin	5132	http://www.ncbi.nlm.nih.gov/gene/?term=5132&report=generif		11506	-2.50826	-6.12396	-5.19768	-3.60468	-3.21456	-3.45538	-0.171914	-6.12396	-6.07443	-4.12278	-6.12396	-4.44111	-6.12396	-6.12396	-1.806	-6.07443	-6.07443	-6.07443	-6.12396	-6.12396	-4.27315	-3.91215	-6.12396	-6.12396	-5.31978	-6.07443	-6.12396	2.38148e-17	2.44349e-14	-3.46806	-5.46814	1.91112	1.16655	-2.00007	-4.0002	DOWN	YES	0.05	0.168868	-4.9496
CEACAM6	CEACAM6	chr19	42259398	42276113	carcinoembryonic antigen-related cell adhesion molecule 6 (non-specific cross reacting antigen)	4680	http://www.ncbi.nlm.nih.gov/gene/?term=4680&report=generif		2902	6.41693	-4.12278	-4.26561	-4.51367	-5.24722	-4.9387	-6.12396	-2.85465	-6.07443	-6.12396	-6.12396	-4.44111	-6.12396	-4.26561	-6.07443	-6.07443	-3.0485	-6.07443	-0.621748	-6.12396	-4.27315	-6.12396	-6.12396	-6.12396	-6.12396	-6.07443	-6.12396	8.78003e-11	2.88502e-08	-3.25643	-5.24962	4.31933	1.53649	-1.9932	-3.98118	DOWN	YES	0.05	0.168868	-4.73287
ESRRB	ESRRB	chr14	76837690	76968180	estrogen-related receptor beta	2103	http://www.ncbi.nlm.nih.gov/gene/?term=2103&report=generif		5039	-0.0782265	0.5178	1.88927	0.819453	-0.222908	-0.219184	0.299055	-3.63904	1.97744	-2.10182	-2.51391	-1.92187	1.68723	-0.972364	-0.921852	-0.628892	-2.52144	-1.59852	-2.04946	-1.30487	-1.20938	-1.91543	-1.4184	-4.03234	0.228761	-1.30893	-3.97338	4.05096e-05	0.00768472	0.429323	-1.50692	0.754102	1.57242	-1.93625	-3.82708	DOWN	YES	0.05	0.168868	-1.00493
SLC11A1	SLC11A1	chr2	219246752	219261617	solute carrier family 11 (proton-coupled divalent metal ion transporter), member 1	6556	http://www.ncbi.nlm.nih.gov/gene/?term=6556&report=generif		14281	5.02097	5.50552	4.11818	6.57723	1.06536	4.34359	4.63884	1.68069	1.88084	1.26318	1.59958	3.7126	2.97706	-0.341841	7.76474	0.756706	8.68843	-0.8903	2.01645	3.41374	1.90886	2.55127	2.32054	4.89395	0.386353	1.61416	4.17558	8.8024e-05	0.0155743	4.4671	2.61863	1.71153	2.39164	-1.84847	-3.60118	DOWN	YES	0.05	0.168868	3.09786
FSHR	FSHR	chr2	49189296	49381666	follicle stimulating hormone receptor	2492	http://www.ncbi.nlm.nih.gov/gene/?term=2492&report=generif		5863	-1.19433	-2.84174	-6.12396	-4.51367	-6.12396	-0.819393	-6.12396	-6.12396	-6.07443	-6.12396	-6.12396	-6.12396	-5.09862	-6.12396	-6.07443	-6.07443	-6.07443	-6.07443	-6.12396	-6.12396	-6.12396	-4.27315	-6.12396	-6.12396	-5.31978	-3.72907	-6.12396	2.33561e-19	3.90705e-16	-3.963	-5.80781	2.34938	0.683349	-1.84481	-3.59206	DOWN	YES	0.05	0.168868	-5.32953
HNF1A	HNF1A	chr12	121416549	121440314	HNF1 homeobox A	6927	http://www.ncbi.nlm.nih.gov/gene/?term=6927&report=generif		7051	-2.50826	-6.12396	0.676157	-2.95377	-6.12396	-6.12396	1.96845	-6.12396	-6.07443	-6.12396	-6.12396	-6.12396	-5.09862	-5.24722	0.372699	-6.07443	2.05838	-6.07443	-6.12396	-6.12396	-6.12396	-5.33494	-6.12396	0.518745	-6.12396	-6.07443	-4.92353	1.35935e-08	3.90835e-06	-3.02704	-4.85339	3.35946	2.56381	-1.82635	-3.54638	DOWN	YES	0.05	0.168868	-4.37989
BPIFA2	BPIFA2	chr20	31755960	31769223	BPI fold containing family A, member 2	140683	http://www.ncbi.nlm.nih.gov/gene/?term=140683&report=generif		1527	-6.12396	-6.12396	-5.19768	-4.51367	-3.38469	-2.07634	0.452213	-6.12396	-6.07443	-6.12396	-6.12396	-6.12396	-6.12396	-6.12396	-3.95821	-6.07443	-6.07443	-4.03993	-6.12396	-2.91976	-6.12396	-3.00716	-6.12396	-6.12396	-6.12396	-6.07443	-6.12396	2.10749e-20	4.30887e-17	-3.85258	-5.58551	2.39687	1.10564	-1.73293	-3.32402	DOWN	YES	0.05	0.168868	-5.13623
SELPLG	SELPLG	chr12	109015680	109027670	selectin P ligand	6404	http://www.ncbi.nlm.nih.gov/gene/?term=6404&report=generif		13934	5.64547	6.51564	5.1768	5.65542	3.452	5.9464	5.04792	3.65513	5.42302	3.56496	3.19653	5.41624	3.77334	2.16413	4.66349	2.33173	5.7532	1.08714	0.490053	6.09862	3.40547	3.02865	3.91326	4.24122	4.16635	1.89017	4.07135	5.9909e-05	0.0112488	5.34852	3.6167	0.967698	1.50124	-1.73182	-3.32146	DOWN	YES	0.05	0.168868	4.06569
CLDN24	CLDN24	chr4	184242917	184243579	claudin 24	100132463	http://www.ncbi.nlm.nih.gov/gene/?term=100132463&report=generif		3211	-3.2909	-5.24722	-1.73972	-1.50694	-6.12396	-1.78387	-3.44257	-6.12396	-6.07443	-6.12396	-6.12396	-3.72907	-3.72907	-6.12396	0.143134	-4.00959	-6.07443	-6.07443	-6.12396	-4.82794	-6.12396	0.247927	-6.12396	-6.12396	-5.31978	-6.07443	-6.12396	1.74931e-08	4.95217e-06	-3.30502	-5.03188	1.8136	1.97754	-1.72686	-3.31006	DOWN	YES	0.05	0.168868	-4.58418
PSG2	PSG2	chr19	43568362	43586893	pregnancy specific beta-1-glycoprotein 2	5670	http://www.ncbi.nlm.nih.gov/gene/?term=5670&report=generif		12564	0.418273	-0.721866	-6.12396	-6.12396	-6.12396	1.69483	-4.92353	-6.12396	-1.75603	-6.12396	-6.12396	-6.12396	-6.12396	-6.12396	-6.07443	-6.07443	-6.07443	-6.07443	-6.12396	2.31329	-4.27315	-6.12396	-3.79494	-6.12396	0.262497	-6.07443	-3.53699	1.56913e-05	0.00320817	-3.12917	-4.81365	3.45872	2.43082	-1.68449	-3.21426	DOWN	YES	0.05	0.168868	-4.37693
IGFL1	IGFL1	chr19	46733009	46734500	IGF-like family member 1	374918	http://www.ncbi.nlm.nih.gov/gene/?term=374918&report=generif		7394	-6.12396	-4.12278	-6.12396	-5.97537	-5.5561	1.99158	-1.74725	-6.12396	-2.95377	-6.12396	-6.12396	-6.12396	-6.12396	-6.12396	-6.07443	-6.07443	-6.07443	-6.07443	-0.845327	-6.12396	-6.12396	-4.27315	-6.12396	-6.12396	-6.12396	-6.07443	-6.12396	4.6637e-10	1.40683e-07	-3.95112	-5.59659	3.06372	1.37247	-1.64547	-3.12851	DOWN	YES	0.05	0.168868	-5.16999
PSG8	PSG8	chr19	43256839	43269831	pregnancy specific beta-1-glycoprotein 8	440533	http://www.ncbi.nlm.nih.gov/gene/?term=440533&report=generif		12570	-1.33261	0.862201	-6.12396	-5.97537	-6.12396	-1.32261	-3.93518	-6.12396	-0.126355	-6.12396	-6.12396	-4.44111	-6.12396	-6.12396	-6.07443	-6.07443	-6.07443	-6.07443	-6.12396	-0.521111	-2.73894	-6.12396	-6.12396	-6.12396	-2.1774	-6.07443	-4.92353	5.3911e-11	1.83707e-08	-3.42164	-5.02081	2.84346	1.97808	-1.59917	-3.02969	DOWN	YES	0.05	0.168868	-4.60621
DGAT2L6	DGAT2L6	chrX	69397336	69425553	diacylglycerol O-acyltransferase 2-like 6	347516	http://www.ncbi.nlm.nih.gov/gene/?term=347516&report=generif		4206	-4.04751	-3.36166	-2.93168	-3.60468	-5.97537	-3.97338	-3.00716	-6.12396	-3.80139	-6.12396	-6.12396	-6.12396	-4.11632	-6.12396	-3.95821	-6.07443	-6.07443	-6.07443	-5.29675	-6.12396	-4.27315	-6.12396	-3.31999	-6.12396	-6.12396	-6.07443	-3.97338	8.36656e-06	0.00185486	-3.84306	-5.40763	1.03468	1.0377	-1.56456	-2.95788	DOWN	YES	0.05	0.168868	-5.002
TFRC	TFRC	chr3	195776155	195809032	transferrin receptor	7037	http://www.ncbi.nlm.nih.gov/gene/?term=7037&report=generif		15852	6.44522	7.0704	6.17896	7.72397	7.17572	8.37637	9.49665	5.35971	6.46001	6.41728	5.74123	7.44242	5.94049	5.4717	5.82578	4.53103	7.51841	4.18116	6.15876	6.28641	5.07173	5.72276	5.43651	7.09203	5.85743	6.1039	6.28373	0.000209444	0.0313332	7.49533	5.94512	1.15124	0.847134	-1.5502	-2.92858	DOWN	YES	0.05	0.168868	6.34703
NDST4	NDST4	chr4	115748927	116035032	N-deacetylase/N-sulfotransferase (heparan glucosaminyl) 4	64579	http://www.ncbi.nlm.nih.gov/gene/?term=64579&report=generif		10154	-6.12396	-6.12396	-2.18062	-5.97537	1.58656	-3.97338	-4.92353	-6.12396	-6.07443	-6.12396	-6.12396	-4.44111	-6.12396	-2.84174	-6.07443	-6.07443	-6.07443	-6.07443	-6.12396	-6.12396	-6.12396	-3.91215	-4.62425	-2.56157	-6.12396	-6.07443	-6.12396	5.27306e-13	2.10934e-10	-3.95918	-5.49715	2.83685	1.16062	-1.53797	-2.90386	DOWN	YES	0.05	0.168868	-5.09842
TM4SF4	TM4SF4	chr3	149192368	149221181	transmembrane 4 L six family member 4	7104	http://www.ncbi.nlm.nih.gov/gene/?term=7104&report=generif		16018	-1.98479	-5.24722	-5.19768	-2.95377	-5.5561	-3.97338	-3.00716	-6.12396	-2.44774	-6.12396	-6.12396	-6.12396	-5.09862	-6.12396	-3.95821	-6.07443	-6.07443	-6.07443	-5.29675	-6.12396	-2.73894	-6.12396	-6.12396	-6.12396	-4.26561	-6.07443	-6.12396	2.14839e-14	9.4125e-12	-3.98858	-5.46716	1.3876	1.17506	-1.47857	-2.78673	DOWN	YES	0.05	0.168868	-5.08382
C8A	C8A	chr1	57320443	57383894	complement component 8, alpha polypeptide	731	http://www.ncbi.nlm.nih.gov/gene/?term=731&report=generif		2138	-4.04751	0.707957	-6.12396	-3.60468	-5.97537	-3.97338	-4.92353	-6.12396	-6.07443	-6.12396	-6.12396	-4.44111	-6.12396	-6.12396	-3.95821	-6.07443	-0.804333	-6.07443	-6.12396	-6.12396	-6.12396	-6.12396	-6.12396	-6.12396	-3.80139	-6.07443	-3.97338	4.23369e-24	1.9476e-20	-3.9915	-5.43198	2.29455	1.38171	-1.44049	-2.71412	DOWN	YES	0.05	0.168868	-5.05852
FCAMR	FCAMR	chr1	207131312	207143970	Fc receptor, IgA, IgM, high affinity	83953	http://www.ncbi.nlm.nih.gov/gene/?term=83953&report=generif		5554	-4.04751	-0.372956	-6.12396	-4.51367	-6.12396	-4.9387	-3.44257	-6.12396	-6.07443	-6.12396	-4.32268	-2.54249	-6.12396	-5.24722	-6.07443	-6.07443	-6.07443	-6.07443	-4.02476	-6.12396	-6.12396	-6.12396	-6.12396	-6.12396	-6.12396	-6.07443	-4.92353	4.63924e-17	3.7116e-14	-4.22333	-5.63114	1.97005	0.969136	-1.40781	-2.65334	DOWN	YES	0.05	0.168868	-5.26615
ADH7	ADH7	chr4	100333418	100356667	alcohol dehydrogenase 7 (class IV), mu or sigma polypeptide	131	http://www.ncbi.nlm.nih.gov/gene/?term=131&report=generif		320	-6.12396	-2.05479	-3.79494	-4.51367	-6.12396	-6.12396	-1.0903	-6.12396	-3.80139	-6.12396	-6.12396	-6.12396	-6.12396	-6.12396	-6.07443	-6.07443	-6.07443	-6.07443	-6.12396	-3.79494	-6.12396	-3.00716	-6.12396	-6.12396	-6.12396	-6.07443	-4.92353	1.39847e-19	2.57332e-16	-4.2608	-5.66313	2.06614	0.966252	-1.40234	-2.6433	DOWN	YES	0.05	0.168868	-5.29956
IFNA5	IFNA5	chr9	21304613	21305312	interferon, alpha 5	3442	http://www.ncbi.nlm.nih.gov/gene/?term=3442&report=generif		7343	-1.98479	-4.12278	-4.26561	-4.51367	-6.12396	-3.03333	-4.92353	-6.12396	-6.07443	-6.12396	-4.32268	-6.12396	-6.12396	-6.12396	-6.07443	-4.00959	-6.07443	-6.07443	-6.12396	-6.12396	-6.12396	-5.33494	-4.62425	-3.1173	-6.12396	-3.72907	-6.12396	4.84908e-15	2.2879e-12	-4.13824	-5.53375	1.32761	0.984228	-1.39552	-2.63082	DOWN	YES	0.05	0.168868	-5.17195
KRT78	KRT78	chr12	53232746	53242778	keratin 78	196374	http://www.ncbi.nlm.nih.gov/gene/?term=196374&report=generif		8276	-6.12396	-2.05479	-5.19768	-5.97537	-5.5561	-2.07634	-2.0707	-6.12396	-2.44774	-6.12396	-4.32268	-4.44111	-4.11632	-6.12396	-6.07443	-6.07443	-6.07443	-6.07443	-6.12396	-6.12396	-6.12396	-3.91215	-6.12396	-6.12396	-6.12396	-6.07443	-6.12396	5.08727e-12	1.91043e-09	-4.1507	-5.54258	1.97132	1.07032	-1.39188	-2.62421	DOWN	YES	0.05	0.168868	-5.18173
MAGEB6	MAGEB6	chrX	26210557	26213763	melanoma antigen family B, 6	158809	http://www.ncbi.nlm.nih.gov/gene/?term=158809&report=generif		9021	-6.12396	-6.12396	-4.26561	-1.50694	-6.12396	-2.74799	-2.24362	-6.12396	-6.07443	-6.12396	-6.12396	-2.84174	-6.12396	-6.12396	-6.07443	-6.07443	-6.07443	-6.07443	-6.12396	-3.79494	-6.12396	-5.33494	-6.12396	-1.87596	-5.31978	-6.07443	-6.12396	2.83841e-17	2.74892e-14	-4.16229	-5.53648	2.01194	1.22741	-1.37419	-2.59222	DOWN	YES	0.05	0.168868	-5.18021
AKR1B1	AKR1B1	chr7	134127107	134143888	aldo-keto reductase family 1, member B1 (aldose reductase)	231	http://www.ncbi.nlm.nih.gov/gene/?term=231&report=generif		480	7.05158	9.22861	6.29558	7.02277	7.17718	7.47114	8.70241	6.86608	6.9017	6.36499	6.17812	5.78017	6.1646	5.9469	6.52791	4.54519	6.49589	6.28114	5.41138	7.20491	5.74264	6.47806	6.26772	7.02626	7.14651	4.4055	6.16795	0.000251079	0.0360946	7.56418	6.19518	1.03195	0.756293	-1.369	-2.58291	DOWN	YES	0.05	0.168868	6.55011
PADI6	PADI6	chr1	17698741	17728195	peptidyl arginine deiminase, type VI	353238	http://www.ncbi.nlm.nih.gov/gene/?term=353238&report=generif		11302	-1.61968	-4.12278	-5.19768	-3.60468	-6.12396	-4.9387	-3.93518	-6.12396	-2.95377	-6.12396	-6.12396	-6.12396	-5.09862	-6.12396	-6.07443	-6.07443	-3.93518	-6.07443	-6.12396	-3.79494	-6.12396	-6.12396	-6.12396	-4.03234	-6.12396	-6.07443	-6.12396	1.9087e-22	7.02438e-19	-4.22038	-5.5738	1.43343	1.0169	-1.35342	-2.55518	DOWN	YES	0.05	0.168868	-5.22292
ZNF705D	ZNF705D	chr8	11946847	11973025	zinc finger protein 705D	728957	http://www.ncbi.nlm.nih.gov/gene/?term=728957&report=generif		18230	-6.12396	-3.7139	-5.19768	-2.18062	-5.5561	-4.9387	-3.93518	-6.12396	-6.07443	-6.12396	-4.32268	-6.12396	-6.12396	-5.24722	-6.07443	-6.07443	-6.07443	-6.07443	-6.12396	-4.82794	-6.12396	-5.33494	-6.12396	-6.12396	-6.12396	-6.07443	-6.12396	1.38473e-16	1.01922e-13	-4.52088	-5.87095	1.33824	0.515543	-1.35007	-2.54924	DOWN	YES	0.05	0.168868	-5.52093
NLRP10	NLRP10	chr11	7981156	7985059	NLR family, pyrin domain containing 10	338322	http://www.ncbi.nlm.nih.gov/gene/?term=338322&report=generif		10371	-1.61968	-2.84174	-6.12396	-4.51367	-6.12396	-0.0537323	-4.92353	-6.12396	-2.44774	-6.12396	-6.12396	-6.12396	-5.09862	-6.12396	-3.95821	-6.07443	-6.07443	-6.07443	-6.12396	0.395603	-6.12396	-5.33494	-6.12396	-4.03234	-1.8129	-6.07443	-6.12396	0.00024308	0.035407	-3.7429	-5.08512	2.31865	1.83202	-1.34223	-2.53542	DOWN	YES	0.05	0.168868	-4.73714
ATP6V0E2	ATP6V0E2	chr7	149570057	149577787	ATPase, H+ transporting V0 subunit e2	155066	http://www.ncbi.nlm.nih.gov/gene/?term=155066&report=generif		1213	5.00742	5.39075	5.09022	4.90727	6.05406	5.23766	5.59511	4.32645	4.8393	2.3325	3.45846	5.52625	3.1492	4.54462	3.06498	3.90965	3.7316	2.54462	4.37805	4.48964	4.20017	2.57943	5.11224	3.48656	4.44366	6.18495	4.22756	0.000244372	0.035407	5.32607	4.02649	0.397265	1.00675	-1.29958	-2.46157	DOWN	YES	0.05	0.168868	4.36342
NTSR2	NTSR2	chr2	11798304	11810329	neurotensin receptor 2	23620	http://www.ncbi.nlm.nih.gov/gene/?term=23620&report=generif		10624	-4.04751	-3.7139	-6.12396	-5.97537	-4.26561	-6.12396	1.11535	-6.12396	-6.07443	-6.12396	-4.32268	-0.774954	-4.11632	-6.12396	-6.07443	-6.07443	-6.07443	-6.07443	-1.9603	-6.12396	-6.12396	-6.12396	-6.12396	-6.12396	-6.12396	-6.07443	-6.12396	1.85092e-21	4.86553e-18	-4.16214	-5.44302	2.55153	1.52115	-1.28088	-2.42988	DOWN	YES	0.05	0.168868	-5.11094
CKMT1A	CKMT1A	chr15	43985084	43991420	creatine kinase, mitochondrial 1A	548596	http://www.ncbi.nlm.nih.gov/gene/?term=548596&report=generif		3174	-6.12396	-4.12278	-6.12396	-6.12396	-0.301962	-4.9387	3.9768	2.12872	-6.07443	-6.12396	-6.12396	-6.12396	-6.12396	1.41963	-6.07443	-6.07443	-6.07443	-6.07443	0.0738325	-6.12396	-4.27315	-6.12396	-6.12396	-6.12396	-6.12396	-2.92523	-3.97338	7.84851e-06	0.00176122	-3.39407	-4.65187	3.85497	2.69872	-1.25779	-2.3913	DOWN	YES	0.05	0.168868	-4.32577
SAMHD1	SAMHD1	chr20	35520227	35580246	SAM domain and HD domain 1	25939	http://www.ncbi.nlm.nih.gov/gene/?term=25939&report=generif		13738	7.87174	7.32473	6.10623	6.00831	7.01477	7.23699	6.9035	5.85702	7.09906	5.67122	5.3427	6.61786	5.49515	5.36673	5.78806	3.93348	5.63246	4.11691	6.83017	6.86608	6.35868	5.46329	6.01225	4.24861	6.34323	4.49125	5.86785	0.000361544	0.048421	6.92375	5.6701	0.667415	0.916549	-1.25365	-2.38444	DOWN	YES	0.05	0.168868	5.99512
TCHHL1	TCHHL1	chr1	152056620	152061540	trichohyalin-like 1	126637	http://www.ncbi.nlm.nih.gov/gene/?term=126637&report=generif		15720	-6.12396	-5.24722	-6.12396	-2.95377	-6.12396	-3.97338	-0.309315	-6.12396	-6.07443	-6.12396	-6.12396	-4.44111	-6.12396	-6.12396	-6.07443	-6.07443	-6.07443	-6.07443	-6.12396	-6.12396	-6.12396	-3.2527	-4.62425	-3.1173	-6.12396	-6.07443	-6.12396	1.48787e-12	5.7038e-10	-4.40794	-5.65607	2.18482	0.973373	-1.24814	-2.37535	DOWN	YES	0.05	0.168868	-5.33248
KCNC2	KCNC2	chr12	75433858	75603528	potassium voltage-gated channel, Shaw-related subfamily, member 2	3747	http://www.ncbi.nlm.nih.gov/gene/?term=3747&report=generif		7825	-6.12396	-5.24722	-5.19768	-2.51391	-3.87395	-6.12396	2.4771	-6.12396	-6.07443	4.67252	-6.12396	-6.12396	-6.12396	-6.12396	-6.07443	-6.07443	-6.07443	-0.0209276	-6.12396	-4.82794	-6.12396	-3.59563	-6.12396	-6.12396	-5.31978	-6.07443	-6.12396	6.69364e-14	2.79931e-11	-3.80051	-5.03517	3.05262	2.70315	-1.23466	-2.35326	DOWN	YES	0.05	0.168868	-4.71508
MUC17	MUC17	chr7	100663364	100702140	mucin 17, cell surface associated	140453	http://www.ncbi.nlm.nih.gov/gene/?term=140453&report=generif		9866	-6.12396	-4.12278	-6.12396	-1.88484	-5.5561	-3.97338	-3.93518	-6.12396	-3.80139	-6.12396	-6.12396	-4.44111	-6.12396	-5.24722	-6.07443	-6.07443	-6.07443	-6.07443	-6.12396	-4.82794	-6.12396	-5.33494	-6.12396	-6.12396	-6.12396	-6.07443	-6.12396	3.09146e-22	9.48098e-19	-4.53146	-5.76322	1.52537	0.67694	-1.23176	-2.34853	DOWN	YES	0.05	0.168868	-5.44387
TECTB	TECTB	chr10	114043493	114063070	tectorin beta	6975	http://www.ncbi.nlm.nih.gov/gene/?term=6975&report=generif		15770	-6.12396	-6.12396	-6.12396	-2.95377	-5.5561	-1.42851	-4.92353	-6.12396	-6.07443	-6.12396	-6.12396	-6.12396	-6.12396	-6.12396	-6.07443	-6.07443	-6.07443	-6.07443	-6.12396	-4.82794	-6.12396	-6.12396	-4.62425	-6.12396	-6.12396	-6.07443	-6.12396	4.44114e-10	1.36202e-07	-4.74768	-5.96931	1.85301	0.427058	-1.22163	-2.3321	DOWN	YES	0.05	0.168868	-5.65259
PSG6	PSG6	chr19	43406234	43422076	pregnancy specific beta-1-glycoprotein 6	5675	http://www.ncbi.nlm.nih.gov/gene/?term=5675&report=generif		12568	-1.98479	-5.24722	-6.12396	-4.51367	-6.12396	-3.45538	-3.93518	-6.12396	-3.80139	-6.12396	-6.12396	-6.12396	-6.12396	-6.12396	-6.07443	-6.07443	-6.07443	-6.07443	-6.12396	-2.3585	-6.12396	-6.12396	-6.12396	-6.12396	-3.80139	-6.07443	-6.12396	1.19014e-20	2.73747e-17	-4.48345	-5.69104	1.50375	1.05709	-1.20759	-2.30952	DOWN	YES	0.05	0.168868	-5.37796
DSCR4	DSCR4	chr21	39426313	39493454	Down syndrome critical region gene 4	10281	http://www.ncbi.nlm.nih.gov/gene/?term=10281&report=generif		4525	-6.12396	-3.7139	-6.12396	0.0530678	-4.05509	-6.12396	-4.92353	-6.12396	-6.07443	-0.171914	-6.12396	-6.12396	-6.12396	-6.12396	-6.07443	-6.07443	-6.07443	-6.07443	-6.12396	-6.12396	-6.12396	-6.12396	-6.12396	-2.18564	-6.12396	-6.07443	-6.12396	3.85228e-17	3.39861e-14	-4.43019	-5.61458	2.22123	1.55195	-1.18439	-2.27267	DOWN	YES	0.05	0.168868	-5.30752
KCNG4	KCNG4	chr16	84254741	84273356	potassium voltage-gated channel, subfamily G, member 4	93107	http://www.ncbi.nlm.nih.gov/gene/?term=93107&report=generif		7840	-6.12396	-6.12396	-5.19768	-3.60468	-2.73894	-3.45538	-6.12396	-6.12396	-6.07443	-3.46443	-6.12396	-6.12396	-6.12396	-6.12396	-6.07443	-6.07443	-6.07443	-6.07443	-6.12396	-4.82794	-6.12396	-6.12396	-6.12396	-6.12396	-6.12396	-6.07443	-6.12396	1.95919e-14	8.79295e-12	-4.76694	-5.91132	1.46594	0.643313	-1.14438	-2.21052	DOWN	YES	0.05	0.168868	-5.61463
USP26	USP26	chrX	132159507	132162300	ubiquitin specific peptidase 26	83844	http://www.ncbi.nlm.nih.gov/gene/?term=83844&report=generif		17158	-4.04751	-6.12396	-5.19768	-4.51367	-6.12396	-4.9387	-3.44257	-6.12396	-6.07443	-6.12396	-6.12396	-6.12396	-6.12396	-6.12396	-6.07443	-6.07443	-6.07443	-6.07443	-6.12396	-6.12396	-6.12396	-6.12396	-4.62425	-6.12396	-6.12396	-6.07443	-6.12396	1.03836e-18	1.59223e-15	-4.91258	-6.03411	1.00708	0.332646	-1.12153	-2.17578	DOWN	YES	0.05	0.168868	-5.74334
KRT25	KRT25	chr17	38904273	38911584	keratin 25	147183	http://www.ncbi.nlm.nih.gov/gene/?term=147183&report=generif		8247	-6.12396	-6.12396	-6.12396	-4.51367	-0.222908	-3.97338	-4.92353	-6.12396	-6.07443	-3.46443	-6.12396	-6.12396	-6.12396	-6.12396	-6.07443	-6.07443	-6.07443	-6.07443	-5.29675	-6.12396	-4.27315	-6.12396	-2.95377	-6.12396	-6.12396	-6.07443	-6.12396	3.49209e-16	2.16207e-13	-4.57219	-5.68371	2.10656	0.956181	-1.11152	-2.16072	DOWN	YES	0.05	0.168868	-5.39554
CCDC71L	CCDC71L	chr7	106297211	106301634	coiled-coil domain containing 71-like	168455	http://www.ncbi.nlm.nih.gov/gene/?term=168455&report=generif		2548	5.98532	6.68997	4.85185	5.30164	5.48617	6.28307	7.81455	4.31848	5.21804	4.61763	4.62048	5.32291	5.04726	5.19608	5.42018	5.02949	4.71401	4.97055	4.51476	6.25817	4.67223	6.51112	3.90681	4.71814	4.69933	5.01658	4.44002	0.000192542	0.0302817	6.05894	4.96061	0.991181	0.609762	-1.09832	-2.14106	DOWN	YES	0.05	0.168868	5.24536
ANKRD66	ANKRD66	chr6	46714654	46726954	ankyrin repeat domain 66	100287718	http://www.ncbi.nlm.nih.gov/gene/?term=100287718&report=generif		696	-4.04751	-2.1774	-2.68	-4.51367	-6.12396	-6.12396	-6.12396	-6.12396	-6.07443	-6.12396	-6.12396	-4.44111	-5.09862	-6.12396	-3.95821	-6.07443	-6.07443	-6.07443	-6.12396	-6.12396	-3.08327	-4.27315	-6.12396	-6.12396	-6.12396	-6.07443	-6.12396	1.5152e-17	1.74258e-14	-4.54149	-5.6233	1.67389	0.924639	-1.08181	-2.11669	DOWN	YES	0.05	0.168868	-5.34283
PRAMEF12	PRAMEF12	chr1	12834984	12838048	PRAME family member 12	390999	http://www.ncbi.nlm.nih.gov/gene/?term=390999&report=generif		12328	-6.12396	-6.12396	-6.12396	-3.60468	-3.60468	-3.97338	-3.00716	-6.12396	-6.07443	-6.12396	-4.32268	-6.12396	-6.12396	-6.12396	-6.07443	-6.07443	-6.07443	-4.03993	-2.2941	-6.12396	-6.12396	-6.12396	-6.12396	-6.12396	-6.12396	-6.07443	-6.12396	2.85454e-24	1.75088e-20	-4.65168	-5.72582	1.40593	1.00256	-1.07413	-2.10546	DOWN	YES	0.05	0.168868	-5.44734
WFDC5	WFDC5	chr20	43738093	43743813	WAP four-disulfide core domain 5	149708	http://www.ncbi.nlm.nih.gov/gene/?term=149708&report=generif		17470	-6.12396	-5.24722	-4.26561	-2.95377	-6.12396	-4.9387	-2.24362	-6.12396	-6.07443	-6.12396	-6.12396	-6.12396	-6.12396	-6.12396	-3.95821	-6.07443	-2.52144	-6.07443	-5.29675	-3.79494	-6.12396	-6.12396	-6.12396	-6.12396	-6.12396	-6.07443	-4.92353	5.42913e-16	3.22263e-13	-4.55669	-5.6078	1.50221	1.0234	-1.05111	-2.07213	DOWN	YES	0.05	0.168868	-5.33529
C12orf40	C12orf40	chr12	40019972	40115720	chromosome 12 open reading frame 40	283461	http://www.ncbi.nlm.nih.gov/gene/?term=283461&report=generif		1695	-4.04751	-6.12396	-6.12396	2.03651	-6.12396	-4.9387	-4.92353	-6.12396	-3.80139	-6.12396	-4.32268	-6.12396	-6.12396	-5.24722	-6.07443	-6.07443	-6.07443	-6.07443	-6.12396	-4.82794	-6.12396	-1.43374	-6.12396	-2.18564	-6.12396	-6.07443	-6.12396	5.08188e-07	0.000128098	-4.32073	-5.36532	2.91517	1.39732	-1.04459	-2.06278	DOWN	YES	0.05	0.168868	-5.0945
SPERT	SPERT	chr13	46276446	46288693	spermatid associated	220082	http://www.ncbi.nlm.nih.gov/gene/?term=220082&report=generif		15013	-6.12396	-1.80882	-6.12396	-3.60468	-3.01474	-6.12396	-4.92353	-6.12396	-6.07443	-6.12396	-6.12396	-6.12396	-6.12396	-6.12396	-6.07443	-6.07443	-6.07443	-6.07443	-6.12396	-6.12396	-6.12396	-1.81612	-6.12396	-6.12396	-6.12396	0.319938	-6.12396	5.13473e-18	6.74887e-15	-4.53195	-5.57399	1.74804	1.68654	-1.04204	-2.05913	DOWN	YES	0.05	0.168868	-5.30383
DCAF8L2	DCAF8L2	chrX	27764926	27766938	DDB1 and CUL4 associated factor 8-like 2	347442	http://www.ncbi.nlm.nih.gov/gene/?term=347442&report=generif		4025	-6.12396	-6.12396	-3.79494	-2.95377	-6.12396	-1.78387	-4.92353	-6.12396	-2.44774	-6.12396	-6.12396	-6.12396	-6.12396	-6.12396	-6.07443	-6.07443	-6.07443	-6.07443	-6.12396	-6.12396	-4.27315	-4.27315	-6.12396	-2.56157	-6.12396	-6.07443	-6.12396	1.83892e-16	1.25326e-13	-4.54685	-5.56456	1.74838	1.18788	-1.01771	-2.0247	DOWN	YES	0.05	0.168868	-5.30071
PAGE1	PAGE1	chrX	49452054	49460596	P antigen family, member 1 (prostate associated)	8712	http://www.ncbi.nlm.nih.gov/gene/?term=8712&report=generif		11310	-6.12396	-6.12396	-6.12396	0.0530678	-5.5561	-1.6267	1.39878	-6.12396	3.32415	-6.12396	-6.12396	-6.12396	-6.12396	-6.12396	-6.07443	-6.07443	-2.52144	-6.07443	-6.12396	-3.79494	-6.12396	3.88184	-6.12396	1.67335	-6.12396	-6.07443	-6.12396	2.68651e-08	7.37828e-06	-3.44326	-4.45491	3.2912	3.34726	-1.01165	-2.01622	DOWN	YES	0.05	0.168868	-4.19263
LBP	LBP	chr20	36974814	37005653	lipopolysaccharide binding protein	3929	http://www.ncbi.nlm.nih.gov/gene/?term=3929&report=generif		8454	-2.50826	9.07911	4.56361	3.57982	-3.60468	6.79776	9.08779	-2.85465	-6.07443	-4.12278	-2.84174	7.09537	0.992648	-1.28462	0.521517	-6.07443	4.11552	-6.07443	-5.29675	-1.66278	3.07913	-5.33494	1.77038	-3.1173	2.91815	-0.758723	1.54883	0.010986	0.305521	3.85645	-1.1728	5.16477	3.83682	-5.02925	-32.6554	EQ	YES	0.05	0.168868	0.131079
CHI3L1	CHI3L1	chr1	203148059	203155922	chitinase 3-like 1 (cartilage glycoprotein-39)	1116	http://www.ncbi.nlm.nih.gov/gene/?term=1116&report=generif		3064	1.54714	12.5945	6.40105	3.05766	8.6746	7.34879	9.54426	6.3334	-2.44774	-0.724085	-0.533446	9.9103	5.55909	7.63836	2.60819	-1.7964	2.33469	6.47806	3.93661	1.23653	3.27614	-3.59563	0.570253	-0.377059	-0.971339	-1.83993	5.8642	0.0184709	0.369396	7.024	2.17301	3.79316	3.81998	-4.85099	-28.8599	EQ	YES	0.05	0.168868	3.43067
PSG1	PSG1	chr19	43370613	43383871	pregnancy specific beta-1-glycoprotein 1	5669	http://www.ncbi.nlm.nih.gov/gene/?term=5669&report=generif		12562	9.98699	4.81251	-6.12396	-2.95377	-6.12396	4.58059	-3.44257	-6.12396	0.869213	-6.12396	-6.12396	-2.10968	-2.40846	-6.12396	-6.07443	-6.07443	-6.07443	-6.07443	-6.12396	2.28327	-6.12396	-6.12396	-2.44774	-6.12396	3.33653	-6.07443	-1.82063	0.0146031	0.340176	0.10512	-4.08306	6.31647	3.14347	-4.18818	-18.2293	EQ	YES	0.05	0.168868	-2.99724
POPDC3	POPDC3	chr6	105605775	105627858	popeye domain containing 3	64208	http://www.ncbi.nlm.nih.gov/gene/?term=64208&report=generif		12143	4.15097	4.1314	4.05821	5.44374	2.05525	5.2157	2.67509	4.28999	2.43675	-6.12396	-6.12396	2.61168	3.18802	-3.12106	5.25126	-4.00959	4.58045	-3.32758	-6.12396	3.04227	1.38777	3.50879	-1.20938	2.43786	0.751388	-3.72907	-2.27898	0.0259847	0.410072	3.96148	-0.128065	1.23375	3.90355	-4.08954	-17.0245	EQ	YES	0.05	0.168868	0.932188
SERPINA3	SERPINA3	chr14	95078714	95090390	serpin peptidase inhibitor, clade A (alpha-1 antiproteinase, antitrypsin), member 3	12	http://www.ncbi.nlm.nih.gov/gene/?term=12&report=generif		14002	0.243855	8.1243	1.30846	-4.51367	4.66794	6.14579	3.33274	-1.33865	-6.07443	-6.12396	-4.32268	-0.92023	2.62933	4.34121	0.620519	-2.03026	-6.07443	-3.32758	0.95939	-1.81612	0.208664	-0.788009	-3.79494	-1.38164	5.59869	-6.07443	4.77477	0.00786822	0.262224	2.75849	-1.24674	4.19428	3.66428	-4.00523	-16.0581	EQ	YES	0.05	0.168868	-0.208347
PAX3	PAX3	chr2	223064606	223163715	paired box 3	5077	http://www.ncbi.nlm.nih.gov/gene/?term=5077&report=generif		11404	3.87873	2.87567	5.38942	1.94867	4.52732	3.06259	3.9064	3.87244	-1.50694	-6.12396	-6.12396	-6.12396	2.52155	3.69928	-1.806	-1.10544	1.51064	5.71784	2.88476	-2.91976	4.04106	1.40655	-6.12396	-2.56157	4.34638	-3.72907	4.1486	0.0338384	0.439233	3.65554	-0.198775	1.13668	4.08923	-3.85432	-14.4632	EQ	YES	0.05	0.168868	0.800492
RIMS4	RIMS4	chr20	43380445	43438979	regulating synaptic membrane exocytosis 4	140730	http://www.ncbi.nlm.nih.gov/gene/?term=140730&report=generif		13284	4.91279	-0.537956	5.22475	0.180287	6.25244	5.21852	6.80133	5.30304	-3.80139	-2.57172	-0.651918	2.8404	-2.10968	1.53696	-1.38501	-2.68	-0.454447	0.180747	5.57733	-2.91976	3.14895	2.65034	7.05438	-3.1173	5.62097	-3.72907	-2.27898	0.0519451	0.492626	4.00745	0.410692	2.94171	3.53336	-3.59676	-12.0985	EQ	YES	0.05	0.168868	1.34319
SAA1	SAA1	chr11	18287808	18291523	serum amyloid A1	6288	http://www.ncbi.nlm.nih.gov/gene/?term=6288&report=generif		13709	-4.04751	7.54852	-2.50589	-1.88484	-1.74725	4.7005	6.06059	0.75489	0.631676	-6.12396	-4.32268	-1.65123	4.9643	5.60575	-2.11378	-6.07443	-2.52144	-6.07443	-5.29675	2.48091	-6.12396	-5.33494	-6.12396	2.11127	-0.784307	-6.07443	-3.97338	0.149354	0.662818	1.16059	-2.30224	4.75472	3.90685	-3.46283	-11.026	EQ	YES	0.05	0.168868	-1.40447
PLA2G2A	PLA2G2A	chr1	20301924	20306932	phospholipase A2, group IIA (platelets, synovial fluid)	5320	http://www.ncbi.nlm.nih.gov/gene/?term=5320&report=generif		11886	5.78004	4.89519	6.21379	4.85462	3.64795	8.56868	9.45235	3.67381	0.869213	3.44358	5.03126	3.48208	4.38829	4.94855	-0.659308	-1.5953	0.557546	-4.03993	-4.02476	5.19017	7.44758	4.5048	10.3064	0.299055	7.4171	-6.07443	9.98699	0.0442458	0.472533	6.2018	2.75764	2.09724	4.54032	-3.44416	-10.8842	EQ	YES	0.05	0.168868	3.65057
INSRR	INSRR	chr1	156810665	156828712	insulin receptor-related receptor	3645	http://www.ncbi.nlm.nih.gov/gene/?term=3645&report=generif		7578	2.70507	4.33613	5.76557	5.77491	6.34338	5.44844	3.12642	-4.27315	2.16255	-3.46443	-0.264795	5.35573	-1.31759	4.97683	5.88089	-0.281837	4.17092	-4.03993	-2.68	-0.0836565	3.96961	4.88177	5.2334	5.14343	-0.971339	4.65459	-1.54707	0.0613664	0.512816	4.7857	1.3753	1.41943	3.60099	-3.41041	-10.6325	EQ	YES	0.05	0.168868	2.25948
PRL	PRL	chr6	22287473	22303082	prolactin	5617	http://www.ncbi.nlm.nih.gov/gene/?term=5617&report=generif		12424	-6.12396	2.72639	-0.913012	-5.97537	0.676504	-1.06242	7.39974	1.29475	-3.80139	-1.42851	-6.12396	1.39275	-6.12396	-5.24722	-3.95821	0.302574	-3.0485	-6.07443	-5.29675	-3.79494	-2.22205	-6.12396	-6.12396	-4.03234	-6.12396	-6.07443	-4.92353	0.0250767	0.402378	-0.467446	-3.8766	4.76598	2.52711	-3.40915	-10.6233	EQ	YES	0.05	0.168868	-2.99275
CD177	CD177	chr19	43857825	43867480	CD177 molecule	57126	http://www.ncbi.nlm.nih.gov/gene/?term=57126&report=generif		2676	3.43602	9.74236	4.55098	-6.12396	-3.76343	0.473912	0.699446	0.542098	-1.75603	-4.12278	-2.84174	-1.53674	0.79803	-0.194062	-6.07443	-6.07443	-0.556995	-6.07443	-3.76343	2.87037	2.19025	-5.33494	-3.79494	-6.12396	1.74805	-3.72907	2.71807	0.108604	0.60914	1.28791	-2.05555	5.29466	3.16146	-3.34346	-10.1504	EQ	YES	0.05	0.168868	-1.18873
PLEKHS1	PLEKHS1	chr10	115511213	115542192	pleckstrin homology domain containing, family S member 1	79949	http://www.ncbi.nlm.nih.gov/gene/?term=79949&report=generif		11972	-2.50826	4.32502	-2.93168	4.2981	-2.17901	0.316376	2.03553	-6.12396	-3.80139	-3.46443	-6.12396	-1.7964	-2.24136	-3.35408	-0.0936038	-2.68	-0.556995	-4.03993	-3.13945	-4.82794	-2.73894	0.785408	-2.44774	-0.162051	-3.80139	-3.72907	-2.62711	0.0014433	0.120173	0.479438	-2.84822	3.1477	1.85095	-3.32766	-10.0398	EQ	YES	0.05	0.168868	-1.98549
HP	HP	chr16	72088508	72094955	haptoglobin	3240	http://www.ncbi.nlm.nih.gov/gene/?term=3240&report=generif		7125	-3.2909	7.50461	1.70864	-5.97537	4.95394	-3.45538	5.97343	-0.388616	-6.07443	-1.90373	3.70863	3.86396	-2.40846	6.08215	-3.95821	-2.2941	-0.00636913	-6.07443	-4.36874	-2.57172	-6.12396	-6.12396	-4.62425	-4.03234	1.76505	-2.92523	-6.12396	0.18484	0.705573	1.05985	-2.22913	5.32406	3.68584	-3.28899	-9.77426	EQ	YES	0.05	0.168868	-1.37643
SLC2A5	SLC2A5	chr1	9097005	9129887	solute carrier family 2 (facilitated glucose/fructose transporter), member 5	6518	http://www.ncbi.nlm.nih.gov/gene/?term=6518&report=generif		14455	4.99449	6.58276	6.15914	5.47917	4.51256	3.30932	8.81739	0.416589	4.61743	2.74556	2.35064	1.09716	4.64342	0.852034	5.72919	-2.2941	6.07757	-1.78457	-0.105242	4.80112	3.0336	1.74524	2.67111	3.5257	2.15514	2.40011	3.92229	0.00194107	0.144023	5.69355	2.43	1.75023	2.28063	-3.26355	-9.6034	EQ	YES	0.05	0.168868	3.2761
CXCL10	CXCL10	chr4	76942269	76944689	chemokine (C-X-C motif) ligand 10	3627	http://www.ncbi.nlm.nih.gov/gene/?term=3627&report=generif		3832	6.94123	5.55868	4.10024	4.25367	3.67878	5.7193	5.82261	-1.33865	7.36838	-0.602248	0.894685	6.72376	2.96318	1.43564	1.96166	-0.453876	-0.454447	-2.22009	0.69829	5.72894	2.99654	0.561572	3.94951	0.796191	4.50507	-0.875921	3.84402	0.00119639	0.109982	5.1535	1.92411	1.1706	2.74455	-3.22939	-9.37872	EQ	YES	0.05	0.168868	2.76136
CXCL11	CXCL11	chr4	76954840	76957350	chemokine (C-X-C motif) ligand 11	6373	http://www.ncbi.nlm.nih.gov/gene/?term=6373&report=generif		3833	4.99589	3.47073	2.22455	1.67929	1.67761	3.9515	3.55519	-3.12106	5.82884	-2.95377	0.35231	3.25423	-0.35085	-0.194062	-1.57259	-0.114684	-1.80068	-6.07443	-1.06859	3.79388	1.1725	-1.43374	1.66394	-2.56157	3.03214	-2.92523	2.07643	0.00142899	0.119832	3.07925	-0.149849	1.25626	2.86405	-3.2291	-9.37683	EQ	YES	0.05	0.168868	0.687325
SLPI	SLPI	chr20	43880880	43883205	secretory leukocyte peptidase inhibitor	6590	http://www.ncbi.nlm.nih.gov/gene/?term=6590&report=generif		14677	0.541178	4.03764	0.445247	-0.335178	4.61656	4.05153	5.96657	0.181207	-2.95377	-4.12278	-1.61968	2.31177	3.2766	-0.756672	-6.07443	-6.07443	1.54222	-6.07443	8.27567	3.35976	0.572173	-1.81612	4.12038	0.186804	4.59238	-6.07443	-0.650439	0.0569483	0.505502	2.76051	-0.38991	2.47961	4.06454	-3.15042	-8.87913	EQ	YES	0.05	0.168868	0.426865
CHRNA9	CHRNA9	chr4	40337346	40357234	cholinergic receptor, nicotinic, alpha 9 (neuronal)	55584	http://www.ncbi.nlm.nih.gov/gene/?term=55584&report=generif		3113	-4.04751	4.10766	-5.19768	3.01753	-2.8184	-1.78387	1.39878	-4.27315	-6.07443	-6.12396	-6.12396	-4.44111	-5.09862	-4.26561	1.13692	-3.13945	-3.93518	-6.07443	-6.12396	-1.99578	-0.423513	0.17994	-3.79494	-1.0217	-5.31978	-6.07443	-4.92353	0.0344919	0.440282	-0.760499	-3.89553	3.61502	2.30208	-3.13503	-8.78495	EQ	YES	0.05	0.168868	-3.08275
PI3	PI3	chr20	43803540	43805185	peptidase inhibitor 3, skin-derived	5266	http://www.ncbi.nlm.nih.gov/gene/?term=5266&report=generif		11755	-3.2909	3.39807	-0.819393	2.1059	0.605748	3.15327	6.60082	-4.27315	-2.95377	-4.12278	-1.91277	0.22739	-1.52711	-5.24722	-0.921852	-4.00959	2.55202	-6.07443	4.20187	3.63454	0.866863	-4.27315	5.8595	-6.12396	-0.0722722	-3.72907	-0.554767	0.0488986	0.482273	1.67907	-1.42268	3.20492	3.50449	-3.10176	-8.58464	EQ	YES	0.05	0.168868	-0.618524
MYOD1	MYOD1	chr11	17741110	17743678	myogenic differentiation 1	4654	http://www.ncbi.nlm.nih.gov/gene/?term=4654&report=generif		9979	-6.12396	2.73275	-3.46443	3.2337	6.89555	-6.12396	2.89875	0.75489	-6.07443	-6.12396	-6.12396	-6.12396	4.00562	-4.26561	-1.20938	-6.07443	4.19367	-1.78457	-5.29675	-6.12396	-4.27315	-2.18313	-4.62425	-2.56157	0.47766	-2.92523	-4.92353	0.112497	0.614099	0.00691534	-3.063	5.17822	3.28687	-3.06992	-8.39724	EQ	YES	0.05	0.168868	-2.2671
NEFL	NEFL	chr8	24808469	24814383	neurofilament, light polypeptide	4747	http://www.ncbi.nlm.nih.gov/gene/?term=4747&report=generif		10212	-4.04751	2.6076	4.06358	1.82929	8.16221	1.80985	3.85696	2.46139	-3.80139	-2.95377	-0.369349	2.51939	-2.93168	-1.77177	-1.57259	4.04156	-3.93518	4.06677	0.490053	2.09611	-1.20938	2.9177	-6.12396	3.27039	-1.09226	-1.4703	-3.53699	0.0595267	0.51167	2.61171	-0.445263	3.65301	3.01741	-3.05697	-8.32225	EQ	YES	0.05	0.168868	0.347286
PSG4	PSG4	chr19	43696854	43709926	pregnancy specific beta-1-glycoprotein 4	5672	http://www.ncbi.nlm.nih.gov/gene/?term=5672&report=generif		12566	1.3018	3.88307	-3.46443	-1.88484	-6.12396	4.2645	-1.74725	-3.63904	0.467646	-6.12396	-4.32268	-0.988771	-6.12396	-6.12396	-6.07443	-6.07443	-6.07443	-6.07443	-5.29675	2.10944	-2.48348	-6.12396	3.58299	-6.12396	-0.832429	-6.07443	0.615822	0.0340887	0.439233	-0.53873	-3.58896	3.85223	3.24526	-3.05023	-8.28343	EQ	YES	0.05	0.168868	-2.79816
ORM1	ORM1	chr9	117085303	117088759	orosomucoid 1	5004	http://www.ncbi.nlm.nih.gov/gene/?term=5004&report=generif		11183	-4.04751	-0.879847	-1.82514	-5.97537	0.767166	-3.97338	6.2745	-6.12396	-2.44774	-6.12396	-4.32268	-1.33466	-6.12396	-6.12396	-2.11378	-6.07443	1.44449	-6.07443	-6.12396	-4.82794	-4.27315	-6.12396	-6.12396	-2.56157	-5.31978	-6.07443	-1.44644	0.0213477	0.383436	-1.37994	-4.41471	4.05398	2.23557	-3.03477	-8.19515	EQ	YES	0.05	0.168868	-3.62792
FGL1	FGL1	chr8	17721900	17753047	fibrinogen-like 1	2267	http://www.ncbi.nlm.nih.gov/gene/?term=2267&report=generif		5656	-3.2909	0.0320004	-3.46443	-5.97537	-1.19213	-2.50589	3.76361	-6.12396	-6.07443	-2.95377	-6.12396	-6.12396	-6.12396	-6.12396	0.318157	-6.07443	-3.93518	-6.07443	-5.29675	-3.2909	-4.27315	-3.91215	-6.12396	-2.56157	-3.80139	-6.07443	-3.97338	0.00300552	0.171817	-1.80473	-4.73608	3.09851	1.74062	-2.93135	-7.62822	EQ	YES	0.05	0.168868	-3.9761
SLC38A4	SLC38A4	chr12	47158544	47219780	solute carrier family 38, member 4	55089	http://www.ncbi.nlm.nih.gov/gene/?term=55089&report=generif		14520	3.32634	5.8062	-2.18062	2.1059	3.13074	2.58659	4.29902	1.22068	-1.29726	1.30918	1.74222	-6.12396	0.181207	0.141468	3.23095	-6.07443	-1.31759	-2.85465	-2.53398	2.93451	-2.22205	6.72809	-2.95377	2.40547	-1.71076	2.38458	0.923912	0.0196532	0.375143	2.72488	-0.194309	2.48211	3.17192	-2.91919	-7.56421	EQ	YES	0.05	0.168868	0.562518
GJB6	GJB6	chr13	20796101	20806534	gap junction protein, beta 6, 30kDa	10804	http://www.ncbi.nlm.nih.gov/gene/?term=10804&report=generif		6205	-4.04751	2.65961	-3.79494	-0.135117	-2.50826	-4.9387	1.13036	-1.33865	-6.07443	-6.12396	-6.12396	-0.162972	-2.74799	-6.12396	-6.07443	-6.07443	-1.1372	-4.03993	-3.13945	-6.12396	-6.12396	-5.33494	-6.12396	-4.03234	-6.12396	-3.72907	-3.97338	0.00771288	0.261371	-1.66208	-4.53634	2.90109	1.95882	-2.87426	-7.33229	EQ	YES	0.05	0.168868	-3.79117
CXCL13	CXCL13	chr4	78432907	78532988	chemokine (C-X-C motif) ligand 13	10563	http://www.ncbi.nlm.nih.gov/gene/?term=10563&report=generif		3835	3.53519	1.53762	2.14646	4.56676	0.737311	1.75673	3.00606	-3.12106	2.94136	-1.90373	0.0599663	1.94562	0.309967	-1.83467	-0.0209276	-1.41473	0.640551	-6.07443	-2.68	2.68067	-3.08327	2.46996	0.675331	1.71383	1.78178	-0.384852	-2.45184	0.0157665	0.34981	2.46945	-0.387523	1.31043	2.38723	-2.85697	-7.24492	EQ	YES	0.05	0.168868	0.353173
IBSP	IBSP	chr4	88720702	88733601	integrin-binding sialoprotein	3381	http://www.ncbi.nlm.nih.gov/gene/?term=3381&report=generif		7275	0.842553	7.2629	2.33984	3.67342	-5.5561	1.48938	0.256345	-6.12396	-2.0707	-0.724085	-6.12396	4.85748	1.15027	-2.65057	4.95788	-3.13945	5.58614	-2.50393	-0.621748	-1.99578	-0.832429	-4.27315	-6.12396	4.3648	-5.31978	-6.07443	0.0907352	0.0125236	0.317231	1.47262	-1.37853	3.88163	3.91185	-2.85115	-7.21576	EQ	YES	0.05	0.168868	-0.639343
PRKG2	PRKG2	chr4	82009837	82126215	protein kinase, cGMP-dependent, type II	5593	http://www.ncbi.nlm.nih.gov/gene/?term=5593&report=generif		12419	-0.603955	5.35977	1.76473	4.39678	0.414508	2.0041	-0.49464	-4.27315	-1.12917	-1.16996	-6.12396	3.3136	-2.54249	-0.241943	-0.659308	-6.07443	-2.12928	-4.03993	-4.36874	0.577826	3.5267	3.311	1.27304	2.62288	3.39905	-2.92523	-2.62711	0.0724571	0.537001	1.83447	-1.01403	2.32428	3.17776	-2.8485	-7.2025	EQ	YES	0.05	0.168868	-0.27553
DMRTA2	DMRTA2	chr1	50883223	50889119	DMRT-like family A2	63950	http://www.ncbi.nlm.nih.gov/gene/?term=63950&report=generif		4334	-1.61968	-5.24722	-1.63854	2.44073	3.54768	3.06259	0.344543	-2.85465	-6.07443	-1.5508	-2.51391	1.93545	-5.09862	-2.28103	-3.01474	-1.26249	-3.93518	-2.85465	-2.84049	-3.79494	-3.08327	-1.81612	-1.06054	-3.1173	-5.31978	-2.42503	-1.35457	0.000546754	0.064644	0.127157	-2.71585	3.18249	1.7419	-2.84301	-7.17516	EQ	YES	0.05	0.168868	-1.97878
XPNPEP2	XPNPEP2	chrX	128872946	128903525	X-prolyl aminopeptidase (aminopeptidase P) 2, membrane-bound	7512	http://www.ncbi.nlm.nih.gov/gene/?term=7512&report=generif		17559	5.33878	5.88388	5.12499	2.21888	4.33307	6.11372	6.12162	-0.231229	3.31919	1.68499	1.02386	6.98461	0.516364	3.38844	3.95878	1.45282	-0.00636913	-2.50393	-3.76343	4.11116	5.59644	4.46359	4.29867	-1.61968	6.91324	-2.42503	6.46702	0.0285896	0.422212	5.01928	2.18148	1.38966	3.27087	-2.8378	-7.1493	EQ	YES	0.05	0.168868	2.9172
MYBPH	MYBPH	chr1	203136939	203144942	myosin binding protein H	4608	http://www.ncbi.nlm.nih.gov/gene/?term=4608&report=generif		9906	-6.12396	4.62348	-0.297155	-5.97537	7.79456	1.2285	0.958035	3.75984	-2.44774	-4.12278	-6.12396	1.03886	6.74219	-1.34065	-3.95821	-6.07443	-2.12928	-1.99043	-3.76343	-4.82794	-3.59563	-6.12396	-6.12396	1.78902	-6.12396	-3.72907	-1.2725	0.00769433	0.261371	0.315443	-2.5209	5.11792	3.54341	-2.83634	-7.14208	EQ	YES	0.05	0.168868	-1.78555
CHI3L2	CHI3L2	chr1	111770281	111786062	chitinase 3-like 2	1117	http://www.ncbi.nlm.nih.gov/gene/?term=1117&report=generif		3065	0.633976	10.0233	1.56792	2.84465	-2.48348	0.902086	10.5593	0.75489	2.47587	-1.90373	-1.16796	6.66431	1.43438	-0.0777929	1.75244	-3.13945	-0.260088	-1.99043	-2.2941	1.26858	1.73566	-1.01045	0.497672	1.8224	1.39784	4.28226	0.996405	0.0955052	0.585789	3.43539	0.661936	4.95456	2.31832	-2.77346	-6.83745	EQ	YES	0.05	0.168868	1.38098
IP6K3	IP6K3	chr6	33689443	33714762	inositol hexakisphosphate kinase 3	117283	http://www.ncbi.nlm.nih.gov/gene/?term=117283&report=generif		7594	0.0170274	4.87339	0.663115	-3.60468	4.57257	-3.45538	4.81799	0.390374	-1.50694	-6.12396	-6.12396	-1.15101	5.16763	-3.91215	0.318157	-2.2941	-3.0485	-0.792131	1.85386	-4.82794	-3.59563	0.247927	-2.44774	-1.38164	-2.1774	2.51899	-3.97338	0.0381226	0.454041	1.12629	-1.64298	3.74978	2.87064	-2.76927	-6.81762	EQ	YES	0.05	0.168868	-0.925019
ACADL	ACADL	chr2	211052716	211090215	acyl-CoA dehydrogenase, long chain	33	http://www.ncbi.nlm.nih.gov/gene/?term=33&report=generif		118	-0.119672	-1.0306	1.69134	-4.51367	1.76669	-6.12396	3.31149	2.65902	-6.07443	-6.12396	-6.12396	-6.12396	0.363849	-2.65057	-6.07443	-6.07443	-6.07443	-4.03993	0.639625	-6.12396	-6.12396	-2.50393	-0.36184	-6.12396	-1.16996	5.24559	-6.12396	0.0525918	0.49425	-0.716913	-3.44918	3.47137	3.54239	-2.73226	-6.64498	EQ	YES	0.05	0.168868	-2.74081
PI16	PI16	chr6	36916039	36932613	peptidase inhibitor 16	221476	http://www.ncbi.nlm.nih.gov/gene/?term=221476&report=generif		11754	7.21344	3.45727	7.04985	3.31756	4.13615	5.14175	-2.7178	4.2437	-0.0544865	-4.12278	-0.907987	-2.30994	3.76803	6.01774	-3.01474	-2.68	-2.12928	-4.03993	-5.29675	8.60357	7.75163	-0.0157788	8.06569	-0.506224	6.71732	-3.72907	8.03809	0.233956	0.75358	3.9426	1.21994	3.33706	4.86695	-2.72266	-6.6009	EQ	YES	0.05	0.168868	1.92582
WISP2	WISP2	chr20	43343885	43356452	WNT1 inducible signaling pathway protein 2	8839	http://www.ncbi.nlm.nih.gov/gene/?term=8839&report=generif		17487	7.2801	7.66476	7.26381	5.89327	1.62269	7.34824	5.36319	5.16336	6.75717	-6.12396	-4.32268	6.20727	5.06479	3.05965	6.89804	-0.832429	5.98773	-0.533446	-1.43474	8.87058	5.22221	5.13708	5.91921	4.28513	7.24435	-1.15197	6.25921	0.0872106	0.571031	6.06229	3.38383	2.13603	4.21932	-2.67847	-6.40175	EQ	YES	0.05	0.168868	4.07825
DUSP13	DUSP13	chr10	76854190	76868970	dual specificity phosphatase 13	51207	http://www.ncbi.nlm.nih.gov/gene/?term=51207&report=generif		4565	-4.04751	1.06536	-5.19768	-0.828718	6.00954	-6.12396	-2.45184	0.181207	-3.80139	-6.12396	-6.12396	-4.44111	3.47826	-3.60468	-3.01474	-6.07443	-6.07443	-6.07443	-6.12396	-6.12396	-6.12396	-3.00716	-6.12396	-2.18564	-5.31978	-3.72907	-6.12396	0.0287755	0.42326	-1.65354	-4.32675	4.19741	2.54655	-2.67321	-6.37846	EQ	YES	0.05	0.168868	-3.6337
SLITRK5	SLITRK5	chr13	88324870	88331870	SLIT and NTRK-like family, member 5	26050	http://www.ncbi.nlm.nih.gov/gene/?term=26050&report=generif		14670	-1.61968	-4.12278	-6.12396	3.34642	-1.12058	-3.03333	4.01323	-6.12396	-2.44774	-4.12278	-3.70374	-2.30994	-2.74799	-2.98209	-6.07443	0.185837	-6.07443	-6.07443	-4.02476	-6.12396	-3.59563	-1.61467	-4.62425	-1.61968	-3.12106	-6.07443	-4.92353	0.0504964	0.486676	-1.23724	-3.90988	3.74543	1.85105	-2.67264	-6.37596	EQ	YES	0.05	0.168868	-3.21697
CP	CP	chr3	148890290	148939832	ceruloplasmin (ferroxidase)	1356	http://www.ncbi.nlm.nih.gov/gene/?term=1356&report=generif		3528	5.7765	0.0320004	0.372219	-1.50694	-2.31899	5.40148	7.59502	1.83401	-1.75603	-1.71831	-3.12428	4.94338	-1.18746	0.661155	2.00357	-1.26249	-1.31759	-3.32758	4.7165	-2.91976	-0.832429	-3.59563	-1.13762	-1.0217	4.26529	-6.07443	1.29625	0.111703	0.612506	2.19304	-0.477757	3.96548	2.92717	-2.6708	-6.36781	EQ	YES	0.05	0.168868	0.214672
RHCG	RHCG	chr15	90014638	90039799	Rh family, C glycoprotein	51458	http://www.ncbi.nlm.nih.gov/gene/?term=51458&report=generif		13241	-1.98479	-3.36166	-1.41473	-4.51367	1.07625	-2.50589	3.17295	-4.27315	-3.80139	-6.12396	-2.84174	-3.72907	-4.11632	-6.12396	-6.07443	-6.07443	-3.93518	-6.07443	-4.02476	-0.0414207	-4.27315	-3.91215	-2.65057	-6.12396	-1.53674	-3.72907	-1.06663	0.0155207	0.349212	-1.36165	-4.02632	2.65021	1.78143	-2.66467	-6.34084	EQ	YES	0.05	0.168868	-3.33548
GJB2	GJB2	chr13	20761604	20767114	gap junction protein, beta 2, 26kDa	2706	http://www.ncbi.nlm.nih.gov/gene/?term=2706&report=generif		6201	-1.61968	5.73699	2.5525	7.79097	0.568521	-0.819393	7.83259	-1.98479	-0.828718	-4.12278	-6.12396	6.14436	5.21197	1.71231	3.27863	-2.68	5.83973	1.06747	0.553322	2.03861	0.50591	0.424683	-2.95377	5.17063	-1.53674	-2.42503	0.807315	0.150031	0.663099	3.14893	0.504958	3.99343	3.4359	-2.64397	-6.2505	EQ	YES	0.05	0.168868	1.19043
IL24	IL24	chr1	207070788	207077484	interleukin 24	11009	http://www.ncbi.nlm.nih.gov/gene/?term=11009&report=generif		7483	-6.12396	0.342664	-1.63854	-1.88484	-0.260088	-1.6267	2.95587	-6.12396	-2.0707	-6.12396	-6.12396	-0.162972	-3.72907	-6.12396	2.65049	-6.07443	1.85851	-6.07443	-6.12396	-6.12396	-6.12396	-2.32544	-3.31999	-6.12396	-6.12396	-1.65123	-0.346147	0.037919	0.453377	-1.17651	-3.81805	2.7574	2.97134	-2.64154	-6.23996	EQ	YES	0.05	0.168868	-3.13321
BIRC7	BIRC7	chr20	61867276	61871854	baculoviral IAP repeat containing 7	79444	http://www.ncbi.nlm.nih.gov/gene/?term=79444&report=generif		1470	-1.78457	5.86753	1.00445	0.600046	5.51409	2.64353	-0.309315	-0.505631	-0.0544865	-1.90373	-4.32268	-0.295339	-0.524762	-2.40846	2.82524	-1.5953	3.15354	-2.50393	0.95939	1.51497	-0.99767	3.77588	-3.31999	0.665375	-5.31978	-2.92523	-0.0950015	0.0311518	0.432296	1.93368	-0.69388	2.89531	2.43487	-2.62756	-6.1798	EQ	YES	0.05	0.168868	-0.0126607
CXCL9	CXCL9	chr4	76922623	76928641	chemokine (C-X-C motif) ligand 9	4283	http://www.ncbi.nlm.nih.gov/gene/?term=4283&report=generif		3843	6.27064	4.75193	6.13227	4.16387	5.52888	3.46237	5.43061	1.46716	7.33359	-0.171914	2.52952	6.99674	2.22109	3.74257	2.75392	1.07408	3.55645	-0.706174	-1.61968	7.17383	3.18572	0.69829	2.98286	-0.740206	5.7384	-2.0707	3.4364	0.00162388	0.128798	5.10579	2.4791	1.03347	2.83231	-2.6267	-6.1761	EQ	YES	0.05	0.168868	3.16009
HSD17B2	HSD17B2	chr16	82068858	82132139	hydroxysteroid (17-beta) dehydrogenase 2	3294	http://www.ncbi.nlm.nih.gov/gene/?term=3294&report=generif		7184	0.742636	1.73133	-0.388616	1.1458	3.54768	-0.119672	0.420958	-0.337668	2.72305	2.151	1.32137	-2.54249	-4.11632	-2.28103	-3.95821	-2.2941	1.06982	-3.32758	-3.13945	-2.3585	-6.12396	-3.2527	-0.0544865	-1.61968	-4.26561	-0.559223	0.731803	0.0103974	0.301296	1.01144	-1.6117	1.33099	2.39386	-2.62314	-6.1609	EQ	YES	0.05	0.168868	-0.931625
MME	MME	chr3	154797436	154901518	membrane metallo-endopeptidase	4311	http://www.ncbi.nlm.nih.gov/gene/?term=4311&report=generif		9513	6.58945	8.85651	6.21233	7.01945	7.00294	7.97684	4.76375	2.97747	9.17361	3.69876	1.08092	6.32755	5.71493	-0.369349	7.88332	-1.26249	8.75765	-3.32758	5.51575	7.19785	4.81479	8.4566	2.81369	5.93592	6.7397	-1.30893	5.3134	0.0992229	0.592306	6.91732	4.30668	1.3002	3.67577	-2.61064	-6.10776	EQ	YES	0.05	0.168868	4.98351
CYP24A1	CYP24A1	chr20	52769988	52790516	cytochrome P450, family 24, subfamily A, polypeptide 1	1591	http://www.ncbi.nlm.nih.gov/gene/?term=1591&report=generif		3904	-4.04751	0.31446	-0.263341	2.58307	1.94983	-1.6267	1.99232	-6.12396	-6.07443	-6.12396	-6.12396	-6.12396	-4.11632	-4.26561	-3.01474	-6.07443	-6.07443	-0.41606	6.04853	-1.30487	-0.99767	3.7851	-0.522185	4.02752	0.47766	-6.07443	-0.441146	0.069961	0.533507	0.128876	-2.47667	2.36375	3.90584	-2.60554	-6.0862	EQ	YES	0.05	0.168868	-1.80116
OLR1	OLR1	chr12	10310899	10324790	oxidized low density lipoprotein (lectin-like) receptor 1	4973	http://www.ncbi.nlm.nih.gov/gene/?term=4973&report=generif		10781	3.82319	3.91979	0.0523164	1.71617	-0.0414207	1.39834	1.09334	-3.12106	-0.968191	-6.12396	-4.32268	0.30405	1.74983	-2.84174	4.24729	-1.10544	6.65003	-3.32758	0.572173	0.897979	-1.09226	-1.81612	-1.20938	1.8224	-5.31978	-2.42503	-0.497014	0.0205559	0.379997	1.70882	-0.896324	1.6146	3.09007	-2.60514	-6.08451	EQ	YES	0.05	0.168868	-0.220917
NAT16	NAT16	chr7	100813774	100823557	N-acetyltransferase 16 (GCN5-related, putative)	375607	http://www.ncbi.nlm.nih.gov/gene/?term=375607&report=generif		10073	-4.04751	-2.48348	-4.26561	-3.60468	1.48549	-3.03333	0.562521	-6.12396	-6.07443	-6.12396	-6.12396	-3.72907	-6.12396	-5.24722	-3.95821	-0.453876	-6.07443	-6.07443	-2.12928	-4.82794	-6.12396	-0.631265	-6.12396	-4.03234	-6.12396	-3.72907	-6.12396	0.00188671	0.141703	-2.19809	-4.79766	2.29646	1.86502	-2.59957	-6.06108	EQ	YES	0.05	0.168868	-4.1237
ITGB6	ITGB6	chr2	160958233	161056590	integrin, beta 6	3694	http://www.ncbi.nlm.nih.gov/gene/?term=3694&report=generif		7704	-3.2909	0.5178	-5.19768	-0.419533	2.70603	-1.06242	-4.92353	0.181207	-3.80139	-6.12396	-6.12396	-1.92187	2.29397	-6.12396	-6.07443	-6.07443	-3.0485	-6.07443	-5.29675	-2.3585	-6.12396	-2.83924	-3.31999	-4.03234	-6.12396	-6.07443	-6.12396	0.0178006	0.364719	-1.66718	-4.25924	2.93048	2.4223	-2.59206	-6.02961	EQ	YES	0.05	0.168868	-3.58723
KRT75	KRT75	chr12	52817854	52828110	keratin 75	9119	http://www.ncbi.nlm.nih.gov/gene/?term=9119&report=generif		8273	-2.86369	-0.178444	-1.41473	5.73745	-0.488539	1.99158	5.43952	-6.12396	-6.07443	-6.12396	-6.12396	7.76323	-0.717034	-6.12396	-3.95821	-6.07443	-3.0485	-1.59852	6.70903	-4.82794	0.91598	0.805637	-0.119672	4.45136	1.98055	-6.07443	6.09423	0.315073	0.819606	1.17473	-1.41345	3.34877	4.81089	-2.58818	-6.0134	EQ	YES	0.05	0.168868	-0.742438
CDH15	CDH15	chr16	89238163	89261900	cadherin 15, type 1, M-cadherin (myotubule)	1013	http://www.ncbi.nlm.nih.gov/gene/?term=1013&report=generif		2806	-1.61968	3.79719	2.28506	0.708257	7.2022	2.05525	5.26685	1.07294	-1.75603	-3.46443	-4.32268	3.81669	3.59487	-0.341841	-0.281837	2.03976	3.95776	3.37445	4.49743	-1.81612	-0.756672	0.66234	-0.786454	4.30334	-3.46443	-3.72907	-1.96675	0.0799985	0.555884	2.81359	0.231664	2.9208	2.95757	-2.58192	-5.98737	EQ	YES	0.05	0.168868	0.901051
ANKRD22	ANKRD22	chr10	90579659	90611732	ankyrin repeat domain 22	118932	http://www.ncbi.nlm.nih.gov/gene/?term=118932&report=generif		659	5.02612	4.52329	0.14372	2.21888	-0.99767	4.09165	3.35227	-2.85465	3.75157	-1.71831	-0.972364	2.17887	-0.0950015	-1.15197	1.43627	-1.41473	0.0659207	-2.85465	-1.74725	4.35058	-0.369349	-0.581836	0.441999	1.07589	1.4572	-1.65123	1.65256	0.00903694	0.283769	2.62261	0.0499761	2.29108	1.99686	-2.57263	-5.94894	EQ	YES	0.05	0.168868	0.716955
MMP1	MMP1	chr11	102660641	102668966	matrix metallopeptidase 1 (interstitial collagenase)	4312	http://www.ncbi.nlm.nih.gov/gene/?term=4312&report=generif		9516	2.64517	2.01222	5.88837	5.59424	-3.38469	4.13161	7.12134	2.94408	3.61111	4.87413	-0.0370731	3.00644	4.05191	-3.91215	4.12843	-6.07443	5.84869	-2.22009	-5.29675	3.16419	2.34506	3.8991	-1.52711	3.01104	-3.80139	-6.07443	5.21091	0.177872	0.698072	3.42975	0.857584	3.50979	4.06052	-2.57217	-5.94702	EQ	YES	0.05	0.168868	1.52444
CCL13	CCL13	chr17	32683471	32685629	chemokine (C-C motif) ligand 13	6357	http://www.ncbi.nlm.nih.gov/gene/?term=6357&report=generif		2586	3.1558	4.23907	1.73965	2.8556	-2.0707	7.45368	2.97726	1.24026	7.62479	1.94167	-1.28462	2.70755	0.85119	-2.65057	-3.95821	-3.13945	-2.12928	-1.99043	-6.12396	7.53914	1.9815	-1.61467	1.62358	-0.879012	1.6259	-0.875921	4.52815	0.0263571	0.412465	2.90719	0.350879	2.8477	3.55359	-2.55631	-5.88203	EQ	YES	0.05	0.168868	1.01363
NTRK1	NTRK1	chr1	156785542	156851642	neurotrophic tyrosine kinase, receptor, type 1	4914	http://www.ncbi.nlm.nih.gov/gene/?term=4914&report=generif		10619	1.87563	2.84498	5.95198	5.59121	6.00699	4.50881	0.112765	-1.98479	3.08808	-2.10182	0.190326	5.03552	-0.56679	4.47286	3.89016	-1.5953	3.08808	-2.85465	-1.9603	0.577826	1.91697	2.37685	3.26638	5.23703	0.751388	2.56226	0.551496	0.0541478	0.498462	3.84177	1.29708	2.28806	2.55837	-2.54469	-5.83482	EQ	YES	0.05	0.168868	1.95681
UBD	UBD	chr6	29523389	29527702	ubiquitin D	10537	http://www.ncbi.nlm.nih.gov/gene/?term=10537&report=generif		16936	1.98055	5.27853	-0.263341	0.382427	1.87035	1.39834	2.22109	-2.85465	4.27576	-2.95377	-1.50694	2.01367	-1.31759	0.316376	-1.38501	-2.03026	-2.12928	-1.78457	3.93211	4.38969	0.287645	-2.05565	-0.522185	-6.12396	2.52906	-6.07443	-0.932782	0.00391418	0.1955	1.83828	-0.696338	1.76697	2.97674	-2.53462	-5.79423	EQ	YES	0.05	0.168868	-0.0392151
C20orf141	C20orf141	chr20	2795633	2796476	chromosome 20 open reading frame 141	128653	http://www.ncbi.nlm.nih.gov/gene/?term=128653&report=generif		1945	-4.04751	-0.537956	-2.18062	0.180287	-2.50826	-3.45538	0.0191003	-6.12396	-3.80139	-6.12396	-4.32268	-2.10968	-6.12396	-6.12396	-0.541638	-6.07443	-3.0485	-4.03993	-6.12396	-2.3585	-4.27315	-5.33494	-2.24588	-6.12396	-1.53674	-6.07443	-3.97338	0.0354974	0.444714	-1.79005	-4.32395	1.69611	1.83325	-2.5339	-5.79135	EQ	YES	0.05	0.168868	-3.66701
KIAA1199	KIAA1199	chr15	81071712	81243999	KIAA1199	57214	http://www.ncbi.nlm.nih.gov/gene/?term=57214&report=generif		8002	6.83156	9.9103	3.55528	4.63425	4.36627	2.90767	3.81669	2.28188	0.869213	-2.10182	-0.651918	7.63092	5.87261	-0.241943	5.54474	-0.0389351	5.44742	4.90995	0.37174	6.19871	2.57136	6.44155	0.675331	5.83588	1.32329	-2.0707	1.54883	0.10217	0.595812	5.146	2.62091	2.43985	3.08089	-2.5251	-5.75613	EQ	YES	0.05	0.168868	3.27556
IGFN1	IGFN1	chr1	201159953	201198080	immunoglobulin-like and fibronectin type III domain containing 1	91156	http://www.ncbi.nlm.nih.gov/gene/?term=91156&report=generif		7399	-0.871012	8.47307	1.8582	8.16221	10.3979	2.09828	1.80985	5.45312	2.96186	2.72754	2.50478	4.02133	6.74467	4.55884	4.29636	-0.281837	4.85537	-4.03993	-6.12396	2.01367	7.0779	2.05959	-1.4184	5.10812	0.453657	-3.72907	2.10857	0.216868	0.73908	4.56122	2.06761	4.33567	3.62854	-2.4936	-5.63183	EQ	YES	0.05	0.168868	2.7141
TNFRSF11B	TNFRSF11B	chr8	119935796	119964383	tumor necrosis factor receptor superfamily, member 11b	4982	http://www.ncbi.nlm.nih.gov/gene/?term=4982&report=generif		16352	6.13835	1.19788	0.891749	0.982242	0.241591	4.70381	5.94845	0.891397	-0.580333	-2.29861	-1.28462	0.30405	1.38777	-2.65057	1.78437	-0.369349	1.24419	3.01831	1.32853	6.06277	1.06609	-0.0746875	-1.74725	0.620519	1.90315	-1.4703	-0.706174	0.0200007	0.376445	2.87201	0.421463	2.60459	2.01207	-2.45055	-5.46624	EQ	YES	0.05	0.168868	1.05679
KCNK15	KCNK15	chr20	43374488	43380954	potassium channel, subfamily K, member 15	60598	http://www.ncbi.nlm.nih.gov/gene/?term=60598&report=generif		7871	3.17562	5.06526	0.541638	-0.256051	0.197558	3.56094	5.20268	4.46992	0.51066	-3.46443	-3.70374	1.73947	-0.487672	1.48549	1.71085	-6.07443	-1.1372	0.0785014	6.37586	4.00485	2.32944	-0.908889	3.39213	-6.12396	0.649012	-6.07443	2.32795	0.106491	0.605526	2.49824	0.0549697	2.31658	3.60692	-2.44327	-5.43872	EQ	YES	0.05	0.168868	0.688409
ICOS	ICOS	chr2	204801471	204826298	inducible T-cell co-stimulator	29851	http://www.ncbi.nlm.nih.gov/gene/?term=29851&report=generif		7286	1.85386	1.62168	-0.60325	0.785086	-0.99767	1.70496	1.39878	-3.12106	2.94697	-3.46443	-1.38838	1.46875	-1.60304	-2.65057	-0.0209276	-4.00959	1.17138	-6.07443	-3.13945	1.93443	-1.5508	-3.2527	-0.71226	-6.12396	0.801095	-2.42503	-1.13439	0.0241569	0.395614	0.823351	-1.61742	1.16622	2.49777	-2.44077	-5.42931	EQ	YES	0.05	0.168868	-0.984626
DMRT1	DMRT1	chr9	841690	969090	doublesex and mab-3 related transcription factor 1	1761	http://www.ncbi.nlm.nih.gov/gene/?term=1761&report=generif		4330	-6.12396	-3.7139	-3.46443	1.35062	2.4771	-4.9387	-1.61968	-6.12396	-6.07443	-2.95377	-6.12396	-6.12396	-6.12396	-6.12396	-3.95821	-3.13945	-2.52144	-6.07443	-2.68	-6.12396	-6.12396	-4.27315	-6.12396	-1.18829	-2.72062	-6.07443	-3.97338	0.0376868	0.453377	-2.29042	-4.73116	3.20287	1.68102	-2.44074	-5.4292	EQ	YES	0.05	0.168868	-4.09838
MRAP2	MRAP2	chr6	84743420	84800605	melanocortin 2 receptor accessory protein 2	112609	http://www.ncbi.nlm.nih.gov/gene/?term=112609&report=generif		9625	-1.44702	3.48855	0.639625	2.87492	4.59108	3.24531	-0.704787	3.57125	-1.12917	-2.29861	-3.70374	2.9081	0.464191	-2.01735	-0.541638	-2.2941	-2.52144	1.25828	2.44852	1.60423	-1.5508	-3.2527	-1.13762	-1.61968	-1.36083	2.35029	-3.12106	0.0304536	0.428995	1.81253	-0.597193	2.31114	2.23283	-2.40972	-5.31371	EQ	YES	0.05	0.168868	0.0275486
RNASE2	RNASE2	chr14	21423630	21424594	ribonuclease, RNase A family, 2 (liver, eosinophil-derived neurotoxin)	6036	http://www.ncbi.nlm.nih.gov/gene/?term=6036&report=generif		13321	2.8212	4.03557	-1.91543	1.84399	-1.87249	3.65368	1.61099	-1.71076	1.82457	-0.263341	0.680472	1.53762	-0.837838	-4.26561	2.91188	-6.07443	2.05838	-6.07443	-1.31759	2.48091	-1.71076	-2.18313	-0.845327	-0.262777	-1.16996	-3.72907	0.0320004	0.0229615	0.390494	1.45393	-0.945959	2.44839	2.59868	-2.39989	-5.27763	EQ	YES	0.05	0.168868	-0.323766
CHRNA1	CHRNA1	chr2	175612323	175629200	cholinergic receptor, nicotinic, alpha 1 (muscle)	1134	http://www.ncbi.nlm.nih.gov/gene/?term=1134&report=generif		3105	-3.2909	7.09444	-0.297155	2.64869	8.01984	-1.91277	-2.45184	3.97188	-0.3702	1.98828	-2.51391	-1.23411	5.46431	-6.12396	0.750421	-2.2941	2.59976	-3.32758	-5.29675	-1.12917	-0.195616	-0.529037	-4.62425	1.19033	-3.80139	-3.72907	-0.706174	0.234856	0.754203	1.40147	-0.995516	4.62789	3.07974	-2.39699	-5.26702	EQ	YES	0.05	0.168868	-0.374075
MAOA	MAOA	chrX	43514155	43606071	monoamine oxidase A	4128	http://www.ncbi.nlm.nih.gov/gene/?term=4128&report=generif		9069	3.41811	5.18375	2.37087	4.56109	4.97579	3.59479	7.34928	5.99354	0.133629	0.760905	3.62237	2.58872	1.20521	5.79911	1.65556	0.250517	3.92619	-3.32758	0.564553	1.42419	3.5119	-0.167884	1.1327	1.84239	5.15721	5.75205	0.136375	0.0218503	0.386283	4.49338	2.09808	1.5989	2.42535	-2.3953	-5.26086	EQ	YES	0.05	0.168868	2.71909
MARCO	MARCO	chr2	119699745	119752236	macrophage receptor with collagenous structure	8685	http://www.ncbi.nlm.nih.gov/gene/?term=8685&report=generif		9158	1.43696	6.70015	1.63733	2.61834	-2.8184	6.22776	6.36525	3.0993	4.15701	-2.95377	1.10079	2.96772	-0.97455	-1.70212	2.6984	-3.13945	7.15409	1.44067	-2.84049	7.26594	-0.14435	-2.83924	2.4715	-4.03234	1.41881	-3.72907	4.22147	0.228706	0.747607	3.16677	0.782017	3.50093	3.49957	-2.38475	-5.22255	EQ	YES	0.05	0.168868	1.40029
CPB1	CPB1	chr3	148545588	148577972	carboxypeptidase B1 (tissue)	1360	http://www.ncbi.nlm.nih.gov/gene/?term=1360&report=generif		3536	0.143134	4.94318	4.05205	-5.97537	-2.8652	3.26962	4.92586	-2.34533	-6.07443	-1.30054	-4.32268	4.4066	0.136375	-6.12396	1.63784	-6.07443	3.1752	-6.07443	-5.29675	-1.66278	2.5282	3.8076	1.31669	1.19033	1.00598	-2.0707	-1.2725	0.224339	0.74557	1.21333	-1.17068	4.2708	3.55888	-2.38401	-5.21986	EQ	YES	0.05	0.168868	-0.552608
COL4A3	COL4A3	chr2	228029281	228179508	collagen, type IV, alpha 3 (Goodpasture antigen)	1285	http://www.ncbi.nlm.nih.gov/gene/?term=1285&report=generif		3433	2.43824	-1.16947	0.418273	-3.60468	4.23277	3.59479	-0.559223	0.933677	-3.80139	-3.46443	-2.84174	-4.44111	4.31226	2.48523	-3.01474	-6.07443	-6.07443	-6.07443	2.14357	3.15974	-1.85992	-5.33494	3.02021	-1.61968	2.95346	-6.07443	-0.706174	0.197939	0.719439	0.764384	-1.61868	2.81493	3.63928	-2.38307	-5.21645	EQ	YES	0.05	0.168868	-1.00085
SIRPG	SIRPG	chr20	1609798	1638425	signal-regulatory protein gamma	55423	http://www.ncbi.nlm.nih.gov/gene/?term=55423&report=generif		14234	1.15662	1.85695	0.566461	0.469102	-0.602248	1.03565	1.90913	-1.98479	1.99035	-2.95377	-2.84174	1.28745	-0.92868	-1.83467	0.882291	-6.07443	-0.260088	-6.07443	-4.36874	2.03861	-0.306486	-1.91543	-0.972364	0.0646325	1.28288	-6.07443	-0.346147	0.00461839	0.207782	0.913095	-1.4695	0.872814	2.60223	-2.38259	-5.21473	EQ	YES	0.05	0.168868	-0.851789
TBC1D3H	TBC1D3H	chr17	34745936	34757050	TBC1 domain family, member 3H	729877	http://www.ncbi.nlm.nih.gov/gene/?term=729877&report=generif		15636	-1.19433	2.16033	-5.19768	-6.12396	-0.109503	-3.03333	3.42691	-6.12396	-6.07443	0.831745	-6.12396	-6.12396	-6.12396	-6.12396	-6.07443	-4.00959	1.35686	-6.07443	-6.12396	-4.82794	-0.0140911	-6.12396	0.622134	-6.12396	0.262497	2.76166	-6.12396	0.0237418	0.395474	-1.43879	-3.81778	3.58418	3.29844	-2.37899	-5.20171	EQ	YES	0.05	0.168868	-3.20101
SERPINB4	SERPINB4	chr18	61304493	61311502	serpin peptidase inhibitor, clade B (ovalbumin), member 4	6318	http://www.ncbi.nlm.nih.gov/gene/?term=6318&report=generif		14015	-6.12396	-2.84174	-0.335178	4.1696	-5.5561	3.33685	-2.7178	-6.12396	-6.07443	-6.12396	-6.12396	-6.12396	-3.72907	-6.12396	-6.07443	-6.07443	7.20037	-6.07443	-6.12396	1.62649	-2.48348	-2.83924	-0.256629	-0.506224	-5.31978	-6.07443	-2.8667	0.0452122	0.473999	-1.43833	-3.81451	4.04116	3.53901	-2.37617	-5.19158	EQ	YES	0.05	0.168868	-3.19846
IL8	IL8	chr4	74606223	74609433	interleukin 8	3576	http://www.ncbi.nlm.nih.gov/gene/?term=3576&report=generif		7512	1.96109	2.94097	6.35868	3.38389	0.960053	6.12111	3.96306	1.13124	4.27949	-1.42851	-2.84174	4.63725	0.593841	-4.26561	6.56215	-6.07443	9.09217	-4.03993	0.624793	3.2605	0.938867	2.27726	2.42273	3.11822	2.42467	0.319938	2.8543	0.0597314	0.51167	3.66984	1.29436	2.00833	3.71351	-2.37548	-5.18907	EQ	YES	0.05	0.168868	1.91022
FCGR2B	FCGR2B	chr1	161632905	161648444	Fc fragment of IgG, low affinity IIb, receptor (CD32)	2213	http://www.ncbi.nlm.nih.gov/gene/?term=2213&report=generif		5564	6.48439	5.80522	2.76299	5.99541	2.19683	6.12889	3.81007	2.88325	5.7122	1.68499	-0.589054	4.06608	1.51443	-0.446022	5.3832	-1.5953	5.94941	-0.285257	0.134496	6.12636	1.31964	2.11884	2.6931	3.85115	3.37628	-0.308706	4.05053	0.0385305	0.456797	4.74054	2.38198	1.77594	2.41099	-2.35856	-5.12859	EQ	YES	0.05	0.168868	2.99346
ALDH1A2	ALDH1A2	chr15	58245622	58358121	aldehyde dehydrogenase 1 family, member A2	8854	http://www.ncbi.nlm.nih.gov/gene/?term=8854&report=generif		504	3.39495	7.14241	5.86785	0.469102	7.46701	2.89875	3.14628	3.87892	-1.12917	2.17636	3.39979	4.05776	1.93443	-2.65057	0.143134	5.83953	1.40548	6.81039	1.10842	1.30918	2.66392	3.30167	0.882291	0.186804	3.92545	-2.42503	2.99416	0.0243816	0.395631	4.34091	1.99065	2.56077	2.46108	-2.35026	-5.09916	EQ	YES	0.05	0.168868	2.59997
TMPRSS3	TMPRSS3	chr21	43791996	43816200	transmembrane protease, serine 3	64699	http://www.ncbi.nlm.nih.gov/gene/?term=64699&report=generif		16317	-0.871012	2.5525	-2.68	-2.18062	-2.22205	-1.91277	2.28416	-6.12396	-0.580333	-2.95377	-3.12428	-1.53674	-2.74799	-4.26561	-1.806	-4.00959	-3.0485	-6.07443	-1.14497	-1.43374	-2.73894	-3.91215	-2.24588	-4.03234	-1.22625	-6.07443	-2.27898	0.0209399	0.381981	-0.718541	-3.06794	2.21401	1.66689	-2.3494	-5.09613	EQ	YES	0.05	0.168868	-2.45884
IFNG	IFNG	chr12	68548550	68553521	interferon, gamma	3458	http://www.ncbi.nlm.nih.gov/gene/?term=3458&report=generif		7351	-0.0782265	-1.61968	-1.82514	-0.618983	-3.21456	-0.219184	1.78596	-4.27315	0.935974	-4.12278	-2.51391	-0.618983	-2.93168	-3.35408	-1.806	-6.07443	-1.80068	-4.03993	-6.12396	0.636119	-2.73894	-5.33494	-4.62425	-6.12396	-0.295339	-6.07443	-2.10182	0.0074805	0.258253	-0.827118	-3.16906	1.58777	2.24437	-2.34194	-5.06984	EQ	YES	0.05	0.168868	-2.56189
MAGEA12	MAGEA12	chrX	151899293	151903184	melanoma antigen family A, 12	4111	http://www.ncbi.nlm.nih.gov/gene/?term=4111&report=generif		9009	-6.12396	-5.24722	0.603018	5.48165	-6.12396	3.29935	-3.93518	-6.12396	-3.80139	-6.12396	-6.12396	-6.12396	-6.12396	-5.24722	-6.07443	-6.07443	1.06982	-6.07443	-6.12396	-6.12396	-1.5508	2.35912	-6.12396	5.10398	-5.31978	-3.72907	-2.8667	0.101774	0.595812	-1.7209	-4.05985	4.80611	3.31381	-2.33895	-5.05934	EQ	YES	0.05	0.168868	-3.45345
GCNT3	GCNT3	chr15	59903982	59912210	glucosaminyl (N-acetyl) transferase 3, mucin type	9245	http://www.ncbi.nlm.nih.gov/gene/?term=9245&report=generif		6090	-4.04751	3.34251	-3.79494	-2.51391	-5.24722	1.11712	0.112765	-2.34533	-6.07443	-6.12396	-4.32268	2.55971	-5.09862	-6.12396	-3.95821	-6.07443	-2.52144	-6.07443	-6.12396	0.00349566	-0.549335	-1.43374	-6.12396	-1.87596	-3.80139	-6.07443	-6.12396	0.0970865	0.588048	-1.57588	-3.91305	3.154	2.5951	-2.33717	-5.05309	EQ	YES	0.05	0.168868	-3.30712
CDO1	CDO1	chr5	115140430	115152405	cysteine dioxygenase type 1	1036	http://www.ncbi.nlm.nih.gov/gene/?term=1036&report=generif		2874	4.77726	1.68278	2.67293	4.74405	5.27365	2.60194	7.529	3.59293	-1.75603	4.70462	5.6684	-0.713587	4.64845	6.64962	2.4394	0.302574	2.5128	5.08651	4.57793	-3.2909	-3.08327	-2.05565	1.42339	0.186804	5.85823	-2.42503	2.60711	0.167056	0.687722	4.18309	1.84671	2.00351	3.25407	-2.33637	-5.05032	EQ	YES	0.05	0.168868	2.45244
KCNK3	KCNK3	chr2	26915581	26954066	potassium channel, subfamily K, member 3	3777	http://www.ncbi.nlm.nih.gov/gene/?term=3777&report=generif		7876	-3.2909	-0.774954	-0.524762	3.44122	4.54827	2.65633	3.81007	5.25003	-0.209543	-2.10182	-1.28462	0.451436	-1.52711	-5.24722	0.0384433	-1.7964	-1.53674	1.63343	-1.81612	-0.365239	-3.59563	-3.2527	-2.24588	-2.18564	-0.674784	5.09078	-3.12106	0.0144386	0.338452	1.40933	-0.924818	2.9412	2.59321	-2.33414	-5.04252	EQ	YES	0.05	0.168868	-0.31967
CYP19A1	CYP19A1	chr15	51500254	51630795	cytochrome P450, family 19, subfamily A, polypeptide 1	1588	http://www.ncbi.nlm.nih.gov/gene/?term=1588&report=generif		3898	-0.0255916	5.36339	0.779025	1.73847	0.441421	2.79852	3.7466	-4.27315	-0.692787	-3.46443	-6.12396	5.47917	-0.281837	4.72693	2.75392	-2.68	1.68978	-6.07443	-4.36874	4.41272	5.05011	-1.71712	1.03545	1.25828	2.88552	-6.07443	2.42061	0.193666	0.716597	2.12026	-0.201918	1.9575	3.94131	-2.32218	-5.00087	EQ	YES	0.05	0.168868	0.400128
GBP5	GBP5	chr1	89724634	89738544	guanylate binding protein 5	115362	http://www.ncbi.nlm.nih.gov/gene/?term=115362&report=generif		6065	6.12397	5.55456	4.12573	5.72402	3.29534	5.00617	6.44764	1.73947	6.31594	1.80985	2.34009	5.68535	1.49171	1.96845	3.5623	1.27159	4.66697	-0.0209276	0.624793	6.23944	2.87221	2.8419	2.94097	2.45056	4.51104	0.165521	3.82439	0.00141718	0.119621	5.18249	2.86508	1.12752	1.88219	-2.31741	-4.98436	EQ	YES	0.05	0.168868	3.46589
S100A8	S100A8	chr1	153362508	153363664	S100 calcium binding protein A8	6279	http://www.ncbi.nlm.nih.gov/gene/?term=6279&report=generif		13698	1.13036	3.69812	4.39095	2.59741	-0.301962	4.33983	5.41335	1.16322	1.74983	1.42814	2.71834	2.19954	0.112765	-2.01735	3.04766	1.47269	5.62279	-4.03993	-2.84049	3.70699	1.47526	-1.81612	0.247927	0.356216	1.16108	-3.72907	2.4559	0.0132139	0.324631	3.03829	0.72377	2.02451	2.51773	-2.31452	-4.97441	EQ	YES	0.05	0.168868	1.32383
C10orf90	C10orf90	chr10	128113574	128210010	chromosome 10 open reading frame 90	118611	http://www.ncbi.nlm.nih.gov/gene/?term=118611&report=generif		1650	-2.50826	4.4484	-1.1372	-1.50694	-1.57118	0.837158	2.62245	-6.12396	-2.44774	-2.95377	-0.323648	0.975602	-0.717034	-6.12396	-0.214726	-2.2941	-3.93518	-0.988771	-2.12928	-2.91976	-1.32261	-2.62496	-6.12396	-0.262777	-1.71076	-0.308706	-0.346147	0.064031	0.519019	0.169203	-2.14481	2.56548	2.09602	-2.31402	-4.97265	EQ	YES	0.05	0.168868	-1.54488
CA9	CA9	chr9	35673915	35681154	carbonic anhydrase IX	768	http://www.ncbi.nlm.nih.gov/gene/?term=768&report=generif		2210	2.52952	-3.06248	5.9326	7.37031	-2.57172	1.1828	7.78942	-6.12396	-1.12917	-0.659308	-2.28103	-2.30994	4.30439	-0.879847	5.40198	-2.68	8.01226	-0.0209276	5.08441	-4.82794	-3.59563	4.69669	-2.65057	4.48165	-2.72062	2.13285	4.50722	0.361737	0.855336	2.73864	0.437125	4.49966	4.03483	-2.30151	-4.92974	EQ	YES	0.05	0.168868	1.03381
MUC12	MUC12	chr7	100612904	100662230	mucin 12, cell surface associated	10071	http://www.ncbi.nlm.nih.gov/gene/?term=10071&report=generif		9862	-0.119672	0.475119	-2.18062	-0.92868	0.849708	1.44132	0.764487	-4.27315	-3.80139	-2.29861	-6.12396	-0.162972	-5.09862	-3.35408	2.1973	-6.07443	1.06982	-4.03993	-2.99058	1.14774	-3.59563	0.852877	-2.65057	0.569272	-1.36083	-2.0707	-2.8667	0.0147586	0.34028	0.0430939	-2.24626	1.24019	2.47803	-2.28935	-4.88836	EQ	YES	0.05	0.168868	-1.65272
GPR18	GPR18	chr13	99906967	99910682	G protein-coupled receptor 18	2841	http://www.ncbi.nlm.nih.gov/gene/?term=2841&report=generif		6471	1.0875	0.342664	4.32993	-2.51391	-1.7964	0.390978	0.299055	-2.85465	1.6463	-1.06663	-1.28462	0.360849	-3.09844	-2.50826	-2.11378	-3.13945	-2.12928	-3.32758	-2.68	1.19742	-0.832429	-3.91215	-2.65057	-2.56157	-0.00350712	-6.07443	-2.62711	0.00514886	0.220217	0.305688	-1.98299	2.20542	1.8203	-2.28868	-4.88609	EQ	YES	0.05	0.168868	-1.38963
BCL2A1	BCL2A1	chr15	80253232	80263643	BCL2-related protein A1	597	http://www.ncbi.nlm.nih.gov/gene/?term=597&report=generif		1397	1.5147	3.35543	1.87878	2.23079	-1.08316	3.53105	3.44334	-0.337668	4.04719	-0.419533	0.4951	1.31889	-1.43474	-2.50826	2.96186	-6.07443	5.98153	-4.03993	-1.81612	2.89079	-0.683211	-1.51813	-0.256629	-0.00891168	0.705238	-3.72907	1.28046	0.00930423	0.284908	2.12442	-0.157279	1.63123	2.8545	-2.28169	-4.86249	EQ	YES	0.05	0.168868	0.434272
JSRP1	JSRP1	chr19	2252250	2256422	junctional sarcoplasmic reticulum protein 1	126306	http://www.ncbi.nlm.nih.gov/gene/?term=126306&report=generif		7769	-0.521111	2.68843	-2.18062	1.17138	5.48816	-1.6267	-0.559223	1.24026	-2.95377	-4.12278	-0.907987	-0.92023	3.78418	-0.527505	-3.01474	-2.2941	-3.93518	-2.85465	-3.76343	-1.5438	-1.71076	-3.91215	-0.913012	-1.0217	-0.200088	-0.654695	-2.62711	0.0146678	0.34028	0.637188	-1.64266	2.7038	1.94091	-2.27985	-4.85628	EQ	YES	0.05	0.168868	-1.05159
NECAB1	NECAB1	chr8	91803921	91971630	N-terminal EF-hand calcium binding protein 1	64168	http://www.ncbi.nlm.nih.gov/gene/?term=64168&report=generif		10202	0.763257	2.8184	-1.33671	-2.18062	4.79555	0.177121	2.64517	0.51066	-0.692787	-0.0782265	-2.28103	1.30484	-1.60304	-2.08688	0.78928	-3.13945	-3.93518	-2.50393	-3.76343	-1.5438	-1.09226	-0.581836	-1.74725	-1.38164	-0.464251	1.15859	-0.441146	0.00814366	0.267592	1.09745	-1.17864	2.47193	1.51867	-2.27609	-4.84363	EQ	YES	0.05	0.168868	-0.588541
CCDC140	CCDC140	chr2	223162866	223169936	coiled-coil domain containing 140	151278	http://www.ncbi.nlm.nih.gov/gene/?term=151278&report=generif		2468	-1.98479	-1.52976	1.76473	-5.97537	-2.41599	-0.520092	0.188673	0.0457324	-6.07443	-6.12396	-6.12396	-6.12396	-3.09844	-1.61968	-6.07443	-6.07443	-3.0485	1.42339	-1.9603	-6.12396	-1.85992	-3.2527	-6.12396	-4.03234	-0.832429	-6.07443	-2.27898	0.124332	0.629767	-1.49609	-3.77158	2.43496	2.45149	-2.2755	-4.84164	EQ	YES	0.05	0.168868	-3.18164
CXCR6	CXCR6	chr3	45984973	45989845	chemokine (C-X-C motif) receptor 6	10663	http://www.ncbi.nlm.nih.gov/gene/?term=10663&report=generif		3849	3.05965	3.36353	0.844285	1.69397	0.0980499	3.40255	2.93451	-1.33865	2.99577	-0.659308	-1.28462	2.43276	-0.644805	-1.77177	1.58085	-2.68	0.248811	-1.30893	-2.12928	3.27365	0.866863	-1.345	0.675331	-1.61968	1.96738	-1.83993	1.15874	0.00520988	0.220384	2.19951	-0.0710915	1.32858	1.82338	-2.2706	-4.82524	EQ	YES	0.05	0.168868	0.517583
AKR1B15	AKR1B15	chr7	134233849	134264592	aldo-keto reductase family 1, member B15	441282	http://www.ncbi.nlm.nih.gov/gene/?term=441282&report=generif		482	-6.12396	-1.31759	-0.972364	-6.12396	3.82439	0.679027	0.726779	0.724494	-2.0707	-6.12396	-6.12396	-4.44111	1.27304	-4.26561	0.750421	-6.07443	-6.07443	-6.07443	-6.12396	-2.3585	-4.27315	-0.318505	-6.12396	-1.61968	-1.53674	-6.07443	-4.92353	0.174112	0.691824	-1.32967	-3.59266	3.67256	2.69041	-2.26299	-4.79985	EQ	YES	0.05	0.168868	-3.00595
TRPA1	TRPA1	chr8	72933486	72987819	transient receptor potential cation channel, subfamily A, member 1	8989	http://www.ncbi.nlm.nih.gov/gene/?term=8989&report=generif		16662	-0.603955	-0.243397	-1.63854	1.01565	0.0980499	-0.369349	1.34498	-6.12396	-3.80139	-6.12396	-3.12428	3.39045	-1.0217	0.316376	1.80156	-4.00959	-2.12928	1.17159	-3.76343	-0.521111	-6.12396	-3.2527	-1.89996	-3.1173	-3.80139	-2.92523	-1.2725	0.0107497	0.305144	-0.0566525	-2.31659	1.00606	2.61801	-2.25993	-4.7897	EQ	YES	0.05	0.168868	-1.73068
SOX2	SOX2	chr3	181429712	181432223	SRY (sex determining region Y)-box 2	6657	http://www.ncbi.nlm.nih.gov/gene/?term=6657&report=generif		14904	-2.22205	-5.24722	-2.29861	3.38976	5.55488	-3.97338	6.2728	-3.12106	-6.07443	-3.46443	-2.08688	-6.12396	-4.11632	-5.24722	-1.57259	2.8307	-2.12928	6.29725	8.18492	-3.2909	-6.12396	-1.18913	-3.79494	0.518745	-3.12106	-2.42503	-4.92353	0.117613	0.619941	0.210884	-2.04865	4.74212	3.88645	-2.25954	-4.78838	EQ	YES	0.05	0.168868	-1.46285
CCL26	CCL26	chr7	75398842	75419064	chemokine (C-C motif) ligand 26	10344	http://www.ncbi.nlm.nih.gov/gene/?term=10344&report=generif		2600	1.33234	1.23529	0.395603	0.50789	-2.22205	1.84007	4.56548	-3.63904	-2.95377	-6.12396	-1.74725	1.39275	-2.54249	-3.12106	1.96166	-3.13945	2.11274	-3.32758	-5.29675	1.40775	0.701034	0.208945	1.74805	-1.87596	0.0785014	-2.0707	2.9162	0.100756	0.595812	1.09352	-1.16552	2.02122	2.64262	-2.25903	-4.78671	EQ	YES	0.05	0.168868	-0.579842
BPIFB4	BPIFB4	chr20	31669318	31699557	BPI fold containing family B, member 4	149954	http://www.ncbi.nlm.nih.gov/gene/?term=149954&report=generif		1532	-4.04751	-6.12396	1.25349	-0.256051	5.54474	2.44702	4.14153	-6.12396	-6.07443	-3.46443	-1.61968	4.67048	1.9711	-6.12396	-0.1613	-6.07443	3.69386	-1.78457	-2.84049	-1.66278	0.958713	-5.33494	-0.0157788	-4.03234	0.82364	-6.07443	2.61481	0.324316	0.827704	0.422752	-1.83275	4.24569	3.55181	-2.2555	-4.77499	EQ	YES	0.05	0.168868	-1.24799
IL1A	IL1A	chr2	113531492	113542971	interleukin 1, alpha	3552	http://www.ncbi.nlm.nih.gov/gene/?term=3552&report=generif		7461	-0.521111	2.14522	-1.19654	-0.828718	-4.38007	-0.0102538	2.55651	2.24381	-2.0707	-6.12396	-4.32268	0.0814348	-2.74799	-6.12396	-1.57259	-6.07443	1.06982	-6.07443	0.520953	-1.99578	-3.59563	-1.27551	-1.52711	-3.1173	-2.50826	-6.07443	-0.0950015	0.0350362	0.442605	-0.319279	-2.56919	2.30937	2.61605	-2.24991	-4.75652	EQ	YES	0.05	0.168868	-1.98588
LUM	LUM	chr12	91497232	91505542	lumican	4060	http://www.ncbi.nlm.nih.gov/gene/?term=4060&report=generif		8922	10.5593	10.4434	9.78537	9.8204	9.30717	9.84538	8.06225	7.22154	7.39022	3.2265	4.03778	8.61181	9.14518	6.8513	10.1869	7.27448	9.76254	1.30003	7.62724	9.95915	10.2082	11.0794	4.67145	10.6642	8.30591	3.24531	8.10173	0.0308174	0.430905	9.68904	7.44354	0.833632	2.79854	-2.24549	-4.74199	EQ	YES	0.05	0.168868	8.02571
MMP13	MMP13	chr11	102813721	102826463	matrix metallopeptidase 13 (collagenase 3)	4322	http://www.ncbi.nlm.nih.gov/gene/?term=4322&report=generif		9520	-6.12396	5.05684	5.00377	3.75924	-5.24722	7.66393	-2.0707	-6.12396	1.15502	-6.12396	-6.12396	1.75891	2.40091	-2.98209	7.16433	-6.07443	9.53637	-6.07443	-3.76343	-3.79494	-4.27315	5.4793	-6.12396	7.51142	-1.44644	-6.07443	2.1553	0.478366	0.903781	1.14885	-1.09088	5.53116	5.32259	-2.23972	-4.72307	EQ	YES	0.05	0.168868	-0.51021
IL36RN	IL36RN	chr2	113816215	113822320	interleukin 36 receptor antagonist	26525	http://www.ncbi.nlm.nih.gov/gene/?term=26525&report=generif		7500	-6.12396	0.951191	-0.487672	-0.618983	-6.12396	1.3586	3.19909	-6.12396	-1.75603	-6.12396	-6.12396	6.13319	-1.87249	-6.12396	-2.50589	-4.00959	-1.53674	-6.07443	-6.12396	-0.577464	1.06609	-3.59563	-2.44774	-4.03234	-5.31978	-6.07443	-3.97338	0.10227	0.595812	-1.12081	-3.35982	3.64732	3.12212	-2.23901	-4.72073	EQ	YES	0.05	0.168868	-2.77934
KYNU	KYNU	chr2	143635195	143799885	kynureninase	8942	http://www.ncbi.nlm.nih.gov/gene/?term=8942&report=generif		8388	3.43602	4.19758	5.02789	4.88027	1.02484	5.94309	6.40705	1.79623	3.90005	0.860245	-0.0881844	6.2862	3.19639	-0.972364	5.11434	-0.190606	5.29074	-1.18208	-1.22625	5.92212	3.41599	-0.167884	1.89017	2.71207	4.21992	-2.0707	4.87018	0.0992055	0.592306	4.41668	2.17883	1.79788	2.67064	-2.23785	-4.71693	EQ	YES	0.05	0.168868	2.75901
BHMT	BHMT	chr5	78407604	78428113	betaine--homocysteine S-methyltransferase	635	http://www.ncbi.nlm.nih.gov/gene/?term=635&report=generif		1456	2.12295	0.9167	-0.86779	-5.97537	-4.26561	2.44702	-1.18057	0.981865	-6.07443	-2.57172	0.461404	-3.12267	-3.38469	-0.241943	2.35993	-6.07443	-6.07443	-6.07443	-6.12396	-4.82794	-6.12396	0.637046	-6.12396	-6.12396	-1.36083	-6.07443	1.80723	0.242929	0.761371	-0.97181	-3.20651	3.18254	3.1816	-2.2347	-4.70666	EQ	YES	0.05	0.168868	-2.62715
IL21R	IL21R	chr16	27413483	27463363	interleukin 21 receptor	50615	http://www.ncbi.nlm.nih.gov/gene/?term=50615&report=generif		7477	4.45451	3.86441	2.21592	5.24594	3.61903	3.75462	2.4035	-0.505631	4.23559	-0.487672	-0.4204	5.61254	2.76166	-0.400706	2.71545	0.185837	1.10763	-0.620057	-2.53398	4.74386	1.61263	1.2737	2.31329	3.86321	2.34871	-0.559223	1.0989	0.0174691	0.362363	3.65113	1.41727	1.06946	2.14237	-2.23387	-4.70393	EQ	YES	0.05	0.168868	1.99642
SNAP91	SNAP91	chr6	84262605	84419127	synaptosomal-associated protein, 91kDa	9892	http://www.ncbi.nlm.nih.gov/gene/?term=9892&report=generif		14787	0.541178	-3.06248	3.2766	-4.51367	1.8582	-1.32261	3.17295	3.56094	-3.80139	-6.12396	-6.12396	-3.12267	3.07878	-2.65057	-6.07443	-4.00959	-0.260088	0.526029	3.1568	-6.12396	-6.12396	-1.27551	-2.0613	-1.61968	0.843816	-2.92523	-3.53699	0.218996	0.741943	-0.00711934	-2.23334	3.05642	3.22168	-2.22623	-4.67908	EQ	YES	0.05	0.168868	-1.65618
KRT80	KRT80	chr12	52562780	52585784	keratin 80	144501	http://www.ncbi.nlm.nih.gov/gene/?term=144501&report=generif		8279	0.418273	2.6199	0.195832	5.60244	4.48748	3.67013	0.913049	-2.34533	2.92795	-2.95377	-3.70374	1.74833	3.45555	-6.12396	0.571234	-2.03026	-1.1372	1.85217	6.82472	-1.12917	-1.43374	2.99971	-1.4184	2.50202	0.801095	4.81123	0.659521	0.118359	0.621033	2.55816	0.343898	2.1251	3.1391	-2.21426	-4.64043	EQ	YES	0.05	0.168868	0.917965
MAL2	MAL2	chr8	120220610	120257914	mal, T-cell differentiation protein 2 (gene/pseudogene)	114569	http://www.ncbi.nlm.nih.gov/gene/?term=114569&report=generif		9042	0.868038	-0.588327	-0.913012	-5.97537	2.86992	-6.12396	4.19634	-3.63904	-6.07443	-3.46443	-0.721866	-4.44111	-6.12396	-2.50826	-6.07443	-6.07443	-6.07443	5.60542	7.73683	-2.57172	-4.27315	-2.32544	-4.62425	-2.56157	-2.1774	-6.07443	-3.97338	0.00340144	0.18256	-0.809481	-3.02177	4.00832	3.70767	-2.21229	-4.63411	EQ	YES	0.05	0.168868	-2.44822
SPINK1	SPINK1	chr5	147204143	147211260	serine peptidase inhibitor, Kazal type 1	6690	http://www.ncbi.nlm.nih.gov/gene/?term=6690&report=generif		15031	-6.12396	5.26076	-2.50589	1.41433	-5.5561	3.45359	-2.24362	-6.12396	-6.07443	-4.12278	-6.12396	-1.65123	-2.24136	-6.12396	0.78928	-6.07443	1.32927	-6.07443	-6.12396	1.90041	-1.09226	-0.529037	-4.62425	-0.621131	-5.31978	-0.654695	-2.62711	0.265677	0.780075	-0.900125	-3.10919	4.38972	2.87446	-2.20906	-4.62375	EQ	YES	0.05	0.168868	-2.53647
L1CAM	L1CAM	chrX	153126969	153151628	L1 cell adhesion molecule	3897	http://www.ncbi.nlm.nih.gov/gene/?term=3897&report=generif		8389	4.36384	1.83448	1.51558	-1.05874	5.32409	5.9188	5.63821	2.68308	-0.0544865	0.143134	-3.12428	1.80816	0.503512	-3.35408	-0.0209276	7.05007	3.13017	1.77298	7.56424	0.0799681	2.44399	0.785408	1.16655	-3.1173	2.79343	0.414113	0.659521	0.0302099	0.428907	3.36232	1.16636	2.64125	2.8144	-2.19596	-4.58194	EQ	YES	0.05	0.168868	1.73569
ZBED2	ZBED2	chr3	111311747	111314182	zinc finger, BED-type containing 2	79413	http://www.ncbi.nlm.nih.gov/gene/?term=79413&report=generif		17637	0.572173	-1.16947	-2.05565	-0.719987	-3.87395	-1.6267	0.22739	-4.27315	0.776785	-6.12396	-3.70374	-0.295339	-3.38469	-3.60468	-2.50589	-6.07443	-3.0485	-6.07443	-6.12396	0.792521	-3.59563	-6.12396	-1.89996	-6.12396	-1.22625	-2.42503	-3.53699	0.0189993	0.373113	-1.23517	-3.42876	1.49805	2.27611	-2.19359	-4.57442	EQ	YES	0.05	0.168868	-2.86005
INHBE	INHBE	chr12	57849096	57851791	inhibin, beta E	83729	http://www.ncbi.nlm.nih.gov/gene/?term=83729&report=generif		7549	-0.521111	2.57408	-2.50589	2.11884	3.61903	1.71383	2.90545	-6.12396	-2.44774	-2.95377	-4.32268	1.64573	0.136375	-2.01735	2.46996	-3.13945	0.30405	-1.30893	-1.01905	-1.99578	2.30517	-4.27315	0.328762	3.33422	1.26443	-0.243397	2.57991	0.100656	0.595812	1.41489	-0.773832	2.16523	2.63201	-2.18872	-4.55902	EQ	YES	0.05	0.168868	-0.206385
WBSCR17	WBSCR17	chr7	70597523	71178586	Williams-Beuren syndrome chromosome region 17	64409	http://www.ncbi.nlm.nih.gov/gene/?term=64409&report=generif		17379	1.92956	3.50021	1.64573	4.17347	5.79749	-2.50589	4.54742	6.29436	-1.75603	-0.802848	-2.84174	-4.44111	1.74222	-2.65057	1.30283	5.81902	-3.93518	3.09198	4.42142	-4.82794	-6.12396	3.0993	3.5257	-4.03234	-0.0722722	7.08648	5.88355	0.278398	0.790396	2.72685	0.539143	2.72703	4.22707	-2.18771	-4.55582	EQ	YES	0.05	0.168868	1.10633
ADAMDEC1	ADAMDEC1	chr8	24241798	24263526	ADAM-like, decysin 1	27299	http://www.ncbi.nlm.nih.gov/gene/?term=27299&report=generif		260	3.57584	6.60348	1.30846	3.75924	-0.465779	2.79852	-0.770357	0.22739	1.29026	0.5178	-2.51391	3.62405	-1.26249	-0.527505	1.43627	-2.2941	4.03764	-3.32758	-2.4323	3.55488	1.42873	3.36598	-0.583644	1.28745	2.3848	-6.07443	0.136375	0.092112	0.577965	2.40134	0.213784	2.59851	2.65195	-2.18756	-4.55534	EQ	YES	0.05	0.168868	0.780929
FCGR2C	FCGR2C	chr1	161551129	161570032	Fc fragment of IgG, low affinity IIc, receptor for (CD32) (gene/pseudogene)	9103	http://www.ncbi.nlm.nih.gov/gene/?term=9103&report=generif		5565	4.58114	3.55824	0.541638	3.87517	0.849708	3.9313	2.44608	1.81504	3.39045	-0.306486	-0.907987	1.7045	0.614868	-1.70212	3.49666	-1.26249	4.02664	-3.32758	-1.06859	2.66694	0.475119	-0.908889	-0.642218	2.77865	1.61231	-1.83993	2.27166	0.0457711	0.475039	2.82618	0.644328	1.59204	2.09357	-2.18186	-4.53737	EQ	YES	0.05	0.168868	1.20999
CD2	CD2	chr1	117297086	117311851	CD2 molecule	914	http://www.ncbi.nlm.nih.gov/gene/?term=914&report=generif		2684	4.32351	4.96286	2.72894	2.42467	2.72286	3.94146	3.63662	0.0907352	4.55262	0.674851	0.923548	3.82259	0.960949	0.316376	3.01831	-0.190606	1.29026	-0.346147	-0.621748	4.41272	2.23976	0.976989	1.86864	-0.740206	3.27075	-1.15197	1.74222	0.00165639	0.130812	3.53442	1.35553	0.946767	1.72886	-2.17889	-4.52804	EQ	YES	0.05	0.168868	1.92043
GLDN	GLDN	chr15	51633713	51700209	gliomedin	342035	http://www.ncbi.nlm.nih.gov/gene/?term=342035&report=generif		6226	-1.33261	5.9203	0.566461	2.78078	4.69119	1.20157	4.42939	0.571704	0.42165	-6.12396	2.35979	4.44093	0.209765	1.40607	3.86817	1.33211	1.65657	-0.620057	2.00531	0.181778	0.615169	-1.18913	-4.62425	0.750838	1.12279	2.34279	-2.10182	0.0526915	0.49438	2.60816	0.431311	2.59271	2.51758	-2.17685	-4.52164	EQ	YES	0.05	0.168868	0.995679
RARRES1	RARRES1	chr3	158414897	158450275	retinoic acid receptor responder (tazarotene induced) 1	5918	http://www.ncbi.nlm.nih.gov/gene/?term=5918&report=generif		12969	6.45596	5.47397	3.40444	2.68686	6.61652	6.82692	2.66071	3.05677	2.10996	2.27291	0.839637	3.13524	2.48523	2.6076	3.43568	0.577826	3.21914	1.30003	4.43196	4.17023	2.21296	-0.046829	6.69333	1.98744	4.69933	1.23	3.61447	0.0205071	0.379628	4.87505	2.70165	1.89537	1.58993	-2.17341	-4.51088	EQ	YES	0.05	0.168868	3.26512
TNFRSF9	TNFRSF9	chr1	7975931	8003225	tumor necrosis factor receptor superfamily, member 9	3604	http://www.ncbi.nlm.nih.gov/gene/?term=3604&report=generif		16366	2.63145	4.3773	1.79958	6.13611	0.8648	1.59904	4.40847	-2.55252	3.42868	-1.5508	-0.907987	3.2605	0.569272	0.424683	3.87323	-1.41473	4.0865	-2.50393	-2.2941	3.22322	0.75779	1.67408	0.996405	4.05536	2.58036	-0.875921	2.14646	0.0801706	0.555884	3.11668	0.948827	1.9026	2.32948	-2.16785	-4.49354	EQ	YES	0.05	0.168868	1.51086
HPD	HPD	chr12	122277433	122326517	4-hydroxyphenylpyruvate dioxygenase	3242	http://www.ncbi.nlm.nih.gov/gene/?term=3242&report=generif		7130	-0.871012	-1.52976	0.225387	0.559577	-1.16996	0.540021	5.50127	-3.63904	-1.75603	-2.95377	0.35231	-0.842267	-1.26249	0.992648	-3.01474	-6.07443	-2.12928	-4.03993	-5.29675	-2.91976	-3.59563	0.286342	-3.31999	0.356216	-2.72062	4.96123	2.57225	0.0461097	0.476186	0.465073	-1.70219	2.37603	2.68259	-2.16726	-4.49169	EQ	YES	0.05	0.168868	-1.1403
CD3D	CD3D	chr11	118209789	118213459	CD3d molecule, delta (CD3-TCR complex)	915	http://www.ncbi.nlm.nih.gov/gene/?term=915&report=generif		2715	2.90238	3.39474	1.19397	1.4738	0.353994	2.90767	2.69509	-1.57756	3.79752	0.181778	-0.533446	2.19954	-0.487672	-0.714773	1.59885	-1.5953	0.507543	-1.59852	-2.4323	3.39703	0.532671	-0.788009	-0.119672	-1.87596	2.33366	-3.72907	0.300703	0.000845125	0.0863953	2.13167	-0.0301493	1.12407	1.94729	-2.16182	-4.47477	EQ	YES	0.05	0.168868	0.530321
SIGLEC15	SIGLEC15	chr18	43405545	43422521	sialic acid binding Ig-like lectin 15	284266	http://www.ncbi.nlm.nih.gov/gene/?term=284266&report=generif		14208	-0.784307	1.7038	2.25917	4.49233	-1.28462	1.05643	-1.61968	-1.15197	2.42678	-1.06663	-4.32268	-0.0181522	-2.54249	-4.26561	-0.368276	-6.07443	5.09883	-3.32758	-2.53398	0.234541	-1.71076	-2.18313	-1.89996	3.46571	-4.26561	-0.308706	-1.71712	0.0289487	0.423775	0.831874	-1.32656	2.21165	2.73032	-2.15844	-4.4643	EQ	YES	0.05	0.168868	-0.766967
TREM1	TREM1	chr6	41242999	41254457	triggering receptor expressed on myeloid cells 1	54210	http://www.ncbi.nlm.nih.gov/gene/?term=54210&report=generif		16546	1.79567	4.10336	1.8436	4.03306	-2.8652	4.64516	3.88184	-0.0597394	0.0191003	-0.659308	-1.16796	3.22301	3.31789	-2.84174	5.61645	-2.03026	6.77763	-3.32758	-0.721866	2.65261	-0.195616	-0.581836	-2.44774	1.51497	-2.93921	-0.654695	1.2069	0.00149548	0.12285	2.49107	0.33505	2.61865	2.7952	-2.15602	-4.45683	EQ	YES	0.05	0.168868	0.894018
CCL18	CCL18	chr17	34391643	34398841	chemokine (C-C motif) ligand 18 (pulmonary and activation-regulated)	6362	http://www.ncbi.nlm.nih.gov/gene/?term=6362&report=generif		2591	-4.04751	8.00156	1.61689	2.84465	-2.22205	7.0918	3.66458	6.66008	-1.50694	2.18958	-3.70374	2.89982	1.28804	-3.91215	2.01793	-2.68	3.64326	-1.78457	-2.84049	6.61119	1.53251	-3.59563	2.15231	-4.03234	-2.04495	-1.65123	4.07613	0.217627	0.740077	2.42142	0.26594	4.44843	3.46622	-2.15548	-4.45515	EQ	YES	0.05	0.168868	0.824767
HSPA6	HSPA6	chr1	161494036	161496687	heat shock 70kDa protein 6 (HSP70B')	3310	http://www.ncbi.nlm.nih.gov/gene/?term=3310&report=generif		7214	7.13771	6.44155	5.08674	6.97125	7.08066	6.13268	5.60715	4.82112	5.73629	2.71207	3.17746	4.4248	3.65368	2.35261	6.99204	2.18494	8.37258	0.674851	3.89853	5.74397	3.58267	4.35505	3.0432	5.94263	4.86778	1.89017	5.58471	0.00138457	0.119621	6.35111	4.20056	0.789891	1.86962	-2.15055	-4.43997	EQ	YES	0.05	0.168868	4.75811
P4HA3	P4HA3	chr11	73977702	74022699	prolyl 4-hydroxylase, alpha polypeptide III	283208	http://www.ncbi.nlm.nih.gov/gene/?term=283208&report=generif		11277	1.48915	6.03611	7.13674	5.89182	3.63654	3.82545	3.37746	3.28938	0.59504	0.0733315	-0.721866	5.80096	2.30458	-1.15197	6.29457	-0.71596	5.93093	1.11958	0.00747225	-0.211503	3.3332	5.29465	2.05562	6.39947	1.82042	0.735782	4.50214	0.133907	0.64526	4.48475	2.33779	1.94822	2.5929	-2.14696	-4.42894	EQ	YES	0.05	0.168868	2.89441
KCNE1	KCNE1	chr21	35818986	35884573	potassium voltage-gated channel, Isk-related family, member 1	3753	http://www.ncbi.nlm.nih.gov/gene/?term=3753&report=generif		7831	-0.521111	1.45224	-1.63854	0.50789	-0.171544	1.09334	3.52411	-0.827215	-1.75603	-1.90373	-2.84174	-2.10968	-2.40846	-2.98209	-0.0209276	-2.2941	0.30405	-2.85465	-1.61968	-0.644805	-0.618983	-1.61467	-3.79494	-0.377059	-1.8129	0.565507	-1.13439	0.00220046	0.152864	0.606625	-1.53732	1.65285	1.17688	-2.14395	-4.4197	EQ	YES	0.05	0.168868	-0.981485
GZMK	GZMK	chr5	54320107	54329960	\granzyme K (granzyme 3; tryptase II)\""	3003	http://www.ncbi.nlm.nih.gov/gene/?term=3003&report=generif		6711	3.20213	3.20894	1.21353	2.48897	1.81841	3.38281	2.95587	-0.388616	4.57485	-0.602248	0.239744	2.89982	0.418273	-0.756672	2.42081	-1.5953	0.843816	-0.706174	-2.84049	3.87854	1.47526	-0.788009	0.739765	-1.61968	3.57344	-3.72907	1.37578	0.00424409	0.200853	2.6101	0.470693	0.818291	2.21822	-2.1394	-4.4058	EQ	YES	0.05	0.168868	1.02535
KCNK13	KCNK13	chr14	90528109	90652201	potassium channel, subfamily K, member 13	56659	http://www.ncbi.nlm.nih.gov/gene/?term=56659&report=generif		7870	2.66212	1.73133	-0.335178	1.73847	-0.147171	2.01222	1.5358	-1.33865	1.24026	-0.972364	-3.70374	0.198167	0.0390365	-0.972364	1.8188	-4.00959	1.57817	-1.78457	-0.949713	1.45441	-0.832429	-0.368276	-2.0613	0.299055	-2.93921	-2.92523	-0.265051	0.00451322	0.206761	1.31394	-0.82473	1.12274	1.71505	-2.13867	-4.40356	EQ	YES	0.05	0.168868	-0.27026
PAPPA2	PAPPA2	chr1	176432307	176811970	pappalysin 2	60676	http://www.ncbi.nlm.nih.gov/gene/?term=60676&report=generif		11353	0.541178	0.28232	0.714909	1.82929	4.62603	2.49159	-3.93518	-1.82514	-6.07443	-4.12278	-3.12428	4.26608	1.69885	-3.60468	0.78928	-3.13945	-6.07443	-2.22009	-3.13945	0.116519	1.53251	-1.01045	-2.24588	1.3373	-0.464251	1.15859	2.29324	0.0894926	0.575655	0.935734	-1.19265	2.62026	2.8267	-2.12838	-4.37226	EQ	YES	0.05	0.168868	-0.640845
NR0B1	NR0B1	chrX	30322539	30327495	nuclear receptor subfamily 0, group B, member 1	190	http://www.ncbi.nlm.nih.gov/gene/?term=190&report=generif		10519	-4.04751	0.691757	-4.26561	-1.33466	-0.740206	-3.45538	-0.263341	-4.27315	-6.07443	-6.12396	-6.12396	2.18823	-4.11632	-0.602248	-6.07443	-3.13945	1.49026	-6.07443	-4.36874	-1.30487	-4.27315	-5.33494	-6.12396	-4.03234	-4.26561	-6.07443	-6.12396	0.0440625	0.472399	-1.91642	-4.04129	1.98687	2.56866	-2.12487	-4.36164	EQ	YES	0.05	0.168868	-3.4904
S100A9	S100A9	chr1	153330330	153333503	S100 calcium binding protein A9	6280	http://www.ncbi.nlm.nih.gov/gene/?term=6280&report=generif		13699	3.59449	6.1777	5.80482	5.5499	3.36266	7.27133	7.11282	3.4179	4.27193	4.62065	4.25161	5.00395	2.31329	-0.687028	4.8984	2.32268	6.67472	-0.172552	0.870986	6.80088	3.25969	3.60033	4.00745	3.1096	4.30661	0.70384	5.01515	0.0172998	0.36199	5.55339	3.4295	1.5531	2.04532	-2.12389	-4.35866	EQ	YES	0.05	0.168868	3.98014
FCGR3A	FCGR3A	chr1	161511551	161520413	Fc fragment of IgG, low affinity IIIa, receptor (CD16a)	2214	http://www.ncbi.nlm.nih.gov/gene/?term=2214&report=generif		5566	9.14889	8.43518	5.95742	8.13858	5.88761	8.68588	6.64043	4.16551	5.6249	5.98863	5.55975	7.79904	5.99774	4.10828	7.59036	3.26009	7.14821	2.25042	3.53791	8.36208	4.47958	5.83445	6.31613	5.67675	6.06651	2.33469	6.6746	0.0116321	0.310058	7.55628	5.43878	1.36036	1.74279	-2.1175	-4.33942	EQ	YES	0.05	0.168868	5.98776
C14orf180	C14orf180	chr14	105046056	105056183	chromosome 14 open reading frame 180	400258	http://www.ncbi.nlm.nih.gov/gene/?term=400258&report=generif		1731	-4.04751	1.39784	-2.50589	-4.51367	4.8347	-6.12396	1.95351	-3.63904	-6.07443	-0.365239	2.30627	-6.12396	-2.93168	-4.26561	-6.07443	-3.13945	-6.07443	-2.50393	-1.61968	-6.12396	-1.85992	-6.12396	-4.62425	-3.1173	0.192772	0.267959	-6.12396	0.254636	0.772431	-1.28643	-3.40091	4.04347	2.59845	-2.11448	-4.33035	EQ	YES	0.05	0.168868	-2.85271
P2RY12	P2RY12	chr3	151054631	151102600	purinergic receptor P2Y, G-protein coupled, 12	64805	http://www.ncbi.nlm.nih.gov/gene/?term=64805&report=generif		11268	2.8212	2.75669	0.541638	4.08696	-3.1173	3.2655	-1.38501	-1.06859	3.50765	0.880114	3.95479	-0.410996	-1.52711	-0.602248	-1.06859	-1.41473	-2.52144	-4.03993	-1.61968	2.45732	-1.5508	-4.27315	-3.31999	-0.0808385	0.35231	-2.92523	-1.35457	0.00841416	0.272867	1.28138	-0.831285	2.68827	2.24308	-2.11267	-4.3249	EQ	YES	0.05	0.168868	-0.283556
LILRA3	LILRA3	chr19	54799855	54804265	leukocyte immunoglobulin-like receptor, subfamily A (without TM domain), member 3	11026	http://www.ncbi.nlm.nih.gov/gene/?term=11026&report=generif		8591	-1.44702	0.9635	-0.487672	1.66672	-2.8184	0.975602	1.13036	-3.12106	-0.126355	-0.419533	-2.08688	-0.842267	-4.11632	-3.60468	-0.788009	-3.13945	0.79754	-4.03993	-4.02476	2.29902	-2.48348	-3.00716	-2.0613	-4.03234	-3.80139	-2.92523	-0.650439	0.0228874	0.38986	-0.00241469	-2.1087	1.64372	1.83635	-2.10629	-4.30581	EQ	YES	0.05	0.168868	-1.56263
CCR5	CCR5	chr3	46411633	46417697	chemokine (C-C motif) receptor 5 (gene/pseudogene)	1234	http://www.ncbi.nlm.nih.gov/gene/?term=1234&report=generif		2646	4.32965	5.30085	2.31343	3.27039	3.32289	4.88271	3.63662	0.136375	4.81935	0.697525	0.239744	4.12372	2.13938	-0.446022	3.68911	-0.541638	3.1883	0.526029	1.01369	4.61621	2.13174	1.39008	2.02047	0.665375	3.03985	-0.654695	2.67293	0.00842283	0.272867	3.86522	1.77338	1.03443	1.73463	-2.09184	-4.26293	EQ	YES	0.05	0.168868	2.31571
POU4F1	POU4F1	chr13	79173230	79177695	POU class 4 homeobox 1	5457	http://www.ncbi.nlm.nih.gov/gene/?term=5457&report=generif		12167	-3.2909	-0.680978	0.113839	-2.51391	3.36953	-1.42851	-0.223956	-6.12396	-3.80139	-6.12396	-4.32268	-2.10968	1.25243	-1.91277	-2.50589	-0.369349	-1.31759	-1.78457	1.53098	-2.57172	-6.12396	-1.07515	-6.12396	-1.87596	-1.16996	-2.42503	-6.12396	0.0597727	0.51167	-0.664983	-2.75391	2.1593	2.4156	-2.08892	-4.2543	EQ	YES	0.05	0.168868	-2.21233
AIM2	AIM2	chr1	159032275	159046647	absent in melanoma 2	9447	http://www.ncbi.nlm.nih.gov/gene/?term=9447&report=generif		444	3.87054	3.72119	2.42467	6.38974	-1.7964	4.89217	3.22829	-1.71076	5.8245	-1.42851	-1.50694	5.06957	4.67243	-2.01735	4.85115	-3.13945	5.83828	-3.32758	-2.53398	3.7214	-0.618983	3.22759	1.07914	6.25668	1.18076	-2.92523	0.703438	0.267401	0.780509	3.24717	1.16081	2.55961	3.45033	-2.08637	-4.24677	EQ	YES	0.05	0.168868	1.70172
FCGR1A	FCGR1A	chr1	149754250	149764074	Fc fragment of IgG, high affinity Ia, receptor (CD64)	2209	http://www.ncbi.nlm.nih.gov/gene/?term=2209&report=generif		5561	6.56964	5.42982	2.46238	5.60244	3.10002	6.34963	4.23643	0.136375	4.57032	3.24941	0.651469	5.00531	3.36238	-1.02385	5.38686	0.527809	3.84862	0.296298	1.34025	6.28788	2.12191	3.20306	3.46389	4.03822	4.22272	-0.308706	4.33906	0.0528778	0.495661	4.82148	2.73596	1.59386	2.11435	-2.08552	-4.24427	EQ	YES	0.05	0.168868	3.27665
NEFM	NEFM	chr8	24771274	24776606	neurofilament, medium polypeptide	4741	http://www.ncbi.nlm.nih.gov/gene/?term=4741&report=generif		10213	-6.12396	1.42259	-3.13945	-2.95377	8.47808	-2.27898	5.46009	-1.15197	-6.07443	-2.29861	-1.91277	-2.54249	-0.174129	-2.40846	-0.1613	-0.968191	-0.556995	-0.346147	-1.66688	-3.79494	-6.12396	5.07386	-6.12396	3.11822	-4.26561	-3.72907	-3.12106	0.304671	0.813108	0.123516	-1.96144	5.24222	2.84149	-2.08496	-4.24263	EQ	YES	0.05	0.168868	-1.4209
METTL7B	METTL7B	chr12	56075330	56078394	methyltransferase like 7B	196410	http://www.ncbi.nlm.nih.gov/gene/?term=196410&report=generif		9374	2.46395	5.70496	-1.41473	0.180287	4.67145	2.77398	5.30877	7.50776	2.72305	1.51497	-2.08688	4.30784	1.74222	1.67999	0.475119	-0.832429	-6.07443	-1.59852	0.309967	4.11478	0.248369	-3.91215	2.03731	0.410985	1.21623	-0.758723	1.5718	0.0510089	0.489626	2.81267	0.729862	2.67626	2.95407	-2.0828	-4.2363	EQ	YES	0.05	0.168868	1.26985
TREM2	TREM2	chr6	41126244	41130924	triggering receptor expressed on myeloid cells 2	54209	http://www.ncbi.nlm.nih.gov/gene/?term=54209&report=generif		16547	6.07144	5.94941	2.10944	5.17192	1.98401	3.96467	3.71331	2.45056	2.46139	-0.419533	-3.12428	4.12928	4.08098	2.64031	5.05756	0.441421	3.95776	-0.706174	1.61231	4.41824	2.06966	2.8419	2.34907	4.95419	-0.251607	-0.559223	2.71807	0.0991517	0.592306	4.13774	2.05609	1.6859	2.20489	-2.08165	-4.23291	EQ	YES	0.05	0.168868	2.59578
GPR174	GPR174	chrX	78426469	78427726	G protein-coupled receptor 174	84636	http://www.ncbi.nlm.nih.gov/gene/?term=84636&report=generif		6468	1.41881	0.31446	-0.20268	-0.335178	-1.87249	0.661155	0.984977	-2.85465	1.32082	-0.882854	-1.38838	0.451436	-0.524762	-3.60468	-2.11378	-4.00959	-0.556995	-6.07443	-4.36874	1.99941	-0.756672	-3.91215	-1.06054	-3.1173	0.262497	-6.07443	-1.54707	0.0224018	0.387237	0.138436	-1.94064	1.08357	2.26727	-2.07908	-4.22537	EQ	YES	0.05	0.168868	-1.40162
LGALS12	LGALS12	chr11	63273524	63284246	lectin, galactoside-binding, soluble, 12	85329	http://www.ncbi.nlm.nih.gov/gene/?term=85329&report=generif		8542	-0.521111	2.12981	-0.297155	-1.18057	-0.740206	1.14726	5.85469	-0.111233	1.39477	2.1079	2.38632	4.51604	0.0842639	-5.24722	-1.06859	-6.07443	-2.52144	-6.07443	-2.2941	0.708257	0.843816	-5.33494	-1.4184	-2.56157	0.628346	-6.07443	2.82358	0.172371	0.691175	0.913245	-1.16437	2.46958	3.26859	-2.07762	-4.2211	EQ	YES	0.05	0.168868	-0.625732
BEST3	BEST3	chr12	70047389	70093196	bestrophin 3	144453	http://www.ncbi.nlm.nih.gov/gene/?term=144453&report=generif		1437	-3.2909	1.42259	-3.46443	-0.92868	4.51824	-2.50589	-1.18057	0.915689	-0.126355	-4.12278	-4.32268	-0.774954	3.81164	-6.12396	-3.01474	-3.13945	-6.07443	-6.07443	-2.68	-1.5438	-6.12396	-3.00716	-4.62425	-0.0808385	-2.93921	-2.0707	-4.92353	0.125269	0.631649	-0.775663	-2.85199	2.87503	2.65473	-2.07633	-4.21733	EQ	YES	0.05	0.168868	-2.31369
OASL	OASL	chr12	121458095	121477045	2'-5'-oligoadenylate synthetase-like	8638	http://www.ncbi.nlm.nih.gov/gene/?term=8638&report=generif		10724	5.47358	4.34094	6.14611	4.40216	0.274744	4.29207	7.14874	-1.06859	4.96176	1.20586	2.59842	5.80974	2.29397	0.923184	2.44977	-1.41473	1.56119	-1.59852	3.80796	2.87684	2.21296	-1.51813	6.74484	1.03212	5.60715	4.99739	6.6587	0.0384435	0.456681	4.58262	2.50709	2.18161	2.69901	-2.07553	-4.21498	EQ	YES	0.05	0.168868	3.04519
CHL1	CHL1	chr3	238279	451097	cell adhesion molecule L1-like	10752	http://www.ncbi.nlm.nih.gov/gene/?term=10752&report=generif		3073	4.27812	1.36723	3.74351	2.00661	2.34907	-3.97338	4.82444	-1.71076	-1.50694	-1.90373	4.02488	-6.12396	1.16063	-1.42206	-0.0209276	2.50554	4.98558	-2.85465	1.36472	-2.3585	-1.85992	-2.18313	6.09423	3.56396	0.979309	-6.07443	3.56474	0.0848471	0.564451	2.08509	0.0112294	2.95409	3.41229	-2.07386	-4.21011	EQ	YES	0.05	0.168868	0.548896
FCGR1B	FCGR1B	chr1	120926128	120935944	Fc fragment of IgG, high affinity Ib, receptor (CD64)	2210	http://www.ncbi.nlm.nih.gov/gene/?term=2210&report=generif		5562	4.86811	3.17477	1.36496	4.00708	1.10117	4.47332	2.95587	-1.82514	3.35059	1.86949	-0.323648	3.17295	1.36173	-1.91277	4.0952	-1.5953	0.79754	-0.988771	-0.365923	4.53809	0.635047	1.20289	2.99182	1.71383	2.33366	-2.42503	2.63691	0.050534	0.486676	3.13504	1.06316	1.46392	2.11272	-2.07188	-4.20435	EQ	YES	0.05	0.168868	1.60031
CSAG1	CSAG1	chrX	151903228	151909518	chondrosarcoma associated gene 1	158511	http://www.ncbi.nlm.nih.gov/gene/?term=158511&report=generif		3669	-4.04751	-4.12278	0.703187	5.20779	-5.97537	3.37042	-3.00716	-6.12396	-0.3702	-3.46443	-6.12396	-3.72907	-4.11632	-6.12396	-6.07443	-6.07443	1.44449	-6.07443	-4.36874	-6.12396	-0.99767	1.82851	-3.79494	5.43146	-4.26561	-3.72907	-1.06663	0.245743	0.764223	-1.12449	-3.19587	4.24758	3.26124	-2.07138	-4.20288	EQ	YES	0.05	0.168868	-2.65884
ABCA13	ABCA13	chr7	48211057	48687091	ATP-binding cassette, sub-family A (ABC1), member 13	154664	http://www.ncbi.nlm.nih.gov/gene/?term=154664&report=generif		33	-1.98479	4.35408	-0.60325	5.36453	-3.21456	-0.369349	4.61351	0.416589	-2.44774	-0.724085	-1.74725	-0.842267	-1.07515	-2.98209	1.43627	-4.00959	2.33469	-2.85465	-3.13945	-1.43374	5.90495	-0.728095	-1.89996	2.65714	-1.91277	-2.92523	-1.96675	0.0652526	0.521596	1.16574	-0.896959	3.51855	2.40847	-2.0627	-4.17766	EQ	YES	0.05	0.168868	-0.362186
RIPPLY2	RIPPLY2	chr6	84562985	84567234	ripply transcriptional repressor 2	134701	http://www.ncbi.nlm.nih.gov/gene/?term=134701&report=generif		13299	-0.383016	-4.12278	-1.33671	-6.12396	-2.8652	0.356752	-1.74725	0.643182	-6.07443	-6.12396	-6.12396	-3.12267	-5.09862	-6.12396	-6.07443	-6.07443	-6.07443	-6.07443	-1.43474	-6.12396	-3.08327	-6.12396	-0.301376	-6.12396	-2.30428	-3.72907	-1.96675	0.0348255	0.442118	-2.31745	-4.37567	2.24459	2.26507	-2.05822	-4.16473	EQ	YES	0.05	0.168868	-3.84206
TIGIT	TIGIT	chr3	114012833	114029135	T cell immunoreceptor with Ig and ITIM domains	201633	http://www.ncbi.nlm.nih.gov/gene/?term=201633&report=generif		15945	2.92312	2.79573	1.97869	2.11884	1.02484	2.54681	3.01544	-0.388616	3.87054	-0.0130605	0.0599663	3.09271	-0.379796	-0.527505	1.75244	-3.13945	1.65657	-1.30893	-3.76343	3.3631	0.615169	-1.07515	0.882291	-1.38164	3.04643	-2.0707	1.42933	0.0103894	0.301296	2.34335	0.286014	0.701871	2.12973	-2.05734	-4.16218	EQ	YES	0.05	0.168868	0.819398
SPP1	SPP1	chr4	88896802	88904563	secreted phosphoprotein 1	6696	http://www.ncbi.nlm.nih.gov/gene/?term=6696&report=generif		15060	9.45235	7.30379	7.20284	10.2867	3.20225	6.5457	10.1063	1.83401	2.58359	7.44206	6.06156	7.2383	7.68591	-0.110147	9.36254	2.75782	9.97772	2.475	7.22972	8.49937	3.97312	6.69157	5.45121	8.19239	4.37456	4.24037	7.59773	0.0882353	0.573717	7.72855	5.67792	2.50041	2.77732	-2.05063	-4.14287	EQ	YES	0.05	0.168868	6.20957
SERPINA1	SERPINA1	chr14	94843084	94857029	serpin peptidase inhibitor, clade A (alpha-1 antiproteinase, antitrypsin), member 1	5265	http://www.ncbi.nlm.nih.gov/gene/?term=5265&report=generif		13998	6.36795	6.95227	4.46596	5.38366	3.81237	6.21702	5.00433	1.99084	4.69995	2.43321	3.10538	5.2822	2.13136	8.86	6.07132	0.713068	6.6384	-1.08143	1.42213	6.27691	2.81081	2.07782	3.60023	3.21327	3.31919	1.0546	3.56923	0.00680808	0.251336	5.45765	3.40942	1.12105	2.34498	-2.04823	-4.13598	EQ	YES	0.05	0.168868	3.94045
SLC2A1	SLC2A1	chr1	43391046	43424847	solute carrier family 2 (facilitated glucose transporter), member 1	6513	http://www.ncbi.nlm.nih.gov/gene/?term=6513&report=generif		14445	5.04962	5.22826	8.25452	8.52685	4.0865	7.55498	9.76254	5.0643	1.51832	3.77588	2.98739	6.06059	3.89667	4.01555	8.22625	2.68165	9.56953	4.27798	5.8602	4.01392	5.22221	5.79636	4.6646	5.61586	2.81634	6.32201	5.1261	0.0170392	0.36199	6.92332	4.87559	2.13054	1.8818	-2.04774	-4.13457	EQ	YES	0.05	0.168868	5.40648
PSG5	PSG5	chr19	43671895	43690688	pregnancy specific beta-1-glycoprotein 5	5673	http://www.ncbi.nlm.nih.gov/gene/?term=5673&report=generif		12567	6.12451	1.73133	-4.26561	-5.97537	-6.12396	0.813112	-6.12396	-3.12106	-0.126355	-6.12396	-6.12396	-6.12396	-6.12396	-6.12396	-6.07443	-6.07443	-6.07443	-6.07443	-6.12396	3.63454	-2.22205	-4.27315	-3.31999	-6.12396	4.77477	-6.07443	-2.45184	0.241669	0.76017	-1.97428	-4.01725	4.87835	3.32648	-2.04297	-4.12093	EQ	YES	0.05	0.168868	-3.48759
COLEC10	COLEC10	chr8	120079424	120119202	collectin sub-family member 10 (C-type lectin)	10584	http://www.ncbi.nlm.nih.gov/gene/?term=10584&report=generif		3452	-0.0782265	-3.06248	-3.46443	-2.95377	-5.24722	-1.91277	0.0652766	-3.12106	-6.07443	-6.12396	-6.12396	-1.92187	-3.72907	-6.12396	-6.07443	-6.07443	-0.556995	-1.44017	-4.36874	-1.66278	-4.27315	-4.27315	-6.12396	-3.1173	-6.12396	-6.07443	-4.92353	0.058324	0.510343	-2.37909	-4.41526	1.90122	1.88165	-2.03618	-4.10157	EQ	YES	0.05	0.168868	-3.88737
SSX5	SSX5	chrX	48045656	48056199	synovial sarcoma, X breakpoint 5	6758	http://www.ncbi.nlm.nih.gov/gene/?term=6758&report=generif		15200	-6.12396	-5.24722	-0.263341	-0.92868	-5.97537	-3.97338	5.46854	-6.12396	-2.44774	-4.12278	-6.12396	-6.12396	-5.09862	-5.24722	-6.07443	-4.00959	-3.93518	-6.07443	-5.29675	-4.82794	-6.12396	2.49221	-6.12396	2.97078	-6.12396	-6.07443	-4.92353	0.0571688	0.506148	-2.43477	-4.47067	4.20057	2.66259	-2.0359	-4.10078	EQ	YES	0.05	0.168868	-3.94284
IFI44L	IFI44L	chr1	79086088	79111830	interferon-induced protein 44-like	10964	http://www.ncbi.nlm.nih.gov/gene/?term=10964&report=generif		7320	8.69651	7.15956	8.85251	5.99541	5.56302	7.63532	6.64043	3.70897	8.7435	5.40621	7.2629	7.97556	4.75123	4.14791	3.93961	1.04085	2.14051	2.1457	7.91935	6.27568	5.68664	3.45059	6.41815	4.85863	8.46373	3.41583	5.9449	0.0446548	0.473999	7.2204	5.18482	1.26507	2.21836	-2.03557	-4.09985	EQ	YES	0.05	0.168868	5.71256
GPX3	GPX3	chr5	150399999	150408554	glutathione peroxidase 3 (plasma)	2878	http://www.ncbi.nlm.nih.gov/gene/?term=2878&report=generif		6531	8.23887	9.79516	6.31358	6.01363	9.72596	8.03487	6.31686	6.44543	5.77796	6.60693	6.80517	5.59613	6.48249	5.87042	5.49037	3.81237	6.16723	2.29486	1.31628	7.75272	8.36828	3.9153	8.49102	5.30638	8.20654	3.26009	6.87483	0.0511881	0.490719	7.77699	5.74204	1.60905	1.9727	-2.03495	-4.09809	EQ	YES	0.05	0.168868	6.26962
VSIG4	VSIG4	chrX	65241580	65259967	V-set and immunoglobulin domain containing 4	11326	http://www.ncbi.nlm.nih.gov/gene/?term=11326&report=generif		17331	8.03636	8.13944	4.54647	6.48459	4.13161	8.63834	6.23491	4.37765	7.43351	4.52292	2.824	7.03195	5.15749	3.24324	6.06487	0.824806	6.28456	0.526029	1.579	8.4336	4.52312	4.43075	5.92247	4.29939	6.51894	1.5358	5.88454	0.0562782	0.504059	6.60167	4.57093	1.78159	2.2424	-2.03074	-4.08615	EQ	YES	0.05	0.168868	5.09742
TMEM52B	TMEM52B	chr12	10331557	10344403	transmembrane protein 52B	120939	http://www.ncbi.nlm.nih.gov/gene/?term=120939&report=generif		16251	1.25708	1.01114	-3.46443	0.180287	-2.8652	-0.882854	-0.770357	-2.14615	-6.07443	-4.12278	-2.51391	-2.30994	-0.798924	-3.91215	1.63784	-1.41473	0.885701	-6.07443	-2.84049	-1.66278	-3.59563	-5.33494	-3.31999	-1.61968	-5.31978	-1.83993	-3.97338	0.0137524	0.331661	-0.790618	-2.81753	1.81861	2.09059	-2.02691	-4.0753	EQ	YES	0.05	0.168868	-2.29203
DCSTAMP	DCSTAMP	chr8	105352024	105368917	dendrocyte expressed seven transmembrane protein	81501	http://www.ncbi.nlm.nih.gov/gene/?term=81501&report=generif		4051	-3.2909	1.89084	0.844285	3.35285	-2.65509	-6.12396	-3.00716	-1.57756	-6.07443	-6.12396	-6.12396	-0.502206	-2.24136	-6.12396	3.23095	-6.07443	1.81053	-6.07443	-4.36874	-1.5438	-6.12396	-3.00716	-6.12396	3.07843	-6.12396	-1.15197	-4.92353	0.212869	0.733306	-1.28416	-3.30817	3.37667	3.27568	-2.02401	-4.06713	EQ	YES	0.05	0.168868	-2.78343
CR1L	CR1L	chr1	207818458	207897036	complement component (3b/4b) receptor 1-like	1379	http://www.ncbi.nlm.nih.gov/gene/?term=1379&report=generif		3583	-2.22205	-0.274448	-3.46443	-0.514016	-3.87395	-1.6267	-1.61968	-6.12396	-1.12917	-3.46443	-6.12396	-3.12267	-4.11632	-3.60468	-3.01474	-6.07443	-1.1372	-6.07443	-6.12396	-1.0306	-4.27315	-2.83924	-6.12396	-1.38164	-3.46443	-6.07443	-3.97338	0.0484663	0.48176	-1.94218	-3.96354	1.36332	1.87708	-2.02136	-4.05965	EQ	YES	0.05	0.168868	-3.43948
SLCO4A1	SLCO4A1	chr20	61273797	61303647	solute carrier organic anion transporter family, member 4A1	28231	http://www.ncbi.nlm.nih.gov/gene/?term=28231&report=generif		14651	3.49094	1.29114	2.10154	3.04441	0.767166	4.89596	3.61852	-0.337668	0.288208	-2.57172	-1.50694	-0.295339	-0.174129	-0.481589	2.59702	2.35147	6.12096	0.324794	2.92583	2.35111	-0.549335	-3.91215	1.45001	1.84239	3.79058	0.0530678	0.248811	0.0122563	0.314115	2.74424	0.725769	1.44195	2.27535	-2.01847	-4.05154	EQ	YES	0.05	0.168868	1.24908
CCL8	CCL8	chr17	32646066	32648421	chemokine (C-C motif) ligand 8	6355	http://www.ncbi.nlm.nih.gov/gene/?term=6355&report=generif		2607	4.45039	6.53384	2.1893	3.54768	-0.657982	5.06091	2.89875	0.643182	5.23077	1.96558	2.02909	3.98939	1.36173	-0.400706	1.28482	-0.968191	0.30405	-0.8903	-2.12928	4.90367	2.44399	-1.07515	3.25652	-0.00891168	3.5623	-0.875921	3.66825	0.0817824	0.557982	3.43184	1.41474	2.30513	2.18073	-2.0171	-4.04768	EQ	YES	0.05	0.168868	1.9377
ATP6V0D2	ATP6V0D2	chr8	87111139	87166454	ATPase, H+ transporting, lysosomal 38kDa, V0 subunit d2	245972	http://www.ncbi.nlm.nih.gov/gene/?term=245972&report=generif		1211	-4.04751	2.0041	2.41002	4.62386	-1.61968	-2.50589	1.0297	1.83401	-3.80139	-1.71831	-3.12428	-3.72907	0.0842639	-4.26561	1.41126	-0.968191	5.14958	-6.07443	-2.53398	0.181778	-4.27315	-1.27551	-6.12396	3.74561	-3.12106	-1.30893	-4.92353	0.119586	0.623022	0.270656	-1.74174	3.08322	3.09395	-2.0124	-4.03453	EQ	YES	0.05	0.168868	-1.22001
GZMA	GZMA	chr5	54398474	54406080	granzyme A (granzyme 1, cytotoxic T-lymphocyte-associated serine esterase 3)	3001	http://www.ncbi.nlm.nih.gov/gene/?term=3001&report=generif		6708	3.89533	4.16862	1.98765	3.91554	1.4375	4.3226	3.65079	0.22739	4.72107	1.36627	1.80356	3.05581	0.196266	-0.643511	1.76869	0.441421	1.75891	0.129283	-1.36321	4.57515	2.20172	0.572967	1.73929	-0.00891168	3.49018	-1.4703	2.00463	0.00283184	0.168271	3.33972	1.32833	1.14286	1.74337	-2.01139	-4.0317	EQ	YES	0.05	0.168868	1.8498
RORC	RORC	chr1	151778547	151804348	RAR-related orphan receptor C	6097	http://www.ncbi.nlm.nih.gov/gene/?term=6097&report=generif		13444	-1.78457	-0.0328043	-2.18062	-1.88484	4.05239	-0.0102538	6.36837	0.542098	-1.29726	-1.90373	-1.91277	-0.243397	2.12155	-2.01735	-2.11378	-2.68	-3.0485	-4.03993	1.74805	-1.5438	-2.22205	-2.62496	-0.786454	-1.87596	-3.80139	1.86272	-1.18913	0.131674	0.642138	0.64681	-1.3513	3.30512	1.76774	-1.99811	-3.99477	EQ	YES	0.05	0.168868	-0.833272
CRP	CRP	chr1	159682079	159684379	C-reactive protein, pentraxin-related	1401	http://www.ncbi.nlm.nih.gov/gene/?term=1401&report=generif		3638	-6.12396	-1.52976	-2.68	-2.95377	-4.26561	-1.32261	0.188673	-6.12396	-2.44774	-4.12278	-6.12396	-4.44111	-3.38469	-5.24722	-2.50589	-6.07443	-6.07443	-6.07443	-5.29675	-3.79494	-6.12396	-5.33494	-2.95377	-4.03234	-0.971339	-6.07443	-6.12396	0.0211314	0.382339	-2.66958	-4.66635	2.07541	1.57174	-1.99678	-3.99107	EQ	YES	0.05	0.168868	-4.14867
TSPAN33	TSPAN33	chr7	128784712	128809534	tetraspanin 33	340348	http://www.ncbi.nlm.nih.gov/gene/?term=340348&report=generif		16731	6.96344	5.17999	3.54591	4.97347	5.79069	6.12618	5.01034	1.29475	6.23446	3.05088	2.33077	5.54768	2.73926	3.93351	4.12291	0.0872848	3.57496	0.785086	1.6681	6.08468	3.50879	3.05197	4.9782	3.65828	5.2711	1.37034	4.18226	0.000557065	0.0652902	5.37	3.37376	1.07532	1.75539	-1.99624	-3.98958	EQ	YES	0.05	0.168868	3.89131
C3orf55	C3orf55	chr3	157261133	157319021	chromosome 3 open reading frame 55	152078	http://www.ncbi.nlm.nih.gov/gene/?term=152078&report=generif		2032	2.33327	3.48401	-5.19768	-1.50694	0.45584	0.679027	3.48401	1.37531	2.09014	2.06829	0.763257	2.8184	-2.74799	-6.12396	1.20521	-3.13945	-0.804333	-0.988771	0.0191003	-2.57172	-2.73894	-1.345	-4.62425	-6.12396	1.28288	-6.07443	-3.53699	0.149362	0.662818	0.533075	-1.45986	3.10073	2.90457	-1.99293	-3.98046	EQ	YES	0.05	0.168868	-0.943173
TMEM255A	TMEM255A	chrX	119392505	119445391	transmembrane protein 255A	55026	http://www.ncbi.nlm.nih.gov/gene/?term=55026&report=generif		16218	5.30972	5.71825	3.01789	2.67667	5.49781	0.112765	0.147625	2.88325	-3.80139	-0.365239	-3.12428	5.491	2.56285	-1.28462	-0.368276	4.51935	0.885701	1.96568	2.10045	3.52402	1.06609	1.33393	3.53058	0.796191	2.01437	-2.42503	3.06918	0.105294	0.603574	3.21153	1.21869	2.42303	2.49985	-1.99284	-3.98021	EQ	YES	0.05	0.168868	1.73535
C1orf226	C1orf226	chr1	162348696	162356608	chromosome 1 open reading frame 226	400793	http://www.ncbi.nlm.nih.gov/gene/?term=400793&report=generif		1896	-0.695292	4.74819	3.07819	2.35912	4.86513	2.07195	4.3129	-0.281837	-2.95377	-1.90373	0.763257	-1.65123	0.418273	-0.400706	2.32146	1.33211	2.48112	2.44501	2.80189	-1.66278	1.24118	6.22886	1.61099	2.11127	1.21623	3.41091	-0.0209276	0.0159392	0.349997	2.96288	0.97538	1.96563	2.14556	-1.98751	-3.96551	EQ	YES	0.05	0.168868	1.49066
CRLF2	CRLF2	chrX	1314887	1331530	cytokine receptor-like factor 2	64109	http://www.ncbi.nlm.nih.gov/gene/?term=64109&report=generif		3630	-1.78457	0.342664	-3.46443	-2.18062	-5.24722	-1.91277	-1.28462	-6.12396	1.32082	-6.12396	-6.12396	-0.664998	-6.12396	-6.12396	-3.95821	-6.07443	-6.07443	-6.07443	-3.76343	0.116519	-3.59563	-6.12396	-2.95377	-6.12396	-2.93921	-1.65123	-4.92353	0.052517	0.49425	-2.2188	-4.20518	1.75311	2.39337	-1.98639	-3.96244	EQ	YES	0.05	0.168868	-3.69019
TRIM63	TRIM63	chr1	26377796	26394125	tripartite motif containing 63, E3 ubiquitin protein ligase	84676	http://www.ncbi.nlm.nih.gov/gene/?term=84676&report=generif		16612	-4.04751	6.4821	-1.63854	-4.51367	4.26793	-3.45538	-1.74725	-0.0597394	-3.80139	-6.12396	-3.70374	2.23709	4.27282	-3.91215	-3.95821	-6.07443	-3.93518	-6.07443	-4.36874	-1.0306	0.659003	-6.12396	-6.12396	-3.1173	-0.784307	3.93961	-4.92353	0.309633	0.817089	-0.664619	-2.65036	4.31226	3.35909	-1.98574	-3.96065	EQ	YES	0.05	0.168868	-2.13553
C2	C2	chr6	31868776	31913449	complement component 2	717	http://www.ncbi.nlm.nih.gov/gene/?term=717&report=generif		1943	8.07296	9.31917	7.40002	7.05962	5.90767	7.33359	8.29185	5.23219	6.41907	5.06605	3.11132	9.19175	4.75292	5.77197	7.90763	1.82683	7.3433	3.86289	1.04523	7.995	8.11	5.86503	6.10541	4.52634	6.85169	3.25395	8.62957	0.0301094	0.428826	7.62641	5.64341	1.07393	2.25975	-1.98301	-3.95316	EQ	YES	0.05	0.168868	6.15752
IGF2BP1	IGF2BP1	chr17	47074774	47133507	insulin-like growth factor 2 mRNA binding protein 1	10642	http://www.ncbi.nlm.nih.gov/gene/?term=10642&report=generif		7381	-2.86369	0.5178	-2.50589	2.4771	7.40406	-0.164835	1.11535	-6.12396	-2.0707	-3.46443	-2.51391	-6.12396	4.92301	0.774226	-1.57259	2.21266	0.640551	-6.07443	-2.04946	0.766037	-4.27315	4.3216	0.181207	-2.56157	-2.1774	3.57787	-0.932782	0.224446	0.74557	0.85427	-1.12706	3.46091	3.31229	-1.98133	-3.94856	EQ	YES	0.05	0.168868	-0.61338
CCR2	CCR2	chr3	46395235	46402413	chemokine (C-C motif) receptor 2	729230	http://www.ncbi.nlm.nih.gov/gene/?term=729230&report=generif		2643	3.02518	3.63216	1.52658	1.75891	2.43396	3.94146	1.73133	-0.231229	4.20335	1.16238	1.1792	2.33906	1.25243	0.203788	1.69056	-0.832429	0.30405	-0.792131	-0.913012	3.51091	2.03436	-1.27551	0.406216	-2.18564	1.55308	-2.92523	1.29625	0.00706422	0.253714	2.57851	0.599023	0.973333	1.79408	-1.97949	-3.94353	EQ	YES	0.05	0.168868	1.11222
CCL4	CCL4	chr17	34431220	34433014	chemokine (C-C motif) ligand 4	6351	http://www.ncbi.nlm.nih.gov/gene/?term=6351&report=generif		2604	3.47394	3.34681	2.49295	3.52637	0.706234	3.06259	3.4179	-0.00797945	3.53791	0.110886	0.35231	3.17882	0.841859	-0.481589	2.96186	-0.968191	1.197	-1.59852	-2.22009	3.58982	0.825554	-0.0746875	1.51443	2.00234	2.32146	-1.4703	2.13876	0.00425698	0.200853	2.86097	0.887582	1.01519	1.75577	-1.97339	-3.92689	EQ	YES	0.05	0.168868	1.3992
SLAMF8	SLAMF8	chr1	159796479	159807282	SLAM family member 8	56833	http://www.ncbi.nlm.nih.gov/gene/?term=56833&report=generif		14271	4.70222	7.02902	3.48933	5.74101	3.39239	5.37967	4.17182	2.49897	6.5375	2.40181	-0.0881844	5.53205	2.96318	2.62933	5.01677	-0.114684	5.26558	-2.50393	-0.162972	6.24128	2.49052	3.19254	3.03838	4.48516	3.68825	0.165521	4.16696	0.0476245	0.480454	4.84364	2.8722	1.30895	2.41663	-1.97144	-3.92158	EQ	YES	0.05	0.168868	3.38331
NPY2R	NPY2R	chr4	156129781	156138228	neuropeptide Y receptor Y2	4887	http://www.ncbi.nlm.nih.gov/gene/?term=4887&report=generif		10515	-3.2909	-6.12396	-5.19768	-2.95377	-2.0707	-1.32261	3.03509	0.780389	-0.828718	-2.57172	-2.84174	-6.12396	-2.93168	-6.12396	-6.07443	-6.07443	-6.07443	-6.07443	-5.29675	-6.12396	-6.12396	-6.12396	-2.44774	-6.12396	-1.22625	-6.07443	-6.12396	0.0545166	0.499163	-2.56065	-4.5302	2.98396	2.25586	-1.96956	-3.91648	EQ	YES	0.05	0.168868	-4.01958
ZPLD1	ZPLD1	chr3	102153859	102198685	zona pellucida-like domain containing 1	131368	http://www.ncbi.nlm.nih.gov/gene/?term=131368&report=generif		18357	1.71276	2.78329	-3.13945	-3.60468	-4.874	1.63092	-6.12396	-4.27315	0.133629	-6.12396	-6.12396	-6.12396	-1.695	-3.60468	-3.95821	-6.07443	-6.07443	-6.07443	-2.68	-2.57172	-1.43374	0.143134	-3.79494	-1.61968	-4.26561	-3.72907	-2.62711	0.173346	0.691791	-1.6593	-3.62856	3.60961	2.07221	-1.96926	-3.91568	EQ	YES	0.05	0.168868	-3.11802
ACTN2	ACTN2	chr1	236849754	236927927	actinin, alpha 2	88	http://www.ncbi.nlm.nih.gov/gene/?term=88&report=generif		210	4.63519	1.02435	1.62733	4.1597	7.469	-1.78387	2.8519	4.94098	-0.281837	-4.12278	-3.70374	-0.243397	8.54284	-2.84174	-1.38501	1.70864	4.41087	1.73947	-1.22625	-1.12917	-0.549335	-2.18313	-0.71226	4.16839	0.510982	5.64844	4.42593	0.0949625	0.584808	2.8548	0.885895	2.95911	3.44452	-1.96891	-3.91471	EQ	YES	0.05	0.168868	1.39635
C15orf48	C15orf48	chr15	45722727	45725647	chromosome 15 open reading frame 48	84419	http://www.ncbi.nlm.nih.gov/gene/?term=84419&report=generif		1748	1.92026	5.44701	0.794977	4.83152	-0.196556	0.356752	2.95587	-3.12106	0.59504	-0.972364	-0.651918	0.620519	-0.0950015	-2.65057	3.33873	-2.03026	5.21106	0.129283	2.79074	1.89017	-0.832429	-1.91543	1.31669	2.14326	0.604383	-0.559223	0.902623	0.0435976	0.470759	2.30141	0.335713	2.20457	2.08522	-1.96569	-3.906	EQ	YES	0.05	0.168868	0.845337
TMEM179	TMEM179	chr14	105060420	105071097	transmembrane protein 179	388021	http://www.ncbi.nlm.nih.gov/gene/?term=388021&report=generif		16141	-0.447229	-2.29635	2.65019	-6.12396	5.15202	4.55038	4.85958	-2.14615	-6.07443	-1.90373	-1.38838	3.25032	-6.12396	0.75779	-3.95821	0.756706	-6.07443	-0.792131	-1.54815	-6.12396	-1.09226	1.53924	5.92061	1.51497	0.296799	7.56497	0.2167	0.136811	0.648433	1.19209	-0.770383	4.29955	3.80974	-1.96247	-3.8973	EQ	YES	0.05	0.168868	-0.261594
MSC	MSC	chr8	72753777	72756731	musculin	9242	http://www.ncbi.nlm.nih.gov/gene/?term=9242&report=generif		9748	6.19784	5.62264	4.55604	6.41115	5.59108	5.58117	4.8413	1.66512	2.22596	0.860245	1.44099	7.14874	5.52008	1.37615	7.56126	2.68165	4.81344	2.74281	-0.453876	5.89827	4.95691	5.02134	3.69418	3.62264	4.73758	1.0546	5.09022	0.0250276	0.402378	5.54303	3.58291	0.665718	2.21647	-1.96012	-3.89094	EQ	YES	0.05	0.168868	4.09109
DHRS2	DHRS2	chr14	24105573	24114848	dehydrogenase/reductase (SDR family) member 2	10202	http://www.ncbi.nlm.nih.gov/gene/?term=10202&report=generif		4236	-1.78457	0.28232	0.445247	1.66672	1.96384	0.661155	2.22109	-3.63904	1.20795	-1.5508	-2.08688	-0.549335	-3.38469	-3.12106	1.00445	-1.26249	-1.53674	-3.32758	-3.76343	1.58887	0.443186	0.616174	-2.44774	1.80617	-0.565055	-1.83993	-1.18913	0.0166508	0.357996	0.7794	-1.17985	1.3672	1.81794	-1.95925	-3.88861	EQ	YES	0.05	0.168868	-0.6719
CCL20	CCL20	chr2	228678558	228682280	chemokine (C-C motif) ligand 20	6364	http://www.ncbi.nlm.nih.gov/gene/?term=6364&report=generif		2594	-0.695292	0.177714	-0.388616	-0.828718	-2.57172	1.38213	1.14726	-6.12396	1.41485	-6.12396	-6.12396	1.55188	1.03212	-3.91215	1.97097	-6.07443	4.09191	-6.07443	-0.54291	-0.365239	-4.27315	-2.83924	-3.31999	-1.18829	-1.53674	-6.07443	0.409317	0.11262	0.614099	-0.253893	-2.20509	1.33802	3.31724	-1.9512	-3.86695	EQ	YES	0.05	0.168868	-1.69922
RSAD2	RSAD2	chr2	7017796	7038363	radical S-adenosyl methionine domain containing 2	91543	http://www.ncbi.nlm.nih.gov/gene/?term=91543&report=generif		13608	6.98342	7.80958	4.96374	5.90883	3.56737	6.53384	6.49731	2.8307	7.34507	2.73458	5.04792	6.43924	3.83264	3.67627	2.66879	1.51558	1.06982	1.54677	7.15235	5.05493	4.09139	3.586	5.95441	2.99416	5.14092	4.35637	5.0126	0.00789218	0.262224	6.03773	4.10253	1.40023	1.80923	-1.9352	-3.82432	EQ	YES	0.05	0.168868	4.60424
ARSF	ARSF	chrX	2958275	3030770	arylsulfatase F	416	http://www.ncbi.nlm.nih.gov/gene/?term=416&report=generif		1021	-3.2909	-2.29635	-1.54815	2.79171	-6.12396	-3.03333	-0.309315	-6.12396	-2.95377	-2.95377	-4.32268	-0.410996	-4.11632	-6.12396	-6.07443	-6.07443	-2.52144	-6.07443	-6.12396	-3.79494	-3.59563	-3.2527	-3.31999	-4.03234	-5.31978	1.13467	-2.10182	0.0205683	0.379997	-1.9729	-3.90783	2.76426	2.00768	-1.93493	-3.82361	EQ	YES	0.05	0.168868	-3.40618
SLAMF7	SLAMF7	chr1	160709077	160724601	SLAM family member 7	57823	http://www.ncbi.nlm.nih.gov/gene/?term=57823&report=generif		14270	3.73214	3.58491	2.87102	3.2337	3.19205	3.43048	3.85696	1.07294	3.97232	1.68978	1.95964	3.55538	0.248369	0.362517	2.2316	0.577826	2.20851	-1.18208	-0.561435	4.36856	2.10712	-0.368276	1.38028	2.39131	3.66102	-1.65123	1.60527	0.000399014	0.0513444	3.41447	1.48147	0.342419	1.693	-1.93299	-3.81847	EQ	YES	0.05	0.168868	1.98262
CCL7	CCL7	chr17	32597235	32599261	chemokine (C-C motif) ligand 7	6354	http://www.ncbi.nlm.nih.gov/gene/?term=6354&report=generif		2606	-2.22205	2.75669	-5.19768	-0.0654533	-4.26561	-0.0537323	-0.171914	-6.12396	-2.95377	-4.12278	-6.12396	-1.33466	-1.36321	-6.12396	-0.0936038	-6.07443	0.131369	-6.07443	-4.02476	-0.256051	-1.09226	-3.59563	-2.44774	-4.03234	-5.31978	-3.72907	-0.188661	0.158334	0.674979	-1.31711	-3.24718	2.75806	2.29058	-1.93007	-3.81075	EQ	YES	0.05	0.168868	-2.74679
TRIM36	TRIM36	chr5	114460459	114516243	tripartite motif containing 36	55521	http://www.ncbi.nlm.nih.gov/gene/?term=55521&report=generif		16583	2.89641	2.08655	1.50476	1.19658	2.84129	1.38213	3.89341	-0.97455	2.02047	-0.548785	-1.28462	0.518745	2.24979	-0.563646	2.2316	0.39944	0.697908	-2.22009	-0.687028	1.82399	-1.20938	0.676504	0.47102	0.620519	-0.832429	2.35965	0.830209	0.00324306	0.177606	2.2573	0.328966	0.992712	1.34358	-1.92834	-3.80616	EQ	YES	0.05	0.168868	0.828905
EPB42	EPB42	chr15	43489426	43513323	erythrocyte membrane protein band 4.2	2038	http://www.ncbi.nlm.nih.gov/gene/?term=2038&report=generif		4934	-4.04751	-1.71712	0.937079	-2.51391	0.115893	-2.27898	-6.12396	-3.63904	-3.80139	-2.95377	-1.06663	-0.243397	-6.12396	-4.26561	-6.07443	-3.13945	-0.671562	-6.07443	-5.29675	-4.82794	-2.73894	-6.12396	-6.12396	-6.12396	-4.26561	-6.07443	-3.53699	0.109534	0.609415	-2.23264	-4.15831	2.39255	1.92718	-1.92567	-3.79912	EQ	YES	0.05	0.168868	-3.65906
CLEC5A	CLEC5A	chr7	141627157	141646783	C-type lectin domain family 5, member A	23601	http://www.ncbi.nlm.nih.gov/gene/?term=23601&report=generif		3248	3.35908	3.39474	1.94199	5.49885	-1.15197	2.25042	3.29305	-0.446022	2.52573	-1.71831	-6.12396	-0.162972	3.26638	-0.927813	7.12954	-2.68	6.37319	-0.988771	2.17264	2.41221	0.0194889	2.75485	-1.4184	4.14511	-1.71076	-0.875921	0.852877	0.0856167	0.567897	2.65517	0.729956	2.02906	3.15633	-1.92521	-3.79792	EQ	YES	0.05	0.168868	1.22908
FASLG	FASLG	chr1	172628185	172636012	Fas ligand (TNF superfamily, member 6)	356	http://www.ncbi.nlm.nih.gov/gene/?term=356&report=generif		5463	2.04796	1.34599	0.225387	0.382427	-0.935788	1.53251	2.08655	-1.98479	2.60237	-0.659308	-0.721866	1.64959	-1.0217	-2.28103	0.78928	-1.7964	-2.12928	-1.78457	-2.99058	2.32835	-0.089938	-1.51813	0.0682824	-4.03234	1.12279	-6.07443	-0.86779	0.0122493	0.314115	0.955005	-0.969575	1.1103	2.1183	-1.92458	-3.79626	EQ	YES	0.05	0.168868	-0.47061
SERPINA5	SERPINA5	chr14	95047706	95059457	serpin peptidase inhibitor, clade A (alpha-1 antiproteinase, antitrypsin), member 5	5104	http://www.ncbi.nlm.nih.gov/gene/?term=5104&report=generif		14004	-3.2909	2.27119	0.319938	0.0530678	0.181778	3.06259	1.26561	-2.14615	-6.07443	-0.306486	-4.32268	1.15843	-2.10968	-0.400706	1.50185	-1.7964	-0.177881	-4.03993	-5.29675	-6.12396	0.91598	1.77444	0.328762	-1.87596	3.26638	-6.07443	4.44002	0.199752	0.72171	0.551897	-1.36798	2.04025	3.17142	-1.91987	-3.7839	EQ	YES	0.05	0.168868	-0.870232
FAM134B	FAM134B	chr5	16473147	16617167	family with sequence similarity 134, member B	54463	http://www.ncbi.nlm.nih.gov/gene/?term=54463&report=generif		5213	5.38646	7.61872	4.90927	4.03306	4.90879	4.94256	6.64212	8.9972	5.96939	2.09719	0.73356	3.21388	5.02126	1.149	3.65915	1.27159	4.19609	2.28085	4.16994	5.21726	2.51899	6.36697	3.44011	3.97581	4.58229	3.60996	-0.995265	0.0136734	0.331057	5.49157	3.57376	1.22249	2.23507	-1.91781	-3.77848	EQ	YES	0.05	0.168868	4.07097
ALOX5AP	ALOX5AP	chr13	31287615	31338565	arachidonate 5-lipoxygenase-activating protein	241	http://www.ncbi.nlm.nih.gov/gene/?term=241&report=generif		553	6.23806	5.81048	3.11281	5.75017	0.87816	6.47806	3.61852	1.99084	6.09304	0.981483	1.79202	3.83532	3.53732	-0.0777929	5.57371	-0.190606	5.45183	-0.988771	2.18086	5.22506	1.85695	0.90457	2.58599	4.10698	3.86025	0.991663	3.06313	0.0554863	0.501968	4.55518	2.63869	2.08213	2.05435	-1.91649	-3.77503	EQ	YES	0.05	0.168868	3.13556
IL1RN	IL1RN	chr2	113875470	113891593	interleukin 1 receptor antagonist	3557	http://www.ncbi.nlm.nih.gov/gene/?term=3557&report=generif		7471	2.70507	3.97509	2.33984	3.51269	-0.710934	3.22978	3.90965	-1.33865	3.19518	-0.0414207	-0.817513	3.90154	1.65366	-3.35408	3.30868	-2.68	6.49471	-4.03993	2.61481	2.62368	0.443186	-0.728095	1.36313	2.37256	-1.0217	-0.0130605	1.91697	0.0667337	0.526692	2.70874	0.792684	1.62244	2.64173	-1.91606	-3.7739	EQ	YES	0.05	0.168868	1.28944
CLEC12B	CLEC12B	chr12	10163231	10171399	C-type lectin domain family 12, member B	387837	http://www.ncbi.nlm.nih.gov/gene/?term=387837&report=generif		3225	-0.603955	1.96166	0.917416	-1.05874	-3.1173	0.19923	-2.0707	-2.55252	0.133629	-1.42851	-2.51391	-2.54249	-2.54249	-3.60468	-0.921852	-3.13945	-2.52144	1.89017	-4.36874	-0.0836565	-1.85992	-4.27315	-3.31999	-4.03234	-2.1774	-6.07443	-3.12106	0.00775326	0.262224	-0.538912	-2.45271	1.74105	1.78607	-1.9138	-3.768	EQ	YES	0.05	0.168868	-1.95654
LAMA1	LAMA1	chr18	6941743	7117813	laminin, alpha 1	284217	http://www.ncbi.nlm.nih.gov/gene/?term=284217&report=generif		8408	2.88053	7.6226	2.54526	2.76203	4.41607	3.10448	6.51221	2.67412	0.0814348	3.73922	0.42165	4.84627	3.42691	-0.266247	6.19948	-0.114684	2.86326	-2.22009	-0.949713	4.08084	2.01576	5.03901	4.37616	0.247927	2.07956	1.74908	6.72226	0.139034	0.650177	4.26331	2.35061	2.03413	2.47598	-1.9127	-3.76513	EQ	YES	0.05	0.168868	2.8465
CLRN1	CLRN1	chr3	150643950	150690786	clarin 1	7401	http://www.ncbi.nlm.nih.gov/gene/?term=7401&report=generif		3290	-6.12396	3.70613	-6.12396	-4.51367	-2.73894	-6.12396	-6.12396	-6.12396	-6.07443	-6.12396	-6.12396	-6.12396	-6.12396	-6.12396	-6.07443	-6.07443	-6.07443	-6.07443	-6.12396	-4.82794	-3.59563	-6.12396	-6.12396	-6.12396	-6.12396	-6.07443	-6.12396	0.615983	0.941859	-4.00604	-5.91788	3.63508	0.617185	-1.91184	-3.76288	EQ	YES	0.05	0.168868	-5.42222
ORM2	ORM2	chr9	117092069	117095536	orosomucoid 2	5005	http://www.ncbi.nlm.nih.gov/gene/?term=5005&report=generif		11184	-6.12396	-6.12396	-6.12396	-6.12396	-1.97333	-3.97338	5.54435	-1.71076	-6.07443	-6.12396	-6.12396	-3.12267	-6.12396	-6.12396	-6.07443	-6.07443	-0.671562	-6.07443	-6.12396	-6.12396	-6.12396	-6.12396	-6.12396	-6.12396	-6.12396	-6.07443	-6.12396	0.67147	0.950805	-3.55688	-5.46823	4.31804	1.61612	-1.91135	-3.7616	EQ	YES	0.05	0.168868	-4.9727
CD3E	CD3E	chr11	118175295	118186890	CD3e molecule, epsilon (CD3-TCR complex)	916	http://www.ncbi.nlm.nih.gov/gene/?term=916&report=generif		2716	3.65691	5.10899	3.13017	2.5284	2.824	3.77073	3.86948	0.451436	4.55942	1.74597	1.12369	4.22969	0.892817	0.568521	3.30153	0.356216	2.42152	-0.172552	-0.721866	4.37392	1.92956	0.828806	2.02047	-0.377059	3.466	-0.0836565	2.01974	0.00250399	0.159986	3.55552	1.64671	0.850437	1.64457	-1.90881	-3.755	EQ	YES	0.05	0.168868	2.14159
UTS2	UTS2	chr1	7907672	7913551	urotensin 2	10911	http://www.ncbi.nlm.nih.gov/gene/?term=10911&report=generif		17206	-2.50826	1.51832	-3.46443	3.8851	-5.24722	-1.06242	-2.45184	-6.12396	0.245815	-6.12396	-2.84174	0.0191003	-3.72907	-6.12396	-3.95821	-6.07443	-2.12928	-6.07443	-4.36874	-0.577464	-3.08327	-5.33494	-2.24588	-1.61968	-3.12106	1.58338	-3.12106	0.174973	0.693917	-1.33297	-3.24014	3.10722	2.35778	-1.90718	-3.75074	EQ	YES	0.05	0.168868	-2.74569
ZNF365	ZNF365	chr10	64133916	64431771	zinc finger protein 365	22891	http://www.ncbi.nlm.nih.gov/gene/?term=22891&report=generif		17995	0.789749	3.62294	2.45094	3.87517	2.37087	2.87472	1.28377	-1.98479	2.2928	-1.5508	-3.70374	3.61485	3.32114	-2.50826	3.25566	-3.13945	0.765717	-2.85465	1.7038	1.39228	1.2315	3.7851	-0.453876	3.81916	1.83448	-1.65123	2.03042	0.0973978	0.588808	2.46688	0.560005	1.13344	2.55793	-1.90687	-3.74996	EQ	YES	0.05	0.168868	1.05438
TMEM176A	TMEM176A	chr7	150497854	150502208	transmembrane protein 176A	55365	http://www.ncbi.nlm.nih.gov/gene/?term=55365&report=generif		16136	7.7973	7.26509	4.01795	6.25	6.60176	5.86382	4.5168	3.59919	5.22334	4.06466	3.08068	7.11838	4.07791	1.27506	6.38298	1.16154	4.35725	-0.8903	2.87945	6.67905	7.43601	3.02319	6.25621	3.25174	5.46636	1.7038	6.6814	0.0567542	0.505189	6.04467	4.1414	1.3777	2.27685	-1.90328	-3.74062	EQ	YES	0.05	0.168868	4.63484
GPC3	GPC3	chrX	132669776	133119673	glypican 3	2719	http://www.ncbi.nlm.nih.gov/gene/?term=2719&report=generif		6401	8.33388	3.22401	3.0679	3.8851	8.54776	4.09336	6.70876	1.53696	0.737311	8.75765	9.93276	2.01367	2.20091	0.811933	4.615	3.93934	4.15499	-0.285257	3.07843	4.24985	3.59747	4.66942	3.95399	2.39131	4.27707	2.87102	2.61481	0.0296907	0.427161	5.40868	3.50593	2.39459	2.44045	-1.90275	-3.73926	EQ	YES	0.05	0.168868	3.99924
CCDC64B	CCDC64B	chr16	3077868	3085542	coiled-coil domain containing 64B	146439	http://www.ncbi.nlm.nih.gov/gene/?term=146439&report=generif		2540	0.344543	-4.12278	-0.86779	-0.335178	-4.38007	-0.568525	3.4664	-6.12396	-6.07443	-6.12396	-4.32268	-6.12396	-2.54249	0.95939	0.709035	-1.7964	1.44449	-6.07443	4.68624	-1.99578	-3.59563	0.0799681	-4.62425	-1.38164	-5.31978	-2.0707	-6.12396	0.310711	0.817939	-0.923342	-2.82074	2.69375	3.17326	-1.8974	-3.72542	EQ	YES	0.05	0.168868	-2.32883
CRTAM	CRTAM	chr11	122709255	122743347	cytotoxic and regulatory T cell molecule	56253	http://www.ncbi.nlm.nih.gov/gene/?term=56253&report=generif		3640	2.10463	5.2599	0.113839	0.600046	-0.465779	1.48938	1.58887	-0.911402	2.64675	-0.487672	-1.50694	0.958713	0.136375	-2.65057	1.34498	-1.10544	1.40548	-4.03993	-2.99058	2.71276	0.248369	-0.683211	-0.913012	-0.740206	1.68499	-2.92523	0.449292	0.043922	0.472399	1.52727	-0.368324	1.87532	1.8741	-1.89559	-3.72075	EQ	YES	0.05	0.168868	0.123126
AK5	AK5	chr1	77747662	78025654	adenylate kinase 5	26289	http://www.ncbi.nlm.nih.gov/gene/?term=26289&report=generif		456	2.47255	3.94735	1.45695	4.84186	2.46003	-2.50589	-0.171914	-1.44702	6.40746	-0.263341	-1.61968	-1.23411	-0.56679	-2.40846	3.05928	0.47766	4.827	-6.07443	-4.36874	0.234541	-2.04495	5.04431	-1.74725	4.722	-0.521111	-2.92523	-1.71712	0.0219644	0.386283	1.78585	-0.108298	2.49324	3.3161	-1.89415	-3.71702	EQ	YES	0.05	0.168868	0.382777
SIT1	SIT1	chr9	35649297	35650947	signaling threshold regulating transmembrane adaptor 1	27240	http://www.ncbi.nlm.nih.gov/gene/?term=27240&report=generif		14242	2.55734	3.04563	0.756221	1.28216	-0.488539	2.66737	2.10712	-2.55252	3.23056	-0.802848	-0.817513	2.14522	-0.308706	1.57475	1.4577	-1.7964	-0.354957	-2.22009	-3.13945	2.87037	0.718557	-1.91543	-0.972364	-1.38164	1.94422	-2.0707	0.731803	0.033639	0.439233	1.7039	-0.182972	1.25845	1.90453	-1.88687	-3.69832	EQ	YES	0.05	0.168868	0.306217
LEP	LEP	chr7	127881331	127897682	leptin	3952	http://www.ncbi.nlm.nih.gov/gene/?term=3952&report=generif		8530	-0.383016	3.49697	0.0523164	-2.51391	-5.5561	0.788342	5.99903	-1.82514	-2.95377	2.79273	5.46057	-1.7964	-2.24136	-3.91215	1.03212	-2.2941	4.00263	-2.85465	-6.12396	-1.12917	-6.12396	-5.33494	-2.65057	-1.38164	0.628346	-1.65123	-3.97338	0.119765	0.623128	0.269091	-1.6165	3.77869	3.11238	-1.88559	-3.69505	EQ	YES	0.05	0.168868	-1.12764
CCL5	CCL5	chr17	34198496	34207377	chemokine (C-C motif) ligand 5	6352	http://www.ncbi.nlm.nih.gov/gene/?term=6352&report=generif		2605	6.61786	7.30587	5.61344	5.13583	4.51623	5.34043	6.42673	3.06725	7.01747	3.2655	4.11289	5.50778	3.25721	2.70881	4.95429	3.06403	4.15028	2.30946	1.772	6.19986	4.15216	2.69019	4.67883	3.52254	5.97411	2.21548	4.81676	0.00089194	0.0897071	5.85091	3.97185	0.970083	1.4446	-1.87907	-3.67837	EQ	YES	0.05	0.168868	4.45901
PTN	PTN	chr7	136912092	137028546	pleiotrophin	5764	http://www.ncbi.nlm.nih.gov/gene/?term=5764&report=generif		12681	3.26121	7.18835	7.44242	8.92217	8.78146	6.95904	5.55423	1.09334	5.8245	4.10882	5.21298	5.55764	5.48985	3.08931	5.0398	1.74452	5.99266	5.34928	6.87876	4.87535	1.772	8.29614	4.10698	8.7731	4.86525	6.39506	5.46294	0.00421516	0.200422	6.8727	4.99641	1.9603	1.98325	-1.87628	-3.67128	EQ	YES	0.05	0.168868	5.48286
GPNMB	GPNMB	chr7	23286316	23314729	glycoprotein (transmembrane) nmb	10457	http://www.ncbi.nlm.nih.gov/gene/?term=10457&report=generif		6421	8.9972	11.3093	7.12917	8.55015	9.63141	8.29807	10.9586	7.7931	5.67573	6.76657	3.28624	10.5998	8.72785	7.36934	9.86734	4.19609	8.76039	2.9434	4.06378	8.82816	10.3064	8.01594	8.90833	7.85906	8.28787	6.75833	8.89456	0.041576	0.463918	9.26771	7.39542	1.48668	2.27614	-1.87229	-3.66114	EQ	YES	0.05	0.168868	7.88083
BHLHE22	BHLHE22	chr8	65492795	65496191	basic helix-loop-helix family, member e22	27319	http://www.ncbi.nlm.nih.gov/gene/?term=27319&report=generif		1452	2.04796	2.67012	3.83959	5.03054	-0.822687	3.98154	0.0652766	-1.57756	0.0191003	-2.29861	-1.28462	6.30587	-1.43474	-0.927813	4.19259	0.185837	1.24419	-1.30893	-1.18251	0.738945	1.24118	4.3773	-2.0613	-1.38164	3.19481	3.3215	-0.706174	0.0601943	0.51167	2.40176	0.532872	2.14192	2.49043	-1.86889	-3.65252	EQ	YES	0.05	0.168868	1.0174
IL1B	IL1B	chr2	113587337	113594356	interleukin 1, beta	3553	http://www.ncbi.nlm.nih.gov/gene/?term=3553&report=generif		7462	3.85222	1.93828	1.94199	3.37819	0.143134	1.59904	2.75392	-0.911402	1.60458	0.697525	0.106571	1.39275	0.765717	-0.714773	4.20724	-1.41473	4.2092	-3.32758	0.240724	1.76669	0.342295	1.11413	0.0191003	2.80827	-1.29642	-6.07443	1.78902	0.0302848	0.428907	2.22954	0.366224	1.23461	2.37259	-1.86331	-3.63843	EQ	YES	0.05	0.168868	0.849306
DTHD1	DTHD1	chr4	36285644	36346407	death domain containing 1	401124	http://www.ncbi.nlm.nih.gov/gene/?term=401124&report=generif		4540	-1.44702	-0.588327	-1.91543	-0.618983	-2.03478	-0.819393	0.674851	-3.12106	0.0814348	-1.42851	-1.91277	-1.15101	-2.40846	-3.60468	-1.57259	-6.07443	-3.93518	-3.32758	-6.12396	-1.43374	-1.71076	-3.91215	-1.89996	-4.03234	0.228761	-6.07443	-3.12106	0.0182654	0.368129	-0.964153	-2.82672	0.935592	1.86436	-1.86257	-3.63655	EQ	YES	0.05	0.168868	-2.34383
TMEM176B	TMEM176B	chr7	150488376	150498448	transmembrane protein 176B	28959	http://www.ncbi.nlm.nih.gov/gene/?term=28959&report=generif		16137	8.48735	8.12745	5.11968	7.3894	7.03122	7.38431	4.96252	4.65886	6.55573	5.13551	3.8288	7.6402	5.09429	2.50328	7.19367	1.86028	4.87428	0.25543	3.97534	7.68448	7.83124	4.12467	7.22914	4.47664	6.47242	2.21548	7.73038	0.0669059	0.526692	6.92885	5.06701	1.38053	2.22314	-1.86184	-3.63472	EQ	YES	0.05	0.168868	5.54971
EGLN3	EGLN3	chr14	34393421	34420284	egl-9 family hypoxia-inducible factor 3	112399	http://www.ncbi.nlm.nih.gov/gene/?term=112399&report=generif		4732	2.45865	3.36998	5.68361	4.61875	5.4359	3.25212	7.5086	1.18383	0.467646	3.04678	-1.16796	-0.055238	4.78684	0.270122	6.88392	4.24122	6.72032	2.63109	6.28895	1.99941	1.33234	2.80218	-2.44774	3.76727	2.30067	7.13831	2.95697	0.0614201	0.512816	4.61823	2.75735	1.74385	2.70488	-1.86088	-3.6323	EQ	YES	0.05	0.168868	3.2398
EVI2A	EVI2A	chr17	29643428	29648767	ecotropic viral integration site 2A	2123	http://www.ncbi.nlm.nih.gov/gene/?term=2123&report=generif		5069	5.77524	8.01866	5.23879	5.93114	2.63445	5.72172	3.51579	3.25174	5.88545	3.10513	2.66532	5.37438	6.72052	0.694461	4.95103	0.0872848	6.48328	0.39501	0.838418	5.47756	3.85079	2.80218	2.50004	4.93458	4.21002	0.319938	3.48512	0.0726498	0.537095	5.26225	3.40161	1.75478	2.1243	-1.86064	-3.63169	EQ	YES	0.05	0.168868	3.884
BATF	BATF	chr14	75988784	76013334	basic leucine zipper transcription factor, ATF-like	10538	http://www.ncbi.nlm.nih.gov/gene/?term=10538&report=generif		1355	2.72911	4.11884	0.937079	3.08293	-0.0675241	3.88831	2.62985	-0.388616	3.49094	1.03212	0.461404	3.03172	-0.524762	-1.53924	2.2928	-2.2941	1.44449	-2.85465	-2.2941	4.13924	0.142664	-0.0157788	1.62358	1.03212	2.28286	-0.99767	2.26478	0.0707248	0.534898	2.47408	0.61649	1.52684	2.00079	-1.85759	-3.62403	EQ	YES	0.05	0.168868	1.09809
KRT6A	KRT6A	chr12	52880958	52887181	keratin 6A	3853	http://www.ncbi.nlm.nih.gov/gene/?term=3853&report=generif		8265	-6.12396	-3.7139	-6.12396	-3.60468	-5.5561	-0.691035	5.76896	-6.12396	-6.07443	-6.12396	-6.12396	-1.92187	-3.09844	-5.24722	-3.01474	-6.07443	-6.07443	-6.07443	1.5147	-6.12396	-3.59563	-1.71712	-6.12396	-6.12396	-6.12396	-6.07443	-3.97338	0.25136	0.768086	-2.86352	-4.71468	4.26268	2.13153	-1.85115	-3.60789	EQ	YES	0.05	0.168868	-4.23475
ABCC3	ABCC3	chr17	48712218	48769063	ATP-binding cassette, sub-family C (CFTR/MRP), member 3	8714	http://www.ncbi.nlm.nih.gov/gene/?term=8714&report=generif		55	4.45807	5.40176	3.76336	4.33702	4.21586	6.63335	3.12642	5.63185	5.02031	-0.0414207	1.89821	3.06688	2.29397	2.82882	5.4378	-1.5953	6.47663	-0.8903	5.74232	3.69457	2.04475	4.3773	0.541178	3.96823	1.12279	1.01253	1.62929	0.0656743	0.523149	4.56226	2.71302	1.14569	2.31456	-1.84924	-3.60311	EQ	YES	0.05	0.168868	3.19245
ADRB3	ADRB3	chr8	37820514	37824184	adrenoceptor beta 3	155	http://www.ncbi.nlm.nih.gov/gene/?term=155&report=generif		351	-3.2909	-1.91277	-1.63854	-1.33466	-2.8652	1.27837	1.39878	-6.12396	-0.580333	-0.659308	-3.70374	-2.84174	-3.09844	-3.60468	-3.01474	-4.00959	-3.93518	-6.07443	-3.76343	0.330385	-3.59563	-6.12396	-2.95377	-6.12396	-5.31978	5.59825	-1.2725	0.0567387	0.505189	-1.19499	-3.04353	1.86006	2.78286	-1.84854	-3.60135	EQ	YES	0.05	0.168868	-2.56428
LINGO3	LINGO3	chr19	2289774	2308156	leucine rich repeat and Ig domain containing 3	645191	http://www.ncbi.nlm.nih.gov/gene/?term=645191&report=generif		8622	-1.78457	-2.29635	-3.46443	-2.95377	-1.06663	-2.27898	-0.3702	-4.27315	-2.95377	-2.95377	-4.32268	-2.54249	-5.09862	-2.50826	-3.95821	-6.07443	-2.52144	-6.07443	-3.76343	-1.66278	-3.59563	-1.81612	-4.62425	-6.12396	-5.31978	-3.72907	-3.53699	0.00545285	0.226051	-2.0307	-3.87266	1.06357	1.37221	-1.84196	-3.58496	EQ	YES	0.05	0.168868	-3.39512
CCR8	CCR8	chr3	39371197	39375171	chemokine (C-C motif) receptor 8	1237	http://www.ncbi.nlm.nih.gov/gene/?term=1237&report=generif		2649	-0.603955	-1.09715	-2.29861	-1.88484	-3.60468	-0.264068	-2.7178	-4.27315	0.906016	-6.12396	-6.12396	-0.162972	-3.72907	-3.91215	-2.11378	-6.07443	-1.80068	-6.07443	-5.29675	0.267959	-2.04495	-4.27315	-3.79494	-6.12396	-2.50826	-6.07443	-3.12106	0.0505428	0.486676	-1.78159	-3.6226	1.19974	2.26844	-1.84102	-3.58263	EQ	YES	0.05	0.168868	-3.1453
CCDC39	CCDC39	chr3	180331796	180397283	coiled-coil domain containing 39	339829	http://www.ncbi.nlm.nih.gov/gene/?term=339829&report=generif		2520	2.14295	3.00119	2.19747	0.600046	-1.65123	1.58599	-2.45184	-1.15197	-6.07443	-6.12396	-4.32268	1.66993	1.10763	-1.61968	-1.20938	-4.00959	-0.556995	-2.85465	-0.845327	-0.521111	1.85695	2.57943	2.47777	2.94928	-1.16996	-6.07443	2.65431	0.236835	0.755484	0.774937	-1.06194	2.07517	3.04126	-1.83688	-3.57236	EQ	YES	0.05	0.168868	-0.585714
PTX3	PTX3	chr3	157154580	157161417	pentraxin 3, long	5806	http://www.ncbi.nlm.nih.gov/gene/?term=5806&report=generif		12736	9.16257	4.34471	3.79006	3.94146	6.53139	7.33025	8.04364	7.63666	4.17945	9.05734	9.72596	6.59845	2.46189	-0.369349	4.09217	-0.0389351	4.94719	1.96568	1.7214	6.7832	3.33717	1.85485	5.85404	4.53394	5.44972	3.34536	3.41012	0.128675	0.638829	6.16344	4.32731	2.15657	2.74939	-1.83613	-3.5705	EQ	YES	0.05	0.168868	4.80335
FPR1	FPR1	chr19	52249023	52255150	formyl peptide receptor 1	2357	http://www.ncbi.nlm.nih.gov/gene/?term=2357&report=generif		5823	5.36991	4.17255	3.35015	4.4567	1.59885	5.987	3.17832	1.46716	4.55942	2.21951	1.74222	4.00076	1.81504	-1.70212	4.36131	0.824806	4.99995	-0.792131	0.572173	6.0392	2.45094	1.09904	3.27169	2.6061	3.40382	-2.42503	3.09966	0.0457247	0.475039	4.01621	2.18068	1.46767	2.19936	-1.83554	-3.56904	EQ	YES	0.05	0.168868	2.65656
IFI30	IFI30	chr19	18284590	18288934	interferon, gamma-inducible protein 30	10437	http://www.ncbi.nlm.nih.gov/gene/?term=10437&report=generif		7317	7.48808	9.40626	6.52684	7.89718	6.263	7.62724	8.3987	5.89474	6.65204	5.03224	3.99909	7.63213	5.56797	5.91723	7.65005	2.94097	8.82405	1.89701	5.25471	8.27903	5.51076	5.39579	6.59626	6.83017	5.75374	4.37765	6.45706	0.00233514	0.156251	7.65819	5.82313	1.07375	1.69827	-1.83505	-3.56784	EQ	YES	0.05	0.168868	6.29889
LHX8	LHX8	chr1	75594119	75627218	LIM homeobox 8	431707	http://www.ncbi.nlm.nih.gov/gene/?term=431707&report=generif		8581	-6.12396	-3.06248	-0.367441	4.75546	3.43568	-1.6267	2.18877	-6.12396	-3.80139	3.94441	4.19479	-0.410996	-6.12396	-4.26561	-3.01474	-4.00959	4.35725	-6.07443	1.96942	-4.82794	0.177714	1.17138	-3.31999	4.69095	-5.31978	-6.07443	-6.12396	0.403497	0.878798	-0.114381	-1.94924	3.84665	4.04159	-1.83486	-3.56737	EQ	YES	0.05	0.168868	-1.47354
PCDH9	PCDH9	chr13	66876966	67804468	protocadherin 9	5101	http://www.ncbi.nlm.nih.gov/gene/?term=5101&report=generif		11444	1.34704	-0.211503	5.95451	4.36934	3.14802	3.73243	3.21956	-1.24967	3.51661	-0.802848	-0.651918	4.81066	1.73267	0.476121	2.5198	4.17182	1.81053	0.955826	-0.760773	1.95292	0.635047	3.90794	-0.214176	5.8661	2.85261	-6.07443	-0.497014	0.144146	0.655191	3.07991	1.24789	2.00882	2.6948	-1.83202	-3.56036	EQ	YES	0.05	0.168868	1.72286
CXCR3	CXCR3	chrX	70835766	70838367	chemokine (C-X-C motif) receptor 3	2833	http://www.ncbi.nlm.nih.gov/gene/?term=2833&report=generif		3846	2.30024	3.13889	0.844285	0.469102	0.257259	2.01222	1.81961	-1.71076	2.78729	-1.06663	-1.91277	2.82856	-0.56679	-0.798924	1.87903	-3.13945	-0.556995	-1.78457	-2.84049	3.1709	0.91598	0.637046	0.247927	-3.1173	1.12279	-2.42503	0.703438	0.0293092	0.425332	1.5488	-0.281338	1.05762	2.00702	-1.83014	-3.55571	EQ	YES	0.05	0.168868	0.193143
ARG2	ARG2	chr14	68086579	68118436	arginase 2	384	http://www.ncbi.nlm.nih.gov/gene/?term=384&report=generif		875	2.17039	4.29333	3.07819	3.69036	3.82259	2.07195	5.07353	-1.98479	1.58578	1.28499	0.680472	3.23017	0.784764	-0.446022	2.67926	0.980205	4.2707	2.26362	2.25478	1.80985	1.48982	1.53924	1.91446	4.00997	-0.160064	3.25395	1.15874	0.00301597	0.171817	3.45719	1.62999	1.09681	1.50143	-1.82719	-3.54846	EQ	YES	0.05	0.168868	2.10371
CCL2	CCL2	chr17	32582296	32584220	chemokine (C-C motif) ligand 2	6347	http://www.ncbi.nlm.nih.gov/gene/?term=6347&report=generif		2593	5.54318	6.66895	4.97502	6.62797	5.49644	6.77481	5.24971	3.52509	7.2512	3.82931	4.01946	5.28487	5.61344	2.29858	4.25626	2.33173	3.91835	0.838726	2.95097	6.55106	4.41243	2.75485	4.62642	3.2443	5.56734	2.35965	5.95034	0.00260253	0.164439	5.90515	4.07922	0.758834	1.62126	-1.82594	-3.54537	EQ	YES	0.05	0.168868	4.55261
NPY	NPY	chr7	24323807	24331484	neuropeptide Y	4852	http://www.ncbi.nlm.nih.gov/gene/?term=4852&report=generif		10513	-6.12396	-6.12396	-6.12396	4.55871	4.29276	-3.03333	-6.12396	-6.12396	-6.07443	-2.95377	-6.12396	-6.12396	-6.12396	-6.12396	-6.07443	-6.07443	2.07223	-0.0746875	-0.487672	-6.12396	-6.12396	-6.12396	-3.79494	-6.12396	-5.31978	-6.07443	0.136375	0.51292	0.911581	-2.66824	-4.49178	4.97637	2.69093	-1.82354	-3.53948	EQ	YES	0.05	0.168868	-4.01901
TRPM8	TRPM8	chr2	234826043	234928166	transient receptor potential cation channel, subfamily M, member 8	79054	http://www.ncbi.nlm.nih.gov/gene/?term=79054&report=generif		16678	-1.08316	5.1067	0.917416	1.08092	-1.61968	-0.119672	2.14295	-3.12106	-0.126355	-2.57172	-2.28103	3.92751	3.82865	-3.91215	1.09334	-6.07443	-3.0485	-1.78457	-2.04946	-0.365239	-1.5508	1.22038	-2.95377	0.796191	1.65455	-2.0707	1.31586	0.16538	0.685776	0.917923	-0.903666	2.25808	2.59093	-1.82159	-3.5347	EQ	YES	0.05	0.168868	-0.431402
XCL2	XCL2	chr1	168510003	168513235	chemokine (C motif) ligand 2	6846	http://www.ncbi.nlm.nih.gov/gene/?term=6846&report=generif		17540	1.90886	0.0530678	0.250517	-0.335178	-1.57118	0.562691	0.847461	-1.98479	2.17206	-1.90373	-1.38838	-0.335178	0.136375	-2.84174	-3.01474	-2.68	-1.1372	-6.07443	-5.29675	2.58359	-1.71076	-5.33494	-0.400706	1.07589	1.28288	-3.72907	-0.932782	0.030471	0.428995	0.245177	-1.57572	1.07271	2.41791	-1.8209	-3.53301	EQ	YES	0.05	0.168868	-1.10364
HLA-C	HLA-C	chr6	31236526	31239913	major histocompatibility complex, class I, C	3107	http://www.ncbi.nlm.nih.gov/gene/?term=3107&report=generif		6994	9.56953	10.2691	10.5296	8.69961	6.15472	10.3064	11.0794	8.3692	7.7209	6.60387	6.36069	9.78537	6.7512	6.86131	6.50366	6.27398	9.09728	5.47083	6.69564	9.98699	9.33914	8.66255	8.39254	6.53816	7.80706	8.31018	8.55234	0.00455075	0.206761	9.51549	7.70414	1.66489	1.30936	-1.81135	-3.5097	EQ	YES	0.05	0.168868	8.17375
LRP2	LRP2	chr2	169983619	170219122	low density lipoprotein receptor-related protein 2	4036	http://www.ncbi.nlm.nih.gov/gene/?term=4036&report=generif		8787	0.0170274	-4.12278	-3.13945	-1.50694	-0.871012	-4.9387	2.4559	-4.27315	-6.07443	-4.12278	-4.32268	-3.12267	-2.54249	-1.83467	-6.07443	-1.7964	-3.93518	2.61259	0.792521	-4.82794	-3.59563	-3.91215	-4.62425	-6.12396	-6.12396	-2.92523	-3.97338	0.0254692	0.404685	-1.72942	-3.54001	2.56155	2.2376	-1.81059	-3.50786	EQ	YES	0.05	0.168868	-3.0706
CD48	CD48	chr1	160648536	160681641	CD48 molecule	962	http://www.ncbi.nlm.nih.gov/gene/?term=962&report=generif		2725	4.73302	4.71814	2.46895	3.97334	2.77136	4.26279	3.47431	1.69885	4.64829	2.075	2.74556	3.19653	0.751388	0.615822	3.03256	0.756706	3.77838	-0.0209276	-0.178444	4.37765	2.20172	0.0799681	1.95382	2.71207	3.22322	0.267959	1.37578	0.0153368	0.347125	3.7717	1.9646	0.902588	1.48549	-1.8071	-3.49939	EQ	YES	0.05	0.168868	2.4331
ARHGAP40	ARHGAP40	chr20	37230577	37279295	Rho GTPase activating protein 40	343578	http://www.ncbi.nlm.nih.gov/gene/?term=343578&report=generif		905	-2.50826	-3.7139	-3.79494	-2.95377	-1.44644	-3.45538	0.256345	-2.85465	-3.80139	-2.95377	-6.12396	-6.12396	-6.12396	3.90794	-3.95821	-3.13945	-3.0485	-6.07443	-4.36874	-6.12396	-4.27315	-4.27315	-4.62425	-6.12396	-5.31978	-6.07443	-4.92353	0.0156791	0.349286	-2.51662	-4.31996	1.47052	2.28281	-1.80334	-3.49028	EQ	YES	0.05	0.168868	-3.85243
BCAS1	BCAS1	chr20	52560079	52687304	breast carcinoma amplified sequence 1	8537	http://www.ncbi.nlm.nih.gov/gene/?term=8537&report=generif		1381	2.09194	5.67675	2.1893	-0.256051	-1.06663	1.64573	3.56157	-1.33865	0.0814348	-4.12278	-2.84174	2.5525	0.877599	4.13661	0.254909	0.39944	1.59737	-4.03993	-5.29675	2.37469	4.29867	-0.581836	3.31332	-0.506224	4.77315	-6.07443	3.67125	0.260442	0.778996	1.97752	0.176431	2.25895	3.29792	-1.80108	-3.48482	EQ	YES	0.05	0.168868	0.643379
RDH12	RDH12	chr14	68168603	68201168	retinol dehydrogenase 12 (all-trans/9-cis/11-cis)	145226	http://www.ncbi.nlm.nih.gov/gene/?term=145226&report=generif		13107	-0.784307	-1.52976	-1.82514	-2.18062	-1.71076	-3.97338	1.16741	-6.12396	-1.50694	-2.95377	-6.12396	-0.335178	-3.38469	-5.24722	-3.01474	-2.68	-6.07443	-1.99043	-4.36874	-1.12917	-2.22205	-3.2527	-2.0613	-6.12396	-3.80139	-2.0707	-2.45184	0.0328147	0.43692	-1.54808	-3.34586	1.54612	1.78767	-1.79778	-3.47684	EQ	YES	0.05	0.168868	-2.87977
CYBB	CYBB	chrX	37639270	37672714	cytochrome b-245, beta polypeptide	1536	http://www.ncbi.nlm.nih.gov/gene/?term=1536&report=generif		3883	9.00153	8.75765	5.7045	7.43526	5.83098	8.73451	6.45045	5.46359	8.48735	5.82311	5.3663	7.67282	6.26532	5.04212	6.3984	2.5128	5.82113	2.92966	4.10828	8.86385	5.52038	4.70101	6.35544	5.42004	6.92614	2.74116	5.9637	0.00938287	0.284908	7.41641	5.61913	1.43913	1.70464	-1.79728	-3.47565	EQ	YES	0.05	0.168868	6.08509
SLAMF1	SLAMF1	chr1	160579891	160617081	signaling lymphocytic activation molecule family member 1	6504	http://www.ncbi.nlm.nih.gov/gene/?term=6504&report=generif		14268	1.03658	2.9028	-0.388616	0.180287	-1.57118	1.66039	0.4951	-2.55252	1.9405	-1.90373	-1.74725	1.26373	-1.87249	-2.18564	-1.20938	-4.00959	0.697908	-4.03993	-2.53398	1.86351	0.0652766	-2.83924	-1.06054	-0.879012	0.572173	-2.42503	-0.754622	0.026939	0.415511	0.61648	-1.18049	1.44306	1.77629	-1.79697	-3.4749	EQ	YES	0.05	0.168868	-0.714611
TM4SF19	TM4SF19	chr3	196050417	196065291	transmembrane 4 L six family member 19	116211	http://www.ncbi.nlm.nih.gov/gene/?term=116211&report=generif		16016	-6.12396	2.27119	1.42767	3.26433	-4.26561	2.2947	1.11535	-1.44702	1.24026	-3.46443	-6.12396	0.0523164	-2.01004	-4.26561	2.13036	-6.07443	4.88502	-4.03993	-6.12396	-1.99578	0.342295	1.87114	-3.31999	2.01508	-4.26561	-6.07443	0.807315	0.180115	0.698854	-0.00233214	-1.79307	3.65286	3.31367	-1.79074	-3.45992	EQ	YES	0.05	0.168868	-1.3288
GADL1	GADL1	chr3	30767692	30936153	glutamate decarboxylase-like 1	339896	http://www.ncbi.nlm.nih.gov/gene/?term=339896&report=generif		5972	-4.04751	-0.372956	1.48246	2.26266	0.23134	-1.78387	-4.92353	1.04575	0.737311	-6.12396	-6.12396	2.88834	-1.43474	5.02833	-6.07443	-4.00959	-6.07443	-4.03993	-2.53398	-4.82794	-3.08327	-2.32544	-2.95377	-1.18829	-2.93921	-6.07443	-6.12396	0.228388	0.747476	-1.02163	-2.81158	2.70831	3.23016	-1.78995	-3.45803	EQ	YES	0.05	0.168868	-2.34752
THEMIS	THEMIS	chr6	128029339	128239776	thymocyte selection associated	387357	http://www.ncbi.nlm.nih.gov/gene/?term=387357&report=generif		15902	1.68634	1.57517	0.296799	0.330385	-0.935788	2.04796	1.80051	-1.98479	2.66315	-1.30054	-1.74725	1.64959	-0.717034	-2.08688	-0.659308	-2.03026	0.0659207	-1.18208	-2.2941	1.60423	0.390978	0.676504	-1.13762	-4.03234	0.959722	-2.92523	-2.27898	0.0180092	0.366869	0.971625	-0.818316	1.09738	1.72603	-1.78994	-3.45801	EQ	YES	0.05	0.168868	-0.354257
STOML3	STOML3	chr13	39540062	39564996	stomatin (EPB72)-like 3	161003	http://www.ncbi.nlm.nih.gov/gene/?term=161003&report=generif		15305	-6.12396	-6.12396	-6.12396	-4.51367	-0.368276	-6.12396	0.420958	-6.12396	-6.07443	-4.12278	-6.12396	-6.12396	-6.12396	-5.24722	-6.07443	-6.07443	-6.07443	-6.07443	-6.12396	-6.12396	-6.12396	-5.33494	-6.12396	-6.12396	-6.12396	-6.07443	-6.12396	0.709349	0.962198	-4.13669	-5.92575	2.91296	0.493374	-1.78906	-3.4559	EQ	YES	0.05	0.168868	-5.46192
PLA1A	PLA1A	chr3	119316695	119348658	phospholipase A1 member A	51365	http://www.ncbi.nlm.nih.gov/gene/?term=51365&report=generif		11879	2.90238	4.51567	0.891749	0.288208	2.01719	1.42814	-0.559223	2.74651	2.39063	-0.306486	-0.264795	0.277979	0.248369	0.661155	-1.38501	-0.968191	-1.53674	-3.32758	-3.13945	0.143134	1.50099	-1.345	0.406216	-2.56157	2.88552	-0.559223	1.17543	0.0448834	0.473999	1.64059	-0.147905	1.69676	1.78498	-1.78849	-3.45454	EQ	YES	0.05	0.168868	0.315778
VEPH1	VEPH1	chr3	156977532	157221415	ventricular zone expressed PH domain-containing 1	79674	http://www.ncbi.nlm.nih.gov/gene/?term=79674&report=generif		17257	4.86684	1.75352	-0.105242	5.88244	0.676504	4.42429	-0.0209276	1.52167	4.92005	1.95351	0.950982	-0.197495	0.751388	-2.50826	2.07478	-2.2941	2.85495	0.892342	3.16981	1.42419	-3.08327	1.67408	0.119106	3.33422	-1.36083	-1.4703	-0.554767	0.155799	0.672316	2.49678	0.708602	2.509	2.13305	-1.78817	-3.45378	EQ	YES	0.05	0.168868	1.1722
HSPB7	HSPB7	chr1	16340523	16345285	heat shock 27kDa protein family, member 7 (cardiovascular)	27129	http://www.ncbi.nlm.nih.gov/gene/?term=27129&report=generif		7222	2.52952	3.62506	3.93044	4.30094	6.54771	3.92469	4.20093	6.97307	2.10309	-0.487672	3.08068	1.81961	7.28146	1.94867	5.16032	-0.832429	5.40684	2.35577	-0.687028	1.57263	1.51443	-0.452413	-1.06054	4.74036	1.79986	5.52603	-0.382211	0.0725722	0.53704	4.15133	2.36903	1.20933	2.67271	-1.7823	-3.43974	EQ	YES	0.05	0.168868	2.8311
SH2D2A	SH2D2A	chr1	156776035	156786640	SH2 domain containing 2A	9047	http://www.ncbi.nlm.nih.gov/gene/?term=9047&report=generif		14125	2.57497	2.86879	2.91272	3.38976	4.09782	3.56923	3.23831	0.0457324	4.09384	0.316376	0.651469	3.98612	-0.256051	1.149	3.89817	-1.10544	3.0073	0.426575	-0.561435	2.87684	1.42873	0.69829	2.17569	2.71207	0.705238	1.6663	1.17543	0.00153527	0.123905	3.23594	1.45451	0.508877	1.55186	-1.78143	-3.43767	EQ	YES	0.05	0.168868	1.91636
MAGEA1	MAGEA1	chrX	152481522	152486116	melanoma antigen family A, 1 (directs expression of antigen MZ2-E)	4100	http://www.ncbi.nlm.nih.gov/gene/?term=4100&report=generif		9007	-6.12396	-6.12396	0.296799	2.81941	-6.12396	1.27837	1.16741	-6.12396	3.48352	-6.12396	0.680472	-4.44111	-6.12396	-6.12396	-6.07443	-6.07443	-1.53674	-2.50393	-6.12396	-6.12396	-6.12396	3.60033	-6.12396	5.65724	-3.80139	-6.07443	-6.12396	0.00393414	0.1955	-1.82998	-3.61002	4.08454	3.89295	-1.78004	-3.43436	EQ	YES	0.05	0.168868	-3.14853
FCGBP	FCGBP	chr19	40353963	40440533	Fc fragment of IgG binding protein	8857	http://www.ncbi.nlm.nih.gov/gene/?term=8857&report=generif		5560	9.04784	4.59855	2.2732	7.4821	3.88628	7.7856	6.64798	4.56158	7.0918	2.43786	1.12369	3.84988	6.68731	5.72423	6.339	2.62046	3.95254	0.564553	4.75602	9.02796	1.15753	4.02398	3.36353	6.01996	3.50119	0.960949	5.88075	0.11174	0.612506	5.96022	4.18224	2.42913	2.30285	-1.77798	-3.42946	EQ	YES	0.05	0.168868	4.6432
COL19A1	COL19A1	chr6	70576448	70922157	collagen, type XIX, alpha 1	1310	http://www.ncbi.nlm.nih.gov/gene/?term=1310&report=generif		3417	-0.871012	-0.464877	-1.82514	0.237599	3.87359	-3.45538	-3.93518	0.676504	-6.07443	-3.46443	-3.12428	-3.12267	3.25032	-5.24722	-3.01474	-3.13945	-3.0485	-3.32758	-6.12396	-2.57172	-2.04495	-2.83924	-1.61968	-2.56157	-2.72062	-0.559223	-3.12106	0.000680984	0.0735295	-0.920058	-2.68992	2.60982	2.1097	-1.76987	-3.41022	EQ	YES	0.05	0.168868	-2.23107
GRIA1	GRIA1	chr5	152870084	153193429	glutamate receptor, ionotropic, AMPA 1	2890	http://www.ncbi.nlm.nih.gov/gene/?term=2890&report=generif		6559	1.90886	2.10514	1.38028	-2.95377	2.58599	-1.32261	0.882693	0.676504	1.8672	-0.882854	0.28232	-0.549335	-6.12396	-2.84174	-0.788009	0.824806	-2.52144	3.53147	0.946832	-0.721866	-0.089938	-2.18313	-3.31999	-4.03234	-1.61968	-0.758723	-3.97338	0.0550524	0.499228	0.655225	-1.11386	2.0378	2.27643	-1.76909	-3.40838	EQ	YES	0.05	0.168868	-0.65521
C19orf59	C19orf59	chr19	7741943	7744719	chromosome 19 open reading frame 59	199675	http://www.ncbi.nlm.nih.gov/gene/?term=199675&report=generif		1846	-4.04751	-0.537956	-0.105242	0.886103	-2.41599	1.31205	-0.831725	-4.27315	0.59504	-3.46443	-2.51391	-1.53674	-3.38469	-3.35408	-0.281837	-4.00959	2.04513	-6.07443	-2.4323	-1.99578	-1.43374	-3.2527	-6.12396	-2.56157	-4.26561	-3.72907	0.360299	0.0220702	0.386283	-0.820038	-2.58435	1.87132	2.1088	-1.76432	-3.39713	EQ	YES	0.05	0.168868	-2.12694
MUC15	MUC15	chr11	26580579	26593815	mucin 15, cell surface associated	143662	http://www.ncbi.nlm.nih.gov/gene/?term=143662&report=generif		9864	-3.2909	-5.24722	-6.12396	2.26266	-5.24722	-1.32261	7.04499	-6.12396	1.50185	-2.95377	-6.12396	-4.44111	-4.11632	3.63847	-3.95821	-6.07443	-6.07443	-3.32758	-5.29675	-3.2909	-6.12396	1.08231	-6.12396	4.50639	-6.12396	-3.72907	-6.12396	0.349512	0.848821	-1.70346	-3.46386	4.82334	3.40854	-1.7604	-3.38792	EQ	YES	0.05	0.168868	-3.00746
BPIFB1	BPIFB1	chr20	31870941	31897684	BPI fold containing family B, member 1	92747	http://www.ncbi.nlm.nih.gov/gene/?term=92747&report=generif		1529	-6.12396	-6.12396	-6.12396	-5.97537	-1.28462	-1.32261	2.11884	-6.12396	-6.07443	-6.12396	-4.32268	-6.12396	-6.12396	-6.12396	-6.07443	-6.07443	-6.07443	-0.482716	-0.265051	-4.82794	-6.12396	-6.12396	-4.62425	-6.12396	-6.12396	-6.07443	-6.12396	0.0815702	0.557775	-3.54795	-5.30672	3.36618	1.77673	-1.75877	-3.3841	EQ	YES	0.05	0.168868	-4.85074
NPTX2	NPTX2	chr7	98246597	98259181	neuronal pentraxin II	4885	http://www.ncbi.nlm.nih.gov/gene/?term=4885&report=generif		10509	2.66212	4.533	0.225387	2.1059	9.09728	4.78951	9.07579	-0.281837	-0.281837	0.181778	5.46867	-1.92187	0.363849	1.25048	3.47346	5.57171	6.02789	9.09728	7.83617	1.86351	5.80634	7.30423	1.73929	-1.18829	0.82364	1.08202	3.44158	0.298169	0.806097	4.64128	2.8829	3.40098	3.25693	-1.75838	-3.38318	EQ	YES	0.05	0.168868	3.33878
HRH2	HRH2	chr5	175085040	175113245	histamine receptor H2	3274	http://www.ncbi.nlm.nih.gov/gene/?term=3274&report=generif		7154	0.689709	4.1667	0.345506	1.97013	2.25173	3.38281	0.188673	-1.71076	0.631676	0.0733315	-0.264795	2.11617	1.38777	-2.01735	2.60819	-0.968191	3.39452	-1.78457	-1.36321	2.29052	-0.195616	-2.32544	-0.256629	-0.621131	-0.971339	1.10922	0.87872	0.0447004	0.473999	1.85646	0.100554	1.54175	1.65543	-1.75591	-3.37739	EQ	YES	0.05	0.168868	0.55579
RUFY4	RUFY4	chr2	218933738	218955304	RUN and FYVE domain containing 4	285180	http://www.ncbi.nlm.nih.gov/gene/?term=285180&report=generif		13654	2.35261	0.636119	2.28506	5.90562	-1.28462	-0.568525	-1.18057	-1.57756	2.36161	-2.29861	0.14372	-0.197495	-1.60304	-1.70212	-0.0936038	-6.07443	4.25325	-4.03993	3.85751	-0.721866	-1.09226	-4.27315	0.497672	5.38942	-1.09226	-2.92523	-0.650439	0.0956763	0.5859	1.16367	-0.591939	2.57959	2.87921	-1.75561	-3.37669	EQ	YES	0.05	0.168868	-0.136782
PTGFR	PTGFR	chr1	78956728	79006386	prostaglandin F receptor (FP)	5737	http://www.ncbi.nlm.nih.gov/gene/?term=5737&report=generif		12662	4.90367	6.16508	8.24601	8.79505	3.10002	8.11281	5.31765	1.16322	7.72397	0.965501	3.02518	8.79505	6.46187	1.31964	6.29558	3.98635	7.15302	2.71313	1.9037	6.45266	6.19899	2.20665	6.99622	5.84483	9.01319	-2.42503	6.67754	0.23589	0.754653	6.37718	4.62356	2.09879	3.09352	-1.75362	-3.37204	EQ	YES	0.05	0.168868	5.07821
TNFRSF11A	TNFRSF11A	chr18	59992520	60054943	tumor necrosis factor receptor superfamily, member 11a, NFKB activator	8792	http://www.ncbi.nlm.nih.gov/gene/?term=8792&report=generif		16351	4.43034	5.28041	2.52992	5.37203	1.49559	4.99692	3.47706	1.90818	3.67262	1.04575	1.94562	3.78596	3.05532	0.114913	4.40572	1.12498	5.46105	-2.85465	1.49026	4.04381	2.35792	-0.529037	3.09105	4.01866	1.55308	2.38458	1.70358	0.0546234	0.499163	3.94032	2.18897	1.49347	1.91427	-1.75136	-3.36675	EQ	YES	0.05	0.168868	2.64302
TARP	TARP	chr7	38299244	38313248	TCR gamma alternate reading frame protein	445347	http://www.ncbi.nlm.nih.gov/gene/?term=445347&report=generif		15567	2.38242	2.07643	1.34688	-0.135117	-0.0675241	1.86248	2.65398	-1.06859	2.85635	0.900155	0.789749	1.58338	-1.26249	-1.28462	0.620519	0.131962	-0.260088	-1.18208	-2.53398	3.28311	0.892817	-6.12396	0.406216	-3.1173	1.57475	-1.83993	-0.441146	0.028198	0.420322	1.44565	-0.303759	1.13339	2.1515	-1.74941	-3.36221	EQ	YES	0.05	0.168868	0.149791
HK2	HK2	chr2	75059782	75120481	hexokinase 2	3099	http://www.ncbi.nlm.nih.gov/gene/?term=3099&report=generif		6988	5.37624	6.82625	6.72593	5.61471	6.50968	5.80848	11.1476	4.94098	5.75829	4.66241	5.33823	4.93725	5.69143	2.64517	7.49234	3.38976	9.22861	3.9313	6.13357	5.63918	5.47644	4.12166	3.54768	3.50981	5.24798	5.60637	4.92105	0.00747176	0.258253	6.85842	5.11098	1.97415	1.48453	-1.74744	-3.35763	EQ	YES	0.05	0.168868	5.56402
KLRC2	KLRC2	chr12	10583206	10588592	killer cell lectin-like receptor subfamily C, member 2	3822	http://www.ncbi.nlm.nih.gov/gene/?term=3822&report=generif		8192	-1.44702	-1.24967	-1.07515	-0.419533	-2.57172	-0.882854	-0.263341	-4.27315	0.906016	-1.42851	-4.32268	-2.30994	-5.09862	-3.91215	-0.368276	-3.13945	-3.93518	-1.99043	-6.12396	1.4393	-2.22205	-4.27315	-3.79494	-3.1173	-1.36083	-6.07443	-2.10182	0.00430745	0.20267	-1.1299	-2.87508	0.765217	2.0599	-1.74518	-3.35237	EQ	YES	0.05	0.168868	-2.42262
SERPINB3	SERPINB3	chr18	61322431	61329197	serpin peptidase inhibitor, clade B (ovalbumin), member 3	6317	http://www.ncbi.nlm.nih.gov/gene/?term=6317&report=generif		14014	-6.12396	-4.12278	-0.819393	2.5718	-5.97537	1.92936	-4.92353	-6.12396	-6.07443	-6.12396	-6.12396	-6.12396	-6.12396	-6.12396	-6.07443	-6.07443	5.44326	-6.07443	-6.12396	0.466189	-2.73894	-2.62496	-2.95377	-0.377059	-6.12396	-6.07443	-2.62711	0.0825185	0.560513	-2.49484	-4.23881	3.69425	3.12185	-1.74397	-3.34956	EQ	YES	0.05	0.168868	-3.78667
ITK	ITK	chr5	156607907	156682109	IL2-inducible T-cell kinase	3702	http://www.ncbi.nlm.nih.gov/gene/?term=3702&report=generif		7714	2.81147	4.93408	1.93197	1.19658	1.44547	3.18652	3.11334	-0.111233	3.27519	0.342664	0.998375	3.19037	0.0652766	-0.110147	1.54055	-0.369349	2.11274	-0.988771	-1.2725	3.49378	1.62733	-0.210523	1.06234	1.11364	2.77036	-0.875921	0.703438	0.00871135	0.276787	2.65992	0.91788	1.27957	1.4685	-1.74204	-3.34508	EQ	YES	0.05	0.168868	1.36952
F11	F11	chr4	187187118	187210835	coagulation factor XI	2160	http://www.ncbi.nlm.nih.gov/gene/?term=2160&report=generif		5122	-2.50826	-1.42206	-5.19768	-4.51367	-2.95055	-1.91277	-3.93518	-2.55252	-6.07443	-6.12396	-6.12396	-2.84174	-6.12396	-3.35408	-6.07443	-6.07443	-6.07443	-6.07443	-4.02476	-3.79494	-2.73894	-6.12396	-4.62425	-6.12396	-5.31978	-3.72907	-4.92353	0.029307	0.425332	-3.20574	-4.94478	1.39137	1.35268	-1.73904	-3.33812	EQ	YES	0.05	0.168868	-4.49391
APOC2	APOC2	chr19	45449239	45452822	apolipoprotein C-II	344	http://www.ncbi.nlm.nih.gov/gene/?term=344&report=generif		813	3.89762	4.86572	-0.913012	0.382427	-2.57172	0.449292	0.0191003	-1.98479	-0.828718	-2.29861	-4.32268	1.49293	-2.24136	-3.12106	2.6984	-1.41473	4.10599	-4.03993	-2.4323	1.70403	-0.306486	-1.01045	-2.44774	2.07643	-1.8129	-1.65123	0.59504	0.0900996	0.576268	0.875631	-0.862008	2.62346	2.29181	-1.73764	-3.33489	EQ	YES	0.05	0.168868	-0.411509
TRAT1	TRAT1	chr3	108541631	108573714	T cell receptor associated transmembrane adaptor 1	50852	http://www.ncbi.nlm.nih.gov/gene/?term=50852&report=generif		16542	1.36627	0.614318	-0.60325	-1.88484	-2.03478	1.13036	0.923548	-2.85465	2.15231	-1.90373	-0.972364	0.816436	-1.52711	-3.60468	-1.20938	-2.68	-0.0822475	-3.32758	-5.29675	1.91852	-0.832429	-2.32544	-2.44774	-6.12396	0.510982	-3.72907	-2.62711	0.0337614	0.439233	-0.069767	-1.8073	1.43745	2.17814	-1.73753	-3.33464	EQ	YES	0.05	0.168868	-1.35683
TUSC5	TUSC5	chr17	1182957	1204281	tumor suppressor candidate 5	286753	http://www.ncbi.nlm.nih.gov/gene/?term=286753&report=generif		16868	-1.44702	3.72702	-0.487672	-2.95377	-4.38007	-3.03333	-3.93518	-1.33865	-2.44774	-3.46443	0.387179	-4.44111	-4.11632	-1.21553	-6.07443	-1.41473	-6.07443	-6.07443	-2.22009	-4.82794	-3.59563	-5.33494	-2.65057	-6.12396	1.5358	-6.07443	-4.92353	0.187295	0.707974	-1.78714	-3.5245	2.78273	2.29406	-1.73735	-3.33423	EQ	YES	0.05	0.168868	-3.07407
RETN	RETN	chr19	7733972	7735340	resistin	56729	http://www.ncbi.nlm.nih.gov/gene/?term=56729&report=generif		13152	-2.22205	-1.24967	-3.13945	-1.66483	-3.48746	0.661155	-3.44257	-6.12396	0.811107	-2.57172	-4.32268	-2.30994	-5.09862	-4.26561	-1.57259	-6.07443	-2.12928	-4.03993	-6.12396	-1.12917	-4.27315	-5.33494	-3.79494	-6.12396	-3.46443	-6.07443	-2.27898	0.0536254	0.498408	-2.07784	-3.81478	1.49197	1.96899	-1.73694	-3.33328	EQ	YES	0.05	0.168868	-3.36446
CH25H	CH25H	chr10	90965694	90967071	cholesterol 25-hydroxylase	9023	http://www.ncbi.nlm.nih.gov/gene/?term=9023&report=generif		3029	1.6997	3.66735	4.11381	2.97726	2.18477	3.83959	3.18319	-1.33865	2.20589	-1.06663	-0.907987	5.90495	-0.0950015	-0.798924	4.5458	-1.26249	3.60377	-1.78457	1.09334	2.45732	3.18197	5.23494	-1.13762	4.40198	1.76505	-1.4703	2.72371	0.149593	0.663042	3.0951	1.36283	0.886661	2.55003	-1.73227	-3.3225	EQ	YES	0.05	0.168868	1.81193
FOXD3	FOXD3	chr1	63788730	63790797	forkhead box D3	27022	http://www.ncbi.nlm.nih.gov/gene/?term=27022&report=generif		5782	-3.2909	-6.12396	1.11413	-2.18062	1.22604	-2.50589	-0.3702	-2.85465	-6.07443	-6.12396	-6.12396	-1.53674	-4.11632	-6.12396	-6.07443	1.87878	-6.07443	-6.07443	0.195832	-6.12396	-6.12396	-1.345	0.923912	-4.03234	-6.12396	2.38458	0.248811	0.300734	0.809657	-1.73306	-3.46473	2.62121	3.14741	-1.73167	-3.32113	EQ	YES	0.05	0.168868	-3.01578
SSTR3	SSTR3	chr22	37600277	37608416	somatostatin receptor 3	6753	http://www.ncbi.nlm.nih.gov/gene/?term=6753&report=generif		15193	-0.972364	-2.84174	-3.46443	-2.51391	-0.871012	-2.74799	-3.00716	-4.27315	-0.828718	-4.12278	-6.12396	-1.33466	-6.12396	-3.91215	-3.01474	-4.00959	-2.52144	-4.03993	-3.45538	-3.79494	-6.12396	-6.12396	-2.95377	-6.12396	-3.46443	-6.07443	-3.12106	0.0181562	0.367044	-2.34551	-4.07705	1.01538	1.61653	-1.73153	-3.3208	EQ	YES	0.05	0.168868	-3.62813
CLEC12A	CLEC12A	chr12	10103915	10138194	C-type lectin domain family 12, member A	160364	http://www.ncbi.nlm.nih.gov/gene/?term=160364&report=generif		3224	1.54714	5.18786	2.12544	1.45129	-0.99767	3.69071	-0.0654533	0.476121	2.79902	1.10425	0.590043	0.501422	1.67761	-1.28462	1.09334	-2.03026	0.190326	2.52573	-2.53398	2.40181	0.443186	-1.13804	-1.61968	-1.0217	1.26443	-1.65123	-1.44644	0.0823236	0.56012	1.84847	0.117066	2.1069	1.61522	-1.73141	-3.32051	EQ	YES	0.05	0.168868	0.56595
CD69	CD69	chr12	9905082	9913497	CD69 molecule	969	http://www.ncbi.nlm.nih.gov/gene/?term=969&report=generif		2736	2.84238	2.64754	0.501422	1.25195	-0.871012	3.00682	1.22038	-0.687028	3.71701	0.0733315	-0.589054	1.25195	-0.798924	-1.15197	0.964501	-3.13945	1.24419	-3.32758	-2.12928	2.51007	0.676504	-1.91543	0.0682824	-1.18829	2.27119	-2.92523	0.757248	0.0329963	0.437754	1.51421	-0.215897	1.42282	1.93737	-1.73011	-3.31752	EQ	YES	0.05	0.168868	0.232649
KIAA1244	KIAA1244	chr6	138483053	138665800	KIAA1244	57221	http://www.ncbi.nlm.nih.gov/gene/?term=57221&report=generif		8008	1.54714	0.707957	5.21828	3.14591	5.05132	3.7247	3.17295	2.36549	0.737311	1.17998	3.4334	0.403364	1.85485	-0.879847	1.76869	-0.453876	4.26313	-1.18208	5.5168	0.4951	-0.14435	1.76226	0.328762	2.75158	2.48784	3.76205	-0.554767	0.045196	0.473999	3.22404	1.49478	1.66923	1.83606	-1.72925	-3.31556	EQ	YES	0.05	0.168868	1.94311
MMP7	MMP7	chr11	102391239	102401478	matrix metallopeptidase 7 (matrilysin, uterine)	4316	http://www.ncbi.nlm.nih.gov/gene/?term=4316&report=generif		9536	-6.12396	4.70149	-2.18062	-0.00636913	-4.38007	0.0762153	-0.638939	-6.12396	-3.80139	-6.12396	-6.12396	-2.54249	0.569272	-3.60468	-1.57259	-6.07443	0.975602	-6.07443	0.471863	-3.2909	-3.59563	4.14241	-3.79494	0.569272	-5.31978	-3.72907	-3.97338	0.26431	0.779528	-1.22175	-2.95086	3.50029	2.93502	-1.72911	-3.31523	EQ	YES	0.05	0.168868	-2.50257
NOX1	NOX1	chrX	100098313	100129334	NADPH oxidase 1	27035	http://www.ncbi.nlm.nih.gov/gene/?term=27035&report=generif		10458	-3.2909	0.844285	-4.26561	-6.12396	-3.38469	-1.6267	-6.12396	-4.27315	-6.07443	-6.12396	-6.12396	-6.12396	-6.12396	-2.65057	-6.07443	-3.13945	-6.07443	-4.03993	-4.36874	-4.82794	-6.12396	-6.12396	-6.12396	-6.12396	-2.50826	-6.07443	-3.97338	0.0111292	0.305521	-3.4245	-5.15354	2.47506	1.30535	-1.72903	-3.31506	EQ	YES	0.05	0.168868	-4.70527
SBSPON	SBSPON	chr8	73976778	74005507	somatomedin B and thrombospondin, type 1 domain containing	157869	http://www.ncbi.nlm.nih.gov/gene/?term=157869&report=generif		13776	2.21807	-1.42206	3.56094	-2.18062	3.56207	2.55945	6.59406	-0.167884	-0.828718	5.17016	3.33295	-2.54249	-1.60304	-1.4703	-3.95821	2.02371	-3.0485	6.15653	2.18086	-3.79494	3.93351	2.67588	-1.52711	-2.18564	-2.50826	7.86315	-1.71712	0.237678	0.755486	2.12742	0.399228	3.03911	3.50556	-1.72819	-3.31311	EQ	YES	0.05	0.168868	0.847276
UBASH3A	UBASH3A	chr21	43823971	43867790	ubiquitin associated and SH3 domain containing A	53347	http://www.ncbi.nlm.nih.gov/gene/?term=53347&report=generif		16932	1.43696	2.20589	0.639625	-0.92868	-1.30893	1.33057	1.47492	-1.71076	2.37287	-0.548785	-0.907987	1.37411	-0.798924	-2.01735	-0.0209276	-2.68	-0.671562	-3.32758	-2.04946	2.34467	-0.618983	-2.05565	-0.0157788	-4.03234	1.41881	-6.07443	-0.650439	0.0210229	0.381981	0.692909	-1.03352	1.32291	2.09666	-1.72643	-3.30909	EQ	YES	0.05	0.168868	-0.585931
TLR8	TLR8	chrX	12924739	12941288	toll-like receptor 8	51311	http://www.ncbi.nlm.nih.gov/gene/?term=51311&report=generif		16005	4.06378	4.64444	1.83448	2.78078	1.29958	4.73196	2.01901	1.25852	4.13827	2.27291	1.41126	3.26919	0.181207	0.0320004	1.94588	-0.968191	2.93071	-1.44017	-2.2941	4.97088	1.75044	1.31628	1.94492	1.25828	2.74378	-1.4703	1.33644	0.0399272	0.460145	3.05343	1.32941	1.41867	1.89515	-1.72402	-3.30357	EQ	YES	0.05	0.168868	1.77638
RENBP	RENBP	chrX	153200722	153210232	renin binding protein	5973	http://www.ncbi.nlm.nih.gov/gene/?term=5973&report=generif		13140	4.78951	6.15369	3.1393	5.03522	5.50461	5.45943	4.92105	3.5493	4.70209	3.04227	2.90767	5.6275	2.46189	3.87264	4.47951	1.27159	5.15344	0.180747	-0.14435	5.64	3.3631	2.59668	4.28767	3.79406	3.65109	1.59779	3.55049	0.00684914	0.251336	5.0004	3.27926	0.940807	1.61406	-1.72114	-3.29697	EQ	YES	0.05	0.168868	3.72548
ADAM28	ADAM28	chr8	24151580	24212726	ADAM metallopeptidase domain 28	10863	http://www.ncbi.nlm.nih.gov/gene/?term=10863&report=generif		252	5.4007	5.98173	2.43824	3.50706	2.25173	4.05153	2.5421	1.76378	2.41963	1.28499	2.58914	2.60086	1.81504	0.0758266	3.73559	0.0320004	5.37938	-0.8903	0.32592	4.19906	2.08655	3.02865	1.42339	3.21327	2.90168	-0.0836565	2.48523	0.0320467	0.435856	3.73901	2.0193	1.48768	1.5851	-1.71971	-3.2937	EQ	YES	0.05	0.168868	2.46515
G0S2	G0S2	chr1	209848670	209849735	G0/G1switch 2	50486	http://www.ncbi.nlm.nih.gov/gene/?term=50486&report=generif		5926	5.58559	6.58362	4.67903	5.67243	3.95365	5.56044	7.65571	2.85635	3.3784	3.45426	7.58117	8.21767	5.98532	2.48973	3.08068	-1.7964	6.1092	0.46519	-0.346147	5.78891	5.34043	1.15447	4.17543	3.91678	5.35671	5.60878	6.20727	0.120028	0.623128	5.67007	3.95121	1.20587	2.63068	-1.71886	-3.29176	EQ	YES	0.05	0.168868	4.39684
ACP5	ACP5	chr19	11685475	11689801	acid phosphatase 5, tartrate resistant	54	http://www.ncbi.nlm.nih.gov/gene/?term=54&report=generif		168	4.69031	7.9524	7.40133	9.26039	4.05751	5.03753	4.09384	5.87245	4.92751	4.33021	2.23316	3.92409	3.11717	6.70711	4.59081	0.713068	9.03566	1.45945	4.18431	6.2982	3.24358	4.25626	2.96817	9.35487	3.37098	1.90458	4.55221	0.0532459	0.496593	6.07047	4.35219	2.09838	2.25924	-1.71828	-3.29044	EQ	YES	0.05	0.168868	4.79767
CST7	CST7	chr20	24929866	24940564	cystatin F (leukocystatin)	8530	http://www.ncbi.nlm.nih.gov/gene/?term=8530&report=generif		3719	2.52952	3.66303	2.29947	3.74803	0.656551	3.24531	3.05928	-0.446022	3.71085	1.24887	1.42706	3.08769	-0.308706	-0.687028	2.15327	0.302574	2.93071	-0.792131	-2.4323	3.59271	1.24118	0.424683	1.28804	0.518745	2.40699	-0.559223	1.40775	0.0116113	0.310058	2.74303	1.02579	1.06493	1.6404	-1.71724	-3.28807	EQ	YES	0.05	0.168868	1.471
ELAVL4	ELAVL4	chr1	50513686	50667540	ELAV like neuron-specific RNA binding protein 4	1996	http://www.ncbi.nlm.nih.gov/gene/?term=1996&report=generif		4810	-1.78457	-2.29635	-2.29861	-0.618983	-2.17901	-1.91277	-2.24362	-6.12396	-1.29726	-2.95377	-6.12396	-3.12267	-1.26249	-3.91215	-3.01474	-6.07443	-6.07443	-0.792131	-4.36874	-1.66278	-2.73894	-2.50393	-6.12396	-1.18829	-6.12396	-3.72907	-3.12106	0.0129403	0.321002	-1.90485	-3.61563	0.600865	1.91678	-1.71079	-3.2734	EQ	YES	0.05	0.168868	-3.1721
MAGEC1	MAGEC1	chrX	140991642	140997187	melanoma antigen family C, 1	9947	http://www.ncbi.nlm.nih.gov/gene/?term=9947&report=generif		9022	-6.12396	-6.12396	-2.05565	2.19592	-6.12396	2.74831	0.847461	-4.27315	4.12634	-6.12396	-6.12396	-6.12396	-6.12396	-6.12396	-6.07443	-6.07443	-1.53674	-3.32758	-4.36874	-6.12396	-6.12396	3.48933	-6.12396	1.88927	-5.31978	-2.92523	-2.62711	0.0740884	0.539499	-2.09083	-3.80069	4.06666	3.34211	-1.70986	-3.27129	EQ	YES	0.05	0.168868	-3.3574
TLR2	TLR2	chr4	154605441	154627242	toll-like receptor 2	7097	http://www.ncbi.nlm.nih.gov/gene/?term=7097&report=generif		15999	6.96415	6.41237	4.41945	5.64819	4.2244	6.22247	4.89249	2.46139	5.11186	3.51971	2.85597	5.03819	3.71797	2.15479	5.65139	2.55226	6.69333	2.04513	4.18174	5.93481	2.87878	4.01738	3.51579	4.69095	4.28066	1.42419	3.9074	0.00745798	0.258253	5.5405	3.83169	1.05455	1.40497	-1.70882	-3.26893	EQ	YES	0.05	0.168868	4.27471
CD52	CD52	chr1	26644411	26647014	CD52 molecule	1043	http://www.ncbi.nlm.nih.gov/gene/?term=1043&report=generif		2727	4.08679	4.91672	3.0336	2.86532	1.98987	4.54295	3.66026	1.73947	5.28083	1.32673	2.40858	3.2388	1.30003	2.11781	2.4394	0.527809	3.37176	0.129283	-0.879847	4.89249	2.59933	0.397728	1.329	0.299055	3.54591	-0.162972	1.65256	0.00714993	0.253714	3.58507	1.87769	1.02592	1.63919	-1.70738	-3.26568	EQ	YES	0.05	0.168868	2.32034
CREG2	CREG2	chr2	101964816	102003965	cellular repressor of E1A-stimulated genes 2	200407	http://www.ncbi.nlm.nih.gov/gene/?term=200407&report=generif		3608	-1.98479	-0.0328043	0.688559	1.30773	2.6862	-0.119672	0.256345	-6.12396	-0.3702	0.965501	-2.51391	-1.53674	-0.607604	-3.91215	-0.446585	-2.68	2.22758	0.226488	-2.84049	-0.40967	1.54751	0.0799681	-2.0613	0.356216	-2.72062	-3.72907	-1.54707	0.0649168	0.520765	0.400224	-1.3048	1.43174	2.05179	-1.70503	-3.26035	EQ	YES	0.05	0.168868	-0.86276
WWC1	WWC1	chr5	167719065	167899308	WW and C2 domain containing 1	23286	http://www.ncbi.nlm.nih.gov/gene/?term=23286&report=generif		17527	2.08492	1.42259	2.02847	4.48565	3.49468	4.96881	3.27912	1.50674	-0.126355	2.11539	2.25478	-0.842267	2.13136	-0.839247	2.92873	-0.369349	4.95631	2.17319	5.28759	0.948297	-0.832429	2.71349	-0.301376	4.66168	1.0297	-1.30893	0.0320004	0.0507125	0.487545	3.10918	1.40597	1.32866	2.02327	-1.70321	-3.25625	EQ	YES	0.05	0.168868	1.84754
LCN2	LCN2	chr9	130911732	130915734	lipocalin 2	3934	http://www.ncbi.nlm.nih.gov/gene/?term=3934&report=generif		8486	-6.12396	0.829425	-1.54815	-2.51391	-0.368276	-1.78387	0.4951	-3.12106	-6.07443	-6.12396	-2.28103	-2.30994	-4.11632	0.388006	-3.95821	-3.13945	0.0659207	-6.07443	2.9028	-6.12396	-1.20938	-3.59563	-6.12396	-4.03234	-3.80139	-6.07443	-0.706174	0.141882	0.653604	-1.57338	-3.27547	2.35024	2.57068	-1.70209	-3.25373	EQ	YES	0.05	0.168868	-2.83418
CCL3	CCL3	chr17	34415603	34417506	chemokine (C-C motif) ligand 3	6348	http://www.ncbi.nlm.nih.gov/gene/?term=6348&report=generif		2603	3.45532	4.3773	3.51754	3.8712	0.333313	2.99416	3.83993	1.32751	3.46346	0.110886	0.590043	4.70235	2.19446	0.00537714	3.15422	-0.369349	3.59938	-1.78457	-1.43474	3.76246	0.50591	0.828806	2.18823	2.78729	1.83448	-0.758723	3.25619	0.0440694	0.472399	3.1984	1.49818	1.33369	1.87279	-1.70021	-3.24949	EQ	YES	0.05	0.168868	1.93898
SCML4	SCML4	chr6	108023364	108145521	sex comb on midleg-like 4 (Drosophila)	256380	http://www.ncbi.nlm.nih.gov/gene/?term=256380&report=generif		13823	0.716886	2.18144	0.475119	0.330385	0.0320004	1.29208	1.19033	-1.82514	1.51832	1.9711	0.106571	0.403364	-1.07515	-2.84174	-0.659308	-1.5953	-1.31759	-1.44017	-1.87918	1.89017	-0.683211	-2.05565	-0.71226	-2.56157	1.39784	-2.42503	-2.45184	0.00215862	0.151606	0.88832	-0.81179	0.72699	1.54322	-1.70011	-3.24926	EQ	YES	0.05	0.168868	-0.371021
ANKRD1	ANKRD1	chr10	92671857	92681032	ankyrin repeat domain 1 (cardiac muscle)	27063	http://www.ncbi.nlm.nih.gov/gene/?term=27063&report=generif		644	0.143134	2.51885	-3.13945	-4.51367	7.22309	2.75594	-1.74725	5.7574	-2.44774	-3.46443	-2.84174	-4.44111	6.76786	-6.12396	-6.07443	-4.00959	-0.804333	-4.03993	1.91218	2.03861	-1.85992	-0.210523	-2.44774	2.03436	0.228761	-2.42503	-2.27898	0.3119	0.818313	0.462948	-1.23651	4.03971	3.51077	-1.69946	-3.2478	EQ	YES	0.05	0.168868	-0.795913
ZIC1	ZIC1	chr3	147127181	147134506	Zic family member 1	7545	http://www.ncbi.nlm.nih.gov/gene/?term=7545&report=generif		17811	4.77961	6.10761	5.00211	4.73539	7.8993	5.21278	5.47686	-3.63904	4.35941	5.90282	6.30693	4.43015	6.40971	0.827393	6.32598	-0.281837	4.65191	5.0957	4.28824	1.54055	4.4858	5.79275	3.10538	4.4484	5.33394	6.19635	2.48523	0.0909488	0.577878	5.60195	3.90329	1.11711	2.59704	-1.69866	-3.246	EQ	YES	0.05	0.168868	4.34368
TMEM239	TMEM239	chr20	2796976	2797804	transmembrane protein 239	100288797	http://www.ncbi.nlm.nih.gov/gene/?term=100288797&report=generif		16202	-3.2909	-1.91277	-4.26561	-0.190606	-3.60468	-4.9387	-1.90373	-6.12396	-6.07443	-6.12396	-6.12396	-3.12267	-6.12396	-6.12396	-1.20938	-6.07443	-2.52144	-6.07443	-6.12396	-3.2909	-3.59563	-5.33494	-1.4184	-4.03234	-2.72062	-6.07443	-3.12106	0.0802281	0.555884	-2.87243	-4.57044	1.63163	1.77762	-1.69801	-3.24454	EQ	YES	0.05	0.168868	-4.13022
SRPX2	SRPX2	chrX	99899163	99926296	sushi-repeat containing protein, X-linked 2	27286	http://www.ncbi.nlm.nih.gov/gene/?term=27286&report=generif		15144	6.04445	6.71287	6.28031	6.33861	5.37234	6.31546	5.21586	2.98842	4.42639	3.45992	4.05536	6.03294	6.83516	1.71231	6.00218	1.41165	6.2175	3.58718	-0.721866	5.38211	5.38889	6.27502	4.89113	5.5532	6.4265	1.15859	5.76419	0.0605125	0.51167	6.03999	4.34234	0.547804	2.10198	-1.69765	-3.24372	EQ	YES	0.05	0.168868	4.78247
DSPP	DSPP	chr4	88529681	88538025	dentin sialophosphoprotein	1834	http://www.ncbi.nlm.nih.gov/gene/?term=1834&report=generif		4534	-1.98479	-5.24722	-2.29861	-2.51391	-4.26561	-2.50589	-4.92353	-6.12396	-6.07443	-6.12396	-4.32268	-6.12396	-5.09862	-5.24722	-3.95821	-1.10544	-2.52144	-6.07443	-5.29675	-4.82794	-6.12396	-5.33494	-6.12396	-6.12396	-2.93921	-6.07443	-6.12396	0.00100425	0.0962463	-3.39137	-5.08717	1.37129	1.44289	-1.6958	-3.23958	EQ	YES	0.05	0.168868	-4.64752
EYA4	EYA4	chr6	133562495	133853258	eyes absent homolog 4 (Drosophila)	2070	http://www.ncbi.nlm.nih.gov/gene/?term=2070&report=generif		5116	5.23577	1.88084	2.57497	6.56596	6.57418	4.20493	0.726779	0.571704	-6.07443	3.68063	-2.08688	-2.30994	4.89175	-1.91277	4.51314	-2.2941	5.30988	3.95368	4.45016	1.91218	4.43624	4.70897	3.1497	5.83098	5.03679	4.17574	3.5123	0.327533	0.830614	3.96621	2.27279	2.30966	3.39176	-1.69342	-3.23422	EQ	YES	0.05	0.168868	2.71182
CKMT1B	CKMT1B	chr15	43885252	43891604	creatine kinase, mitochondrial 1B	1159	http://www.ncbi.nlm.nih.gov/gene/?term=1159&report=generif		3175	-6.12396	-3.36166	-6.12396	-4.51367	0.605748	-6.12396	4.94887	1.87656	-6.07443	-4.12278	-4.32268	-6.12396	-6.12396	1.05426	-6.07443	-6.07443	-6.07443	-6.07443	0.0907352	-6.12396	-4.27315	-6.12396	-6.12396	-6.12396	-6.12396	-6.07443	-3.97338	0.180305	0.69912	-2.95608	-4.64923	4.24012	2.57494	-1.69315	-3.23362	EQ	YES	0.05	0.168868	-4.21027
RANBP3L	RANBP3L	chr5	36249104	36302011	RAN binding protein 3-like	202151	http://www.ncbi.nlm.nih.gov/gene/?term=202151&report=generif		12944	0.689709	4.48165	1.00445	2.41078	2.10514	0.661155	0.388006	0.542098	3.26409	-2.57172	-3.12428	3.15327	1.71085	-1.15197	2.13036	-0.281837	-3.0485	-6.07443	-0.162972	-0.162972	1.40252	2.12295	-1.13762	1.31586	0.038206	4.35909	-2.62711	0.0774425	0.55039	1.67727	-0.0152059	1.45535	2.59334	-1.69247	-3.23211	EQ	YES	0.05	0.168868	0.423584
DCN	DCN	chr12	91539035	91576806	decorin	1634	http://www.ncbi.nlm.nih.gov/gene/?term=1634&report=generif		4044	11.7582	10.5095	10.7976	9.50678	9.54426	10.9186	10.3064	8.07165	9.51324	7.00294	6.31215	9.68692	9.12904	7.42554	9.78537	8.72141	9.94365	2.53502	9.15781	10.4824	10.7648	10.9586	11.3093	10.1269	11.7582	2.73192	10.2867	0.0737094	0.53872	10.4773	8.78518	0.793809	2.53493	-1.69216	-3.23141	EQ	YES	0.05	0.168868	9.22389
LGALS2	LGALS2	chr22	37966253	37976024	lectin, galactoside-binding, soluble, 2	3957	http://www.ncbi.nlm.nih.gov/gene/?term=3957&report=generif		8546	-0.784307	0.14372	-0.297155	-2.95377	0.076604	1.14726	0.420958	-1.71076	3.14438	-0.419533	-0.214726	0.476473	-2.01004	-1.28462	-3.95821	-2.03026	-6.07443	-6.07443	-6.12396	2.24346	0.248369	-5.33494	-1.30487	-6.12396	0.123105	-2.92523	-0.86779	0.113227	0.614244	-0.320955	-2.0111	1.30557	2.82135	-1.69014	-3.22689	EQ	YES	0.05	0.168868	-1.57291
AGT	AGT	chr1	230838272	230850336	angiotensinogen (serpin peptidase inhibitor, clade A, member 8)	183	http://www.ncbi.nlm.nih.gov/gene/?term=183&report=generif		414	4.01573	7.72293	3.01514	3.71593	6.90564	3.77588	8.65094	3.88402	-2.44774	8.04488	7.85104	5.76605	2.7192	3.46432	6.07939	2.41078	2.61689	-2.22009	0.572173	2.27951	4.71995	4.43075	6.61022	2.90349	3.68524	5.97808	4.86128	0.185576	0.70659	5.40031	3.71047	2.28434	2.82641	-1.68984	-3.22622	EQ	YES	0.05	0.168868	4.14858
C1QB	C1QB	chr1	22979682	22988029	complement component 1, q subcomponent, B chain	713	http://www.ncbi.nlm.nih.gov/gene/?term=713&report=generif		1923	9.44635	9.29385	6.92457	7.94851	6.95395	9.48069	7.37411	7.11788	9.10938	6.95371	7.04677	8.64774	5.66503	6.15088	6.9035	3.44931	7.06976	3.30994	3.59919	9.12904	6.15431	6.26393	7.56049	6.52353	8.3987	3.51738	7.77585	0.040064	0.460145	8.20315	6.51732	1.17719	1.83314	-1.68583	-3.21726	EQ	YES	0.05	0.168868	6.95438
IL2RG	IL2RG	chrX	70327254	70331481	interleukin 2 receptor, gamma	3561	http://www.ncbi.nlm.nih.gov/gene/?term=3561&report=generif		7490	3.93453	5.69224	3.56496	3.27039	3.17217	4.04701	4.40198	1.71617	4.79719	1.98828	1.94562	4.64829	1.41319	1.44969	3.7247	1.6084	4.53066	-1.99043	-0.209543	5.08878	2.46083	1.51558	2.90831	2.24256	3.49697	0.267959	2.99416	0.00662076	0.24916	4.0119	2.32987	0.860005	1.78931	-1.68203	-3.20879	EQ	YES	0.05	0.168868	2.76595
F13A1	F13A1	chr6	6144311	6320924	coagulation factor XIII, A1 polypeptide	2162	http://www.ncbi.nlm.nih.gov/gene/?term=2162&report=generif		5125	8.78146	8.19136	7.62067	8.1067	6.44851	10.7976	7.07415	6.92099	9.48871	8.37482	5.51728	9.31917	6.57989	4.18831	5.46941	2.63002	6.64315	3.61441	3.01002	10.2691	6.50542	7.00825	8.05519	4.55437	9.21006	4.06113	7.86426	0.112165	0.6135	8.14577	6.4642	1.39908	2.28555	-1.68158	-3.20778	EQ	YES	0.05	0.168868	6.90016
FPR2	FPR2	chr19	52264453	52273779	formyl peptide receptor 2	2358	http://www.ncbi.nlm.nih.gov/gene/?term=2358&report=generif		5824	1.13036	0.935974	1.03188	1.01565	-3.38469	2.53033	0.882693	-1.98479	1.069	-0.219184	-1.91277	1.58338	-1.695	-4.26561	0.318157	-2.68	1.98928	-6.07443	-3.76343	2.52279	-0.0140911	-2.18313	-0.583644	-2.56157	-0.0722722	-2.92523	1.71231	0.0459399	0.476066	0.591743	-1.08701	1.84557	2.3006	-1.67875	-3.20152	EQ	YES	0.05	0.168868	-0.651779
SULT2B1	SULT2B1	chr19	49055429	49102684	sulfotransferase family, cytosolic, 2B, member 1	6820	http://www.ncbi.nlm.nih.gov/gene/?term=6820&report=generif		15375	-1.19433	-2.84174	-2.93168	-1.18057	-2.50826	-1.42851	-0.638939	-6.12396	-1.12917	-6.12396	-6.12396	-1.33466	-2.93168	-1.34065	-3.01474	-4.00959	-3.93518	-3.32758	-0.879847	-2.57172	-4.27315	-3.00716	-3.79494	-6.12396	-2.93921	-2.92523	-3.97338	0.00189537	0.141775	-1.81772	-3.49419	0.922131	1.67132	-1.67646	-3.19644	EQ	YES	0.05	0.168868	-3.05955
DNAJC5B	DNAJC5B	chr8	66933791	67012755	DnaJ (Hsp40) homolog, subfamily C, member 5 beta	85479	http://www.ncbi.nlm.nih.gov/gene/?term=85479&report=generif		4399	-2.22205	1.14368	-2.50589	0.918119	-1.65123	-1.2145	-0.223956	0.840547	-1.29726	-2.10182	-6.12396	-1.7964	-2.24136	-4.26561	-1.20938	-3.13945	2.04513	-2.85465	-5.29675	0.577826	-3.08327	-5.33494	-2.95377	-0.262777	-2.93921	-6.07443	-2.45184	0.0573786	0.506148	-0.822262	-2.49817	1.46554	2.2512	-1.67591	-3.1952	EQ	YES	0.05	0.168868	-2.06367
AKR1B10	AKR1B10	chr7	134212344	134226166	aldo-keto reductase family 1, member B10 (aldose reductase)	57016	http://www.ncbi.nlm.nih.gov/gene/?term=57016&report=generif		481	-4.04751	2.83284	-2.18062	0.886103	3.71931	1.74452	0.764487	4.70757	0.331248	-0.0782265	-2.84174	-2.10968	-0.256051	-0.756672	-0.281837	-4.00959	0.949762	-4.03993	-2.53398	-1.66278	-0.683211	-0.843797	-2.95377	-1.38164	-0.160064	-1.65123	-2.62711	0.0112761	0.306218	0.531305	-1.14414	2.75175	1.96405	-1.67544	-3.19417	EQ	YES	0.05	0.168868	-0.709762
CD84	CD84	chr1	160510884	160549306	CD84 molecule	8832	http://www.ncbi.nlm.nih.gov/gene/?term=8832&report=generif		2747	6.44091	7.33528	5.1768	7.30348	4.12727	6.31414	4.79578	4.67591	5.81962	4.56211	3.15422	5.68402	4.45967	2.47777	5.24696	2.24425	6.565	1.90458	2.02607	6.7548	3.94241	3.45935	4.33498	6.18356	5.13672	2.08867	4.34444	0.028435	0.420944	5.92766	4.25326	1.2499	1.55958	-1.67441	-3.19189	EQ	YES	0.05	0.168868	4.68736
SLC23A1	SLC23A1	chr5	138702885	138719039	solute carrier family 23 (ascorbic acid transporter), member 1	9963	http://www.ncbi.nlm.nih.gov/gene/?term=9963&report=generif		14365	-0.871012	-1.31759	-6.12396	-5.97537	-3.1173	-3.45538	0.592642	-3.12106	-6.07443	-6.12396	-3.12428	-6.12396	-5.09862	0.87872	-3.01474	-6.07443	-6.07443	-6.07443	-4.02476	-4.82794	-6.12396	-5.33494	-3.79494	-6.12396	-5.31978	-1.83993	-3.97338	0.0617075	0.512816	-2.89542	-4.56946	2.55038	1.85259	-1.67404	-3.19106	EQ	YES	0.05	0.168868	-4.13545
CD5	CD5	chr11	60869930	60895323	CD5 molecule	921	http://www.ncbi.nlm.nih.gov/gene/?term=921&report=generif		2726	2.075	3.35543	1.28745	0.600046	0.80769	2.23213	2.4035	-0.97455	3.12481	-0.365239	0.190326	2.91272	-0.0950015	-1.02385	1.69056	-1.10544	1.3104	-2.22009	-1.66688	3.00682	0.75779	-1.01045	0.209355	-1.38164	0.942216	-0.99767	-0.231229	0.010818	0.305144	1.82303	0.153648	0.977197	1.58916	-1.66939	-3.18079	EQ	YES	0.05	0.168868	0.586452
DDX53	DDX53	chrX	23018078	23020206	DEAD (Asp-Glu-Ala-Asp) box polypeptide 53	168400	http://www.ncbi.nlm.nih.gov/gene/?term=168400&report=generif		4119	-6.12396	-6.12396	-6.12396	1.75891	-6.12396	0.562691	0.147625	-6.12396	-1.50694	-1.90373	-6.12396	-2.10968	-6.12396	-6.12396	-6.07443	-6.07443	-6.07443	-6.07443	-6.12396	-4.82794	-6.12396	2.64088	-6.12396	-6.12396	-6.12396	-6.07443	-3.12106	0.522715	0.913594	-3.14666	-4.81581	3.74463	2.3902	-1.66915	-3.18028	EQ	YES	0.05	0.168868	-4.38307
GZMH	GZMH	chr14	25075686	25078926	granzyme H (cathepsin G-like 2, protein h-CCPX)	2999	http://www.ncbi.nlm.nih.gov/gene/?term=2999&report=generif		6710	2.22596	3.04563	1.73965	1.6463	-0.147171	2.78575	2.4035	-1.24967	2.94136	1.32673	0.950982	2.22596	-0.256051	-1.83467	1.56119	0.0320004	-0.177881	0.0785014	-3.45538	2.30742	1.67761	-0.243397	-0.119672	-0.879012	1.28288	-0.99767	0.59504	0.0111417	0.305521	1.95709	0.288314	1.0579	1.55593	-1.66877	-3.17944	EQ	YES	0.05	0.168868	0.720959
CLEC4E	CLEC4E	chr12	8685901	8693558	C-type lectin domain family 4, member E	26253	http://www.ncbi.nlm.nih.gov/gene/?term=26253&report=generif		3244	2.67327	0.249389	0.541638	1.54677	-1.44644	1.55188	0.256345	-0.911402	3.45392	-1.06663	-0.0881844	0.665375	-2.74799	-1.4703	0.571234	-2.68	2.63416	-6.07443	-4.36874	1.30918	-0.255425	-4.27315	-1.30487	-0.740206	1.92936	-2.0707	-0.497014	0.0664297	0.526204	0.767551	-0.899289	1.31255	2.3937	-1.66684	-3.17518	EQ	YES	0.05	0.168868	-0.467145
HRASLS5	HRASLS5	chr11	63228876	63258680	HRAS-like suppressor family, member 5	117245	http://www.ncbi.nlm.nih.gov/gene/?term=117245&report=generif		7149	1.3018	3.02807	0.87816	-2.95377	0.697525	1.34526	5.46359	0.181207	-2.95377	4.2981	4.13804	5.59223	0.0079231	1.95858	-3.95821	-4.00959	-6.07443	-6.07443	-0.125831	2.51007	2.43547	-2.32544	3.21358	-6.12396	1.07294	-3.72907	4.55496	0.364644	0.857283	1.39438	-0.270581	2.54614	3.87184	-1.66496	-3.17105	EQ	YES	0.05	0.168868	0.161075
CD38	CD38	chr4	15779931	15850706	CD38 molecule	952	http://www.ncbi.nlm.nih.gov/gene/?term=952&report=generif		2714	3.16354	2.6076	-0.105242	0.382427	-1.15197	2.41002	3.27394	0.780389	1.76312	0.256345	0.106571	2.49837	0.550166	-0.194062	0.0907352	-2.03026	0.697908	-6.07443	-1.50694	3.00682	0.177714	-0.962232	1.45001	-2.56157	1.26443	-2.42503	0.136375	0.0710541	0.53497	1.51147	-0.148779	1.77139	2.05044	-1.66025	-3.16072	EQ	YES	0.05	0.168868	0.281657
NOS1AP	NOS1AP	chr1	162039581	162339813	nitric oxide synthase 1 (neuronal) adaptor protein	9722	http://www.ncbi.nlm.nih.gov/gene/?term=9722&report=generif		10444	-1.98479	2.80218	1.61689	1.54677	3.00502	0.420958	2.66829	-1.33865	-1.75603	-6.12396	-0.264795	-2.10968	-0.760773	-1.83467	0.843184	-0.369349	2.86326	0.923184	1.37578	-2.57172	-0.14435	4.3699	0.441999	1.91131	0.192772	1.90458	-1.96675	0.0305795	0.429864	1.43933	-0.220738	1.76181	2.28003	-1.66007	-3.16032	EQ	YES	0.05	0.168868	0.20965
BCMO1	BCMO1	chr16	81272296	81324747	beta-carotene 15,15'-monooxygenase 1	53630	http://www.ncbi.nlm.nih.gov/gene/?term=53630&report=generif		1414	-6.12396	2.16033	-5.19768	-5.97537	0.414508	-6.12396	1.56119	-3.63904	-6.07443	-2.29861	-1.06663	-6.12396	-4.11632	-6.12396	-6.07443	-6.07443	-3.0485	-4.03993	-0.721866	-4.82794	-6.12396	-3.91215	-4.62425	-6.12396	-5.31978	-1.83993	-6.12396	0.338445	0.840532	-2.75499	-4.4149	3.91308	1.81818	-1.65991	-3.15997	EQ	YES	0.05	0.168868	-3.98455
NALCN	NALCN	chr13	101706130	102068813	sodium leak channel, non-selective	259232	http://www.ncbi.nlm.nih.gov/gene/?term=259232&report=generif		10044	-1.33261	0.676504	2.24311	3.47187	-0.00350712	-1.6267	-6.12396	2.39248	-0.968191	-6.12396	-2.51391	-1.42964	0.309967	0.00537714	1.43627	-3.13945	-0.556995	-2.22009	-4.02476	-0.962232	-6.12396	2.74831	-6.12396	0.518745	-1.91277	-6.07443	-6.12396	0.162796	0.682329	-0.385042	-2.04436	3.12063	2.93981	-1.65931	-3.15866	EQ	YES	0.05	0.168868	-1.61416
COL6A5	COL6A5	chr3	130064359	130203690	collagen, type VI, alpha 5	256076	http://www.ncbi.nlm.nih.gov/gene/?term=256076&report=generif		3444	-4.04751	1.75352	-5.19768	-0.828718	-2.03478	-3.45538	-6.12396	-4.27315	-6.07443	-6.12396	-6.12396	-4.44111	-2.54249	-5.24722	-1.806	-6.07443	-1.80068	-6.07443	-1.01905	-6.12396	-3.59563	-5.33494	-6.12396	-2.56157	-3.80139	-6.07443	-4.92353	0.170278	0.690452	-2.84779	-4.50701	2.7072	1.73977	-1.65923	-3.15847	EQ	YES	0.05	0.168868	-4.07684
HAS1	HAS1	chr19	52216365	52227221	hyaluronan synthase 1	3036	http://www.ncbi.nlm.nih.gov/gene/?term=3036&report=generif		6754	1.01253	-3.36166	5.38942	5.06366	-2.31899	2.48435	0.913049	-2.55252	1.68687	-6.12396	-6.12396	4.98645	6.12787	-3.91215	1.30283	-3.13945	0.885701	-6.07443	-6.12396	5.23414	2.89138	-3.2527	5.69276	-2.56157	3.51157	-6.07443	6.71904	0.496987	0.905645	1.31177	-0.345025	3.35039	4.73579	-1.65679	-3.15314	EQ	YES	0.05	0.168868	0.0845131
IL6	IL6	chr7	22766766	22771621	interleukin 6 (interferon, beta 2)	3569	http://www.ncbi.nlm.nih.gov/gene/?term=3569&report=generif		7507	2.29235	2.71545	0.844285	1.79266	-0.520092	4.79989	4.17791	-0.97455	0.245815	-1.5508	-1.28462	2.09564	-0.524762	-2.84174	7.24467	-0.114684	6.00448	-0.792131	-0.621748	4.41049	-0.306486	-1.71712	3.35667	-0.740206	1.14255	-2.92523	2.78512	0.0549699	0.499163	2.30035	0.644568	1.83839	2.81905	-1.65578	-3.15094	EQ	YES	0.05	0.168868	1.07385
TPRG1	TPRG1	chr3	188889763	189041271	tumor protein p63 regulated 1	285386	http://www.ncbi.nlm.nih.gov/gene/?term=285386&report=generif		16487	2.39165	3.41641	3.60772	1.22194	0.414508	4.13827	2.44608	2.67412	2.39721	-0.171914	-0.907987	4.07156	2.22109	1.23821	1.51832	-1.41473	0.190326	-2.22009	-3.13945	0.330385	2.13174	1.47085	-0.972364	2.59616	3.56762	-0.0836565	1.80723	0.0669437	0.526692	2.51951	0.865231	1.33825	1.93927	-1.65428	-3.14766	EQ	YES	0.05	0.168868	1.29412
SEMA3A	SEMA3A	chr7	83587659	83824217	sema domain, immunoglobulin domain (Ig), short basic domain, secreted, (semaphorin) 3A	10371	http://www.ncbi.nlm.nih.gov/gene/?term=10371&report=generif		13937	6.78463	3.06313	2.7113	6.30464	4.80619	1.38213	4.73586	-0.577464	3.77883	4.4191	3.96935	-1.7964	1.76603	-1.91277	3.20306	7.59133	4.96406	5.54818	6.74989	4.28546	-0.683211	4.00301	-1.4184	5.87492	5.22186	-3.72907	0.784764	0.292879	0.801664	4.25541	2.60213	1.96605	3.29694	-1.65329	-3.14549	EQ	YES	0.05	0.168868	3.03076
LCP1	LCP1	chr13	46700058	46756459	lymphocyte cytosolic protein 1 (L-plastin)	3936	http://www.ncbi.nlm.nih.gov/gene/?term=3936&report=generif		8493	6.97623	8.02371	6.36944	7.13641	6.58341	8.11767	6.80586	5.32973	7.79097	5.71206	5.30781	6.98754	5.1441	4.63388	6.48042	3.56376	8.1883	3.33685	4.0252	8.14578	5.30856	4.49218	5.13811	5.59059	6.22757	3.04902	5.45312	0.00220146	0.152864	7.14468	5.49528	0.680523	1.48626	-1.6494	-3.13703	EQ	YES	0.05	0.168868	5.9229
PYHIN1	PYHIN1	chr1	158901337	158946849	pyrin and HIN domain family, member 1	149628	http://www.ncbi.nlm.nih.gov/gene/?term=149628&report=generif		12780	1.38864	2.13876	0.794977	0.0530678	-0.740206	1.53251	1.90041	-0.687028	2.39063	-0.0130605	0.106571	1.97439	-1.07515	-2.40846	-0.0936038	-1.10544	-0.177881	-2.50393	-4.36874	2.36876	0.0652766	-2.62496	-0.301376	-3.1173	1.48192	-2.42503	-0.265051	0.006803	0.251336	1.00974	-0.638973	1.04151	1.86331	-1.64871	-3.13553	EQ	YES	0.05	0.168868	-0.21153
STAC	STAC	chr3	36422097	36589496	SH3 and cysteine rich domain	6769	http://www.ncbi.nlm.nih.gov/gene/?term=6769&report=generif		15230	3.28451	1.8451	3.90794	3.44665	4.03653	4.85032	5.39954	0.0907352	1.77819	4.51131	3.63306	2.8604	0.524249	3.32322	3.81065	-4.00959	3.1752	0.838726	-0.808258	2.84498	1.73566	5.15889	4.25531	5.73199	2.7511	0.524249	0.852877	0.129442	0.639835	3.82437	2.17915	1.15017	2.30033	-1.64522	-3.12796	EQ	YES	0.05	0.168868	2.60569
CLIC6	CLIC6	chr21	36041688	36090519	chloride intracellular channel 6	54102	http://www.ncbi.nlm.nih.gov/gene/?term=54102&report=generif		3260	5.42159	6.10254	5.13613	1.86864	-4.05509	4.73196	2.4035	-0.638234	-2.0707	0.674851	-0.589054	6.27468	2.22109	7.13541	3.5023	-4.00959	1.93076	-4.03993	-1.43474	3.12288	1.71231	5.68069	3.85316	1.91131	3.03214	-0.474058	1.04161	0.0958152	0.5859	3.08704	1.44184	3.52159	3.10811	-1.6452	-3.1279	EQ	YES	0.05	0.168868	1.86838
DCDC2	DCDC2	chr6	24171983	24383520	doublecortin domain containing 2	51473	http://www.ncbi.nlm.nih.gov/gene/?term=51473&report=generif		4032	-2.50826	2.44181	-2.29861	-1.33466	0.551496	-3.97338	-1.38501	-2.85465	-3.80139	-2.95377	-2.28103	-4.44111	-2.74799	-4.26561	-1.57259	-6.07443	0.843816	-2.50393	0.195832	-2.91976	-3.59563	-0.487672	-3.79494	-2.18564	-3.80139	-1.83993	-6.12396	0.0219834	0.386283	-1.21523	-2.86029	2.12098	1.7914	-1.64506	-3.1276	EQ	YES	0.05	0.168868	-2.43379
VNN1	VNN1	chr6	133001997	133035194	vanin 1	8876	http://www.ncbi.nlm.nih.gov/gene/?term=8876&report=generif		17287	1.76269	5.987	1.70864	3.60833	-1.08316	3.73243	1.09334	1.76378	4.91203	0.542098	-0.323648	2.21592	3.94599	-2.18564	2.07478	-1.5953	1.83034	-1.99043	-2.99058	4.47114	1.28252	-1.01045	-0.583644	3.02142	0.47766	-0.559223	-0.14435	0.0639103	0.519019	2.40132	0.75772	2.26664	2.26189	-1.6436	-3.12445	EQ	YES	0.05	0.168868	1.18384
CALHM3	CALHM3	chr10	105232561	105238997	calcium homeostasis modulator 3	119395	http://www.ncbi.nlm.nih.gov/gene/?term=119395&report=generif		2274	-2.50826	-2.61363	-1.0217	-5.97537	-6.12396	-0.691035	-1.50694	-6.12396	0.59504	-6.12396	-6.12396	-4.44111	-6.12396	-6.12396	-3.95821	-6.07443	-1.80068	-6.07443	-5.29675	-1.99578	-2.73894	-3.91215	-3.79494	-4.03234	-6.12396	-6.07443	-4.92353	0.0568551	0.505189	-2.92013	-4.56332	2.25213	1.8914	-1.64319	-3.12356	EQ	YES	0.05	0.168868	-4.13731
HOXA13	HOXA13	chr7	27236499	27239725	homeobox A13	3209	http://www.ncbi.nlm.nih.gov/gene/?term=3209&report=generif		7091	0.271949	0.14372	4.28869	-0.618983	3.8449	2.85315	4.07091	2.39248	0.467646	0.713988	-2.51391	3.17295	1.71085	3.71549	0.521517	-1.7964	3.18151	5.39473	-1.43474	0.708257	1.46143	2.1973	1.52458	-4.03234	-1.36083	-1.4703	-4.92353	0.220676	0.744179	2.12205	0.481533	2.11522	2.65589	-1.64051	-3.11777	EQ	YES	0.05	0.168868	0.906852
CD53	CD53	chr1	111413821	111442558	CD53 molecule	963	http://www.ncbi.nlm.nih.gov/gene/?term=963&report=generif		2728	7.14975	7.37712	4.69119	6.29558	4.8309	7.14402	5.21852	4.57257	6.60407	4.62721	4.20408	6.07833	4.47791	3.15131	5.73647	2.24425	6.75403	1.42339	2.46515	7.0481	4.19758	3.6183	4.86149	4.6959	5.51317	2.01719	4.92919	0.0264575	0.412749	6.10101	4.46098	1.17144	1.60634	-1.64003	-3.11671	EQ	YES	0.05	0.168868	4.88618
FCN2	FCN2	chr9	137772658	137779366	ficolin (collagen/fibrinogen domain containing lectin) 2	2220	http://www.ncbi.nlm.nih.gov/gene/?term=2220&report=generif		5574	-6.12396	-2.05479	-0.487672	-6.12396	-2.65509	-0.967356	3.81669	-0.167884	-6.07443	-0.972364	-6.12396	-4.44111	-6.12396	-3.60468	-6.07443	-4.00959	-3.93518	-4.03993	-3.45538	-4.82794	-4.27315	-3.2527	-6.12396	-6.12396	-1.44644	0.601516	-0.0209276	0.348881	0.848821	-2.08516	-3.72452	3.45405	2.23	-1.63936	-3.11528	EQ	YES	0.05	0.168868	-3.2995
AZGP1	AZGP1	chr7	99564350	99573735	alpha-2-glycoprotein 1, zinc-binding	563	http://www.ncbi.nlm.nih.gov/gene/?term=563&report=generif		1279	-4.04751	0.794374	-1.82514	-5.97537	-5.24722	-3.03333	0.147625	-0.687028	-3.80139	-4.12278	-4.32268	-4.44111	-6.12396	-6.12396	-6.07443	-3.13945	-6.07443	-6.07443	-6.12396	-1.0306	-6.12396	-2.32544	-6.12396	-4.03234	-0.971339	-3.72907	-6.12396	0.153486	0.668315	-2.74094	-4.37851	2.58897	1.92011	-1.63757	-3.11142	EQ	YES	0.05	0.168868	-3.95396
PADI1	PADI1	chr1	17531621	17572501	peptidyl arginine deiminase, type I	29943	http://www.ncbi.nlm.nih.gov/gene/?term=29943&report=generif		11298	-2.22205	-2.05479	-6.12396	-3.60468	-2.31899	-0.520092	-2.0707	-4.27315	-2.0707	-6.12396	-6.12396	-4.44111	-6.12396	-6.12396	-3.95821	-3.13945	-3.93518	2.18028	-3.45538	-1.0306	-6.12396	-2.62496	-6.12396	-6.12396	-6.12396	-6.07443	-4.92353	0.0817742	0.557982	-2.70218	-4.3369	1.75498	2.21138	-1.63473	-3.10528	EQ	YES	0.05	0.168868	-3.91309
MYBPC3	MYBPC3	chr11	47352957	47374253	myosin binding protein C, cardiac	4607	http://www.ncbi.nlm.nih.gov/gene/?term=4607&report=generif		9905	-0.264068	0.898224	-0.445138	0.119106	3.52254	-0.0537323	-1.0903	-2.14615	0.0191003	-0.972364	-1.74725	-0.988771	-1.52711	-3.12106	1.15874	-4.00959	2.12927	-2.85465	-3.76343	0.330385	-1.20938	-2.18313	-0.845327	0.983213	-1.8129	-2.42503	-0.0209276	0.0181519	0.367044	0.383805	-1.25032	1.50873	1.65183	-1.63412	-3.10399	EQ	YES	0.05	0.168868	-0.826656
PITX2	PITX2	chr4	111538580	111563279	paired-like homeodomain 2	5308	http://www.ncbi.nlm.nih.gov/gene/?term=5308&report=generif		11845	1.13036	3.30528	4.55098	-2.51391	5.08662	-4.9387	4.79719	-1.44702	-3.80139	4.43663	3.05445	-2.54249	2.41078	2.36129	2.44977	-6.07443	3.35667	1.22026	-2.12928	2.86265	0.59504	3.93438	-3.79494	3.45284	-0.335998	-6.07443	-3.97338	0.392234	0.87149	1.63112	-0.00192984	3.95574	3.4546	-1.63305	-3.10168	EQ	YES	0.05	0.168868	0.421453
TSPAN1	TSPAN1	chr1	46640749	46651634	tetraspanin 1	10103	http://www.ncbi.nlm.nih.gov/gene/?term=10103&report=generif		16716	-0.603955	1.29114	0.176528	1.85485	-0.301962	2.09828	3.4664	-0.97455	1.6259	-1.71831	-2.28103	0.518745	-1.43474	-3.12106	-3.01474	-1.5953	-0.0822475	-2.50393	4.7165	0.520045	0.0194889	-0.27901	-0.786454	0.665375	-0.00350712	1.32597	-1.44644	0.0204373	0.379483	1.14018	-0.492465	1.46704	1.84081	-1.63265	-3.10081	EQ	YES	0.05	0.168868	-0.0691862
MGST1	MGST1	chr12	16500076	16530123	microsomal glutathione S-transferase 1	4257	http://www.ncbi.nlm.nih.gov/gene/?term=4257&report=generif		9425	6.29835	6.92706	3.719	5.08489	3.10002	7.09935	7.2471	6.61157	0.737311	6.03498	6.14611	6.28772	2.20091	4.60495	3.83402	1.3018	3.29637	3.05279	4.52165	7.03642	4.4543	-1.43374	5.36482	5.29639	5.82383	-0.384852	5.37306	0.180557	0.69912	5.63939	4.00802	1.69569	2.41654	-1.63137	-3.09808	EQ	YES	0.05	0.168868	4.43097
TDO2	TDO2	chr4	156824845	156841558	tryptophan 2,3-dioxygenase	6999	http://www.ncbi.nlm.nih.gov/gene/?term=6999&report=generif		15747	2.63938	5.00553	4.60286	7.12701	2.63445	2.85857	8.55234	1.63835	2.70044	7.22082	0.894685	7.00825	4.80213	-1.4703	7.4049	2.46895	6.52847	0.955826	-2.53398	2.51007	5.35919	4.9893	1.31669	2.31847	3.27075	1.10922	4.39355	0.271005	0.784206	4.77431	3.14429	2.33447	2.7972	-1.63002	-3.09517	EQ	YES	0.05	0.168868	3.56689
NKG7	NKG7	chr19	51874874	51875960	natural killer cell group 7 sequence	4818	http://www.ncbi.nlm.nih.gov/gene/?term=4818&report=generif		10340	3.68063	3.67957	3.17636	2.81941	2.06677	3.58133	4.25109	0.981865	4.56696	2.59976	2.81712	3.75583	-0.35085	0.641476	2.4807	1.74452	1.7408	0.760583	-2.4323	4.41049	2.22525	-0.046829	2.76203	0.569272	3.43148	-1.15197	2.35859	0.0222828	0.387237	3.32216	1.69324	0.711379	1.82904	-1.62893	-3.09282	EQ	YES	0.05	0.168868	2.11555
APOC1	APOC1	chr19	45417921	45422606	apolipoprotein C-I	341	http://www.ncbi.nlm.nih.gov/gene/?term=341&report=generif		812	4.74533	7.73683	1.8582	5.67411	5.16588	3.32557	6.24989	4.59165	4.09077	1.89017	2.195	4.26741	2.66392	2.39207	4.58147	1.19145	5.82113	-0.285257	0.605748	5.35854	4.85223	1.36782	3.37098	5.9229	5.25413	1.15859	5.49202	0.102859	0.596695	4.96512	3.33914	1.92637	1.92857	-1.62598	-3.08651	EQ	YES	0.05	0.168868	3.76069
BEND4	BEND4	chr4	42112870	42154895	BEN domain containing 4	389206	http://www.ncbi.nlm.nih.gov/gene/?term=389206&report=generif		1431	-2.22205	-5.24722	-2.68	-2.18062	3.56737	-3.97338	-1.38501	-3.12106	-1.75603	-2.10182	-3.70374	-2.54249	-5.09862	-3.91215	-6.07443	-2.68	-2.52144	-1.99043	-2.84049	-6.12396	-6.12396	-1.71712	-1.89996	-2.18564	-4.26561	-6.07443	-6.12396	0.231134	0.749215	-2.01727	-3.64287	2.77953	1.6971	-1.62559	-3.08569	EQ	YES	0.05	0.168868	-3.22142
SLAMF6	SLAMF6	chr1	160454820	160493052	SLAM family member 6	114836	http://www.ncbi.nlm.nih.gov/gene/?term=114836&report=generif		14269	2.57497	3.3215	1.41126	3.15974	0.933677	2.71506	2.59135	-0.167884	2.98739	1.10425	0.865393	2.78842	0.0079231	-0.798924	1.41126	-0.71596	2.07223	-1.08143	-2.12928	3.50515	1.24118	-0.368276	1.07914	0.796191	2.55787	-0.758723	0.852877	0.011224	0.305521	2.3868	0.76244	0.886881	1.51859	-1.62436	-3.08304	EQ	YES	0.05	0.168868	1.18357
TNNT1	TNNT1	chr19	55644161	55660606	troponin T type 1 (skeletal, slow)	7138	http://www.ncbi.nlm.nih.gov/gene/?term=7138&report=generif		16392	1.56147	0.935974	-2.50589	2.11884	8.98323	1.56715	2.8053	-0.388616	0.959722	-6.12396	-2.84174	-4.44111	7.75924	0.270122	2.98018	2.19747	2.3015	-4.03993	7.6477	3.71746	-0.913012	2.08843	2.02047	2.84286	-2.50826	-2.0707	0.280916	0.293524	0.80195	2.20944	0.586937	3.43841	3.66646	-1.6225	-3.07909	EQ	YES	0.05	0.168868	1.00759
PDCD1	PDCD1	chr2	242792033	242801058	programmed cell death 1	5133	http://www.ncbi.nlm.nih.gov/gene/?term=5133&report=generif		11507	1.99084	1.73133	-0.20268	0.382427	-0.0881844	1.2285	2.94532	-2.14615	2.54362	-2.29861	-2.51391	1.96052	-0.97455	-1.08316	1.258	-1.7964	0.640551	0.706234	1.24352	1.93443	-0.683211	-1.91543	0.0682824	-1.18829	0.90457	-6.07443	-0.188661	0.0761176	0.547304	1.14108	-0.480153	1.17088	2.03065	-1.62123	-3.07637	EQ	YES	0.05	0.168868	-0.0598341
SH2D1A	SH2D1A	chrX	123480132	123507010	SH2 domain containing 1A	4068	http://www.ncbi.nlm.nih.gov/gene/?term=4068&report=generif		14123	2.35261	2.04475	0.907463	0.819453	0.0530678	2.39488	2.68116	-0.167884	3.60783	1.33823	0.239744	1.87114	0.79803	-1.15197	0.143134	-2.68	0.765717	-1.30893	-2.84049	3.25092	0.475119	-1.27551	-0.256629	-3.1173	2.09719	-3.72907	1.69157	0.0518381	0.492449	1.60763	-0.0124568	1.00386	2.06851	-1.62008	-3.07393	EQ	YES	0.05	0.168868	0.407564
PRKCB	PRKCB	chr16	23847300	24231932	protein kinase C, beta	5579	http://www.ncbi.nlm.nih.gov/gene/?term=5579&report=generif		12404	4.23419	4.42182	2.98989	3.11094	5.29944	4.89596	3.42691	2.6288	4.80705	3.01645	3.54117	3.98154	2.12155	2.65202	3.27229	0.824806	4.11238	-0.41606	-0.487672	4.77552	2.78349	-0.13858	2.25768	1.5437	4.15351	0.876195	2.55945	0.0265453	0.413249	4.05417	2.44326	0.8984	1.63814	-1.6109	-3.05443	EQ	YES	0.05	0.168868	2.86091
ZNF831	ZNF831	chr20	57766075	57834167	zinc finger protein 831	128611	http://www.ncbi.nlm.nih.gov/gene/?term=128611&report=generif		18313	1.25708	1.80566	0.0836008	-0.0654533	0.115893	0.935974	1.28377	-1.57756	1.8672	-0.263341	-0.369349	1.42814	-1.07515	-1.08316	-0.368276	-1.5953	-1.31759	-1.08143	-1.9603	1.79623	0.362517	-2.32544	-0.786454	-6.12396	1.36381	-2.42503	-1.18913	0.00141664	0.119621	0.773789	-0.836179	0.730095	1.80695	-1.60997	-3.05245	EQ	YES	0.05	0.168868	-0.41878
SLC1A3	SLC1A3	chr5	36606457	36688436	solute carrier family 1 (glial high affinity glutamate transporter), member 3	6507	http://www.ncbi.nlm.nih.gov/gene/?term=6507&report=generif		14334	6.17915	6.30943	4.15062	3.86529	7.92822	4.43529	7.28042	2.61042	5.48419	1.98026	2.89982	3.48208	5.30688	1.90414	6.79818	4.75546	6.29182	5.16363	5.51923	5.13978	3.19556	6.12718	2.81996	5.25453	4.83903	-0.875921	3.82006	0.0880236	0.573039	5.73549	4.12581	1.60318	1.87419	-1.60968	-3.05183	EQ	YES	0.05	0.168868	4.54314
LRRN3	LRRN3	chr7	110731062	110765509	leucine rich repeat neuronal 3	54674	http://www.ncbi.nlm.nih.gov/gene/?term=54674&report=generif		8874	6.70711	2.63227	6.12534	1.94867	6.2355	1.79476	5.89045	3.8288	0.51066	3.68727	3.54117	5.98612	2.52155	-1.4703	2.68917	4.45599	2.1553	2.09312	3.91507	2.81733	1.90192	3.3707	2.04513	6.67629	3.00931	-0.559223	4.15719	0.056468	0.504647	4.4763	2.86663	2.2275	1.93068	-1.60967	-3.05182	EQ	YES	0.05	0.168868	3.28395
CHIA	CHIA	chr1	111833474	111863188	chitinase, acidic	27159	http://www.ncbi.nlm.nih.gov/gene/?term=27159&report=generif		3066	-6.12396	-3.06248	-6.12396	-2.95377	-5.5561	-6.12396	3.16584	-1.33865	-6.07443	-6.12396	-6.12396	-4.44111	-5.09862	-6.12396	-6.07443	-6.07443	-6.07443	-6.07443	-6.12396	-6.12396	-6.12396	-6.12396	-6.12396	-4.03234	-5.31978	-2.92523	-6.12396	0.00515807	0.220217	-3.82548	-5.43217	3.39275	1.3074	-1.60669	-3.04553	EQ	YES	0.05	0.168868	-5.01562
TIMD4	TIMD4	chr5	156346293	156390266	T-cell immunoglobulin and mucin domain containing 4	91937	http://www.ncbi.nlm.nih.gov/gene/?term=91937&report=generif		15946	2.01437	1.19788	-1.2725	-0.719987	-3.60468	3.70836	0.112765	1.9395	1.4646	0.542098	-2.51391	0.0191003	-1.78387	-1.91277	-0.659308	-4.00959	-1.31759	-4.03993	-3.45538	3.78451	-1.5508	-6.12396	1.0149	-0.377059	-1.8129	-6.07443	-1.13439	0.123181	0.628437	0.205173	-1.40006	2.38376	2.54993	-1.60523	-3.04244	EQ	YES	0.05	0.168868	-0.983887
CXCL6	CXCL6	chr4	74702273	74704477	chemokine (C-X-C motif) ligand 6	6372	http://www.ncbi.nlm.nih.gov/gene/?term=6372&report=generif		3842	-1.61968	-2.61363	-4.26561	-2.51391	4.82764	2.84603	-0.638939	-4.27315	0.38439	-6.12396	-3.70374	-1.53674	-1.36321	-6.12396	2.32146	-6.07443	0.190326	-6.07443	-0.209543	1.65165	-4.27315	-2.50393	0.288208	-2.56157	1.57475	-6.07443	1.04161	0.346003	0.846059	-0.568299	-2.17219	3.2538	2.99662	-1.60389	-3.03962	EQ	YES	0.05	0.168868	-1.75637
FCGR2A	FCGR2A	chr1	161475205	161489360	Fc fragment of IgG, low affinity IIa, receptor (CD32)	2212	http://www.ncbi.nlm.nih.gov/gene/?term=2212&report=generif		5563	7.79566	8.1074	5.76437	7.74825	5.08974	8.08354	6.1294	5.41214	6.95589	5.34458	3.9074	6.83954	5.71493	3.2961	6.93397	3.12324	7.60931	2.38994	3.77959	7.80481	5.04412	5.85534	5.83023	6.36275	6.03239	2.39131	6.55459	0.0485897	0.48176	6.95976	5.35911	1.25935	1.67543	-1.60065	-3.03281	EQ	YES	0.05	0.168868	5.77409
MFSD2A	MFSD2A	chr1	40420784	40435628	major facilitator superfamily domain containing 2A	84879	http://www.ncbi.nlm.nih.gov/gene/?term=84879&report=generif		9398	2.20434	4.2587	3.09885	3.40809	1.44547	5.08934	5.47815	0.362517	3.04563	-0.724085	-0.651918	6.45797	3.18017	-1.15197	3.57647	0.629475	5.41335	-0.120162	1.53098	3.20532	1.80156	2.05959	2.65431	4.15097	1.16108	-0.654695	3.44586	0.0883615	0.573877	3.56899	1.96862	1.47482	2.13408	-1.60037	-3.03222	EQ	YES	0.05	0.168868	2.38353
ALX1	ALX1	chr12	85674036	85695561	ALX homeobox 1	8092	http://www.ncbi.nlm.nih.gov/gene/?term=8092&report=generif		566	1.99084	-3.7139	0.520217	-5.97537	3.80703	-6.12396	-2.45184	-3.12106	-6.07443	-4.12278	-4.32268	-6.12396	-3.38469	-2.18564	2.40935	-6.07443	-2.12928	-6.07443	-5.29675	-4.82794	1.0149	1.09904	1.22604	-6.12396	-1.0217	-6.07443	-4.92353	0.371191	0.861539	-1.70671	-3.30662	3.90192	2.86827	-1.59991	-3.03123	EQ	YES	0.05	0.168868	-2.89183
NNMT	NNMT	chr11	114166535	114183238	nicotinamide N-methyltransferase	4837	http://www.ncbi.nlm.nih.gov/gene/?term=4837&report=generif		10409	7.96191	8.30278	7.70249	8.11767	4.31353	8.87312	7.60353	4.42498	6.23672	1.75598	4.86414	7.60931	6.87226	6.39564	7.73345	3.0336	7.5086	3.50175	3.58922	7.98441	7.04122	6.88876	7.10057	7.87777	7.56329	3.66195	7.4316	0.089714	0.575655	7.55357	5.95376	1.48941	1.94592	-1.59981	-3.03104	EQ	YES	0.05	0.168868	6.36853
BHLHE41	BHLHE41	chr12	26272959	26278003	basic helix-loop-helix family, member e41	79365	http://www.ncbi.nlm.nih.gov/gene/?term=79365&report=generif		1455	4.93755	5.97707	5.6626	6.31778	5.69435	4.90549	6.38221	1.95234	4.65326	1.10425	-0.817513	6.21055	6.60994	4.25325	5.79687	3.08398	8.07442	2.19713	2.63691	5.82226	4.44995	4.60094	2.00191	6.37887	4.78374	3.9217	4.24162	0.00986365	0.293217	5.69672	4.09782	0.596904	2.14937	-1.59891	-3.02913	EQ	YES	0.05	0.168868	4.51235
OSCAR	OSCAR	chr19	54597933	54604148	osteoclast associated, immunoglobulin-like receptor	126014	http://www.ncbi.nlm.nih.gov/gene/?term=126014&report=generif		11201	2.08492	4.81859	3.50119	4.86572	1.13692	3.88831	1.57529	0.810008	3.17412	0.738329	0.42165	3.19037	1.57817	2.62368	4.30631	1.07408	5.8584	-6.07443	-0.0497168	4.08942	1.07982	0.4951	0.996405	4.02188	-0.721866	0.165521	2.74941	0.146371	0.658133	3.12442	1.52633	1.5307	2.49993	-1.59809	-3.02741	EQ	YES	0.05	0.168868	1.94065
HOGA1	HOGA1	chr10	99344102	99372555	4-hydroxy-2-oxoglutarate aldolase 1	112817	http://www.ncbi.nlm.nih.gov/gene/?term=112817&report=generif		7077	2.06301	2.81147	2.62187	0.559577	0.414508	1.34526	2.63531	0.915689	1.29026	0.181778	-0.214726	1.62358	0.196266	-3.35408	-0.541638	-1.10544	-0.354957	-1.59852	-2.12928	0.116519	2.55588	-0.529037	2.49159	-0.879012	0.751388	3.35976	0.852877	0.00751916	0.258617	1.77871	0.181445	1.01055	1.6378	-1.59727	-3.0257	EQ	YES	0.05	0.168868	0.595552
FTH1P18	FTH1P18	chrX	37060955	37061867	ferritin, heavy polypeptide 1 pseudogene 18	441490	http://www.ncbi.nlm.nih.gov/gene/?term=441490&report=generif		5873	-0.603955	-4.12278	-1.19654	-0.335178	-3.48746	-3.03333	0.764487	-6.12396	-3.80139	-2.10182	-2.84174	-6.12396	-4.11632	-2.65057	-1.806	-1.10544	-3.93518	-4.03993	-4.02476	-6.12396	-2.22205	-1.51813	-1.89996	-3.1173	-3.46443	-3.72907	-1.44644	0.0540134	0.498462	-1.71639	-3.30962	1.8363	1.54595	-1.59323	-3.01724	EQ	YES	0.05	0.168868	-2.89656
TAGAP	TAGAP	chr6	159455501	159466184	T-cell activation RhoGTPase activating protein	117289	http://www.ncbi.nlm.nih.gov/gene/?term=117289&report=generif		15542	4.54113	4.13459	2.48112	2.41078	1.98401	3.21796	2.97726	1.41126	3.68104	1.13467	1.51443	3.62171	1.64178	0.476121	2.46003	0.47766	4.21203	-0.988771	0.134496	3.39547	1.80156	0.247927	0.882291	1.28745	2.33366	-0.162972	0.731803	0.0160721	0.351417	3.10669	1.51468	0.938028	1.40626	-1.59201	-3.01469	EQ	YES	0.05	0.168868	1.92743
EPDR1	EPDR1	chr7	37960163	37991542	ependymin related 1	54749	http://www.ncbi.nlm.nih.gov/gene/?term=54749&report=generif		4938	5.66072	7.70947	4.94061	5.35459	6.19385	6.22674	5.32291	5.69062	5.74785	3.05908	2.824	6.79353	6.14374	1.86542	6.36578	1.16154	6.47993	-0.0746875	4.19659	6.45849	4.65263	4.00301	3.86353	5.89045	3.15913	4.25696	3.98553	0.0910737	0.577878	5.91556	4.32616	0.91958	1.92342	-1.5894	-3.00924	EQ	YES	0.05	0.168868	4.73822
ELOVL3	ELOVL3	chr10	103986143	103989344	ELOVL fatty acid elongase 3	83401	http://www.ncbi.nlm.nih.gov/gene/?term=83401&report=generif		4835	-0.1613	2.4982	-1.19654	0.424213	-0.99767	0.19923	5.94999	-1.98479	-0.580333	0.23134	0.42165	2.41288	0.79803	0.270122	0.254909	-4.00959	1.24419	-2.50393	-0.365923	-0.962232	-0.0497168	-1.81612	-0.786454	-1.87596	-0.377059	-3.72907	0.852877	0.189639	0.711138	0.959448	-0.627759	2.51238	1.62854	-1.58721	-3.00467	EQ	YES	0.05	0.168868	-0.216261
RHOH	RHOH	chr4	40192631	40246384	ras homolog family member H	399	http://www.ncbi.nlm.nih.gov/gene/?term=399&report=generif		13256	2.26832	2.79137	1.36496	1.90298	-0.786454	2.37194	2.6061	-1.33865	2.75392	0.78678	-0.214726	2.24311	-0.419533	-1.91277	1.32137	-2.03026	2.96368	-1.59852	-1.81612	2.42395	0.50591	0.247927	-0.119672	-0.621131	0.90457	-0.243397	0.2167	0.000493324	0.0593311	1.78846	0.202656	1.22934	1.55781	-1.5858	-3.00175	EQ	YES	0.05	0.168868	0.61379
OCSTAMP	OCSTAMP	chr20	45169670	45179213	osteoclast stimulatory transmembrane protein	128506	http://www.ncbi.nlm.nih.gov/gene/?term=128506&report=generif		10744	-4.04751	-2.05479	-0.105242	0.600046	-6.12396	-2.50589	-6.12396	-4.27315	-6.07443	-4.12278	-4.32268	-4.44111	-6.12396	-4.26561	-3.95821	-6.07443	1.3104	-6.07443	-5.29675	-6.12396	-6.12396	-5.33494	-4.62425	1.78902	-6.12396	-6.07443	-3.53699	0.0176071	0.362403	-2.90876	-4.49353	2.67814	2.25514	-1.58477	-2.9996	EQ	YES	0.05	0.168868	-4.08266
HK3	HK3	chr5	176307870	176326333	hexokinase 3 (white cell)	3101	http://www.ncbi.nlm.nih.gov/gene/?term=3101&report=generif		6989	4.78951	5.93248	3.73922	5.14692	1.63343	6.11148	4.23294	3.06725	4.27441	2.93323	3.14895	4.83134	2.62328	1.16468	5.38863	0.855731	6.14523	-0.533446	0.0530678	5.79765	2.27166	1.53047	3.57584	3.01104	3.45532	0.844755	4.12542	0.0733442	0.538335	4.51228	2.92823	1.52848	1.87434	-1.58406	-2.99812	EQ	YES	0.05	0.168868	3.33891
PSTPIP1	PSTPIP1	chr15	77287465	77329671	proline-serine-threonine phosphatase interacting protein 1	9051	http://www.ncbi.nlm.nih.gov/gene/?term=9051&report=generif		12631	3.61283	4.32802	2.94097	4.78092	2.05525	4.19106	3.28147	1.32751	4.76395	1.30918	1.55601	3.32385	1.61324	0.0907352	4.16258	-0.71596	4.87155	-1.08143	-0.388616	4.6068	1.8451	0.852877	2.46332	4.21688	3.17609	-0.243397	2.57991	0.045755	0.475039	3.59865	2.01651	0.930604	1.91702	-1.58214	-2.99413	EQ	YES	0.05	0.168868	2.42669
BTLA	BTLA	chr3	112182813	112218408	B and T lymphocyte associated	151888	http://www.ncbi.nlm.nih.gov/gene/?term=151888&report=generif		1602	1.19461	0.31446	-0.0106636	-1.33466	-1.42206	1.10425	0.562521	-2.85465	2.18086	-1.71831	-0.817513	0.577826	-0.0661364	-2.01735	-0.368276	-6.07443	-1.31759	-3.32758	-3.45538	1.28288	0.142664	-3.59563	-1.52711	-2.56157	1.28288	-6.07443	-0.14435	0.102132	0.595812	0.0583512	-1.52266	1.06784	2.27574	-1.58101	-2.99179	EQ	YES	0.05	0.168868	-1.11277
RPGRIP1	RPGRIP1	chr14	21756136	21819460	retinitis pigmentosa GTPase regulator interacting protein 1	57096	http://www.ncbi.nlm.nih.gov/gene/?term=57096&report=generif		13463	0.913556	0.14372	-0.559223	-0.828718	-1.5013	-0.421267	2.57885	-0.687028	0.811107	-0.119672	-1.38838	-0.089437	-2.40846	-1.77177	-0.541638	-4.00959	-0.556995	-3.32758	-3.45538	0.68144	-0.832429	-2.32544	-0.786454	-1.38164	-1.22625	-6.07443	-1.18913	0.0284147	0.420944	0.0465168	-1.53396	1.34916	1.67898	-1.58047	-2.99068	EQ	YES	0.05	0.168868	-1.1242
MYL4	MYL4	chr17	45286428	45301045	\myosin, light chain 4, alkali; atrial, embryonic\""	4635	http://www.ncbi.nlm.nih.gov/gene/?term=4635&report=generif		9941	1.53418	3.00824	0.811933	0.785086	5.78594	-0.0102538	-1.38501	-0.687028	0.811107	1.28499	0.461404	-0.055238	2.52155	-2.84174	-0.788009	-1.10544	0.248811	-0.533446	-3.76343	-0.365239	2.93833	-0.843797	-0.400706	0.186804	1.28288	-0.559223	0.731803	0.0364583	0.448143	1.5043	-0.0737803	2.31782	1.55332	-1.57808	-2.98573	EQ	YES	0.05	0.168868	0.335352
C2CD4A	C2CD4A	chr15	62359176	62363116	C2 calcium-dependent domain containing 4A	145741	http://www.ncbi.nlm.nih.gov/gene/?term=145741&report=generif		1979	-4.04751	-2.48348	-3.79494	-0.618983	-0.763426	-1.42851	2.76166	4.41243	-6.07443	-3.46443	-4.32268	-1.92187	-1.43474	-4.26561	-6.07443	-2.68	-2.52144	-6.07443	-3.76343	-3.2909	-1.71076	-3.2527	-2.95377	-6.12396	-3.12106	-0.0836565	-2.45184	0.0586875	0.510343	-1.48217	-3.05868	2.31686	2.42484	-1.57651	-2.98248	EQ	YES	0.05	0.168868	-2.64996
EVI2B	EVI2B	chr17	29630788	29641130	ecotropic viral integration site 2B	2124	http://www.ncbi.nlm.nih.gov/gene/?term=2124&report=generif		5070	5.80436	6.52721	4.31797	5.20554	3.64795	5.45204	4.19269	3.57125	5.13926	3.13017	3.37721	5.33394	4.02337	2.4151	4.47652	0.980205	6.2692	0.865393	1.19461	5.65033	3.46273	2.62753	3.38354	3.81632	4.43508	1.19857	3.55049	0.0141132	0.335749	5.02111	3.44504	1.01389	1.56439	-1.57607	-2.98156	EQ	YES	0.05	0.168868	3.85365
CA1	CA1	chr8	86240458	86290342	carbonic anhydrase I	759	http://www.ncbi.nlm.nih.gov/gene/?term=759&report=generif		2196	-4.04751	-2.84174	1.69134	-5.97537	-6.12396	-2.74799	-3.93518	-2.14615	-6.07443	-6.12396	-1.74725	-0.713587	-6.12396	-6.12396	-6.07443	-6.07443	-3.0485	-6.07443	-6.12396	-4.82794	-4.27315	-6.12396	-4.62425	-6.12396	-5.31978	-6.07443	-6.12396	0.00292414	0.169991	-3.42577	-4.99702	2.62717	1.72173	-1.57125	-2.97162	EQ	YES	0.05	0.168868	-4.58966
ASCL2	ASCL2	chr11	2289728	2292182	achaete-scute family bHLH transcription factor 2	430	http://www.ncbi.nlm.nih.gov/gene/?term=430&report=generif		1063	3.18802	1.85695	-0.046829	1.82929	-0.822687	1.82457	4.12271	-0.97455	2.99182	-0.882854	-0.369349	1.98744	-0.308706	-1.34065	1.94588	-0.190606	1.38028	-0.41606	-0.453876	2.3201	-0.195616	-0.368276	0.151407	1.39181	0.038206	-3.72907	-0.14435	0.0394102	0.45927	1.70743	0.14165	1.71053	1.51848	-1.56578	-2.96038	EQ	YES	0.05	0.168868	0.547593
KIAA1644	KIAA1644	chr22	44639557	44708731	KIAA1644	85352	http://www.ncbi.nlm.nih.gov/gene/?term=85352&report=generif		8031	0.716886	6.59691	6.04721	3.96334	4.97223	3.95979	1.84712	-0.281837	0.185837	-1.06663	0.4951	1.82986	5.65875	-0.0199684	5.07111	6.41596	5.15465	4.92055	6.24437	4.72932	1.85695	4.88978	-1.4184	4.77253	0.409317	-1.30893	0.449292	0.326239	0.829441	4.01478	2.44938	2.13289	2.81097	-1.5654	-2.9596	EQ	YES	0.05	0.168868	2.85523
ALOX5	ALOX5	chr10	45869624	45941567	arachidonate 5-lipoxygenase	240	http://www.ncbi.nlm.nih.gov/gene/?term=240&report=generif		552	5.26907	6.64541	3.51473	4.90048	3.00502	6.61672	3.43899	2.45056	4.93211	2.1079	1.30283	5.11824	3.13945	1.29026	5.38686	0.713068	6.1848	-0.988771	3.90929	6.02109	3.10045	2.83403	3.65464	3.26409	3.90929	2.03898	3.7258	0.0732301	0.538142	4.77006	3.20475	1.50865	1.83604	-1.56531	-2.95942	EQ	YES	0.05	0.168868	3.61057
OMG	OMG	chr17	29621668	29624380	oligodendrocyte myelin glycoprotein	4974	http://www.ncbi.nlm.nih.gov/gene/?term=4974&report=generif		10784	-2.50826	-2.48348	-2.93168	-3.60468	-6.12396	-2.07634	-3.00716	-6.12396	-2.95377	-2.95377	-6.12396	-6.12396	-3.72907	-6.12396	-1.806	-6.07443	-2.52144	-6.07443	-6.12396	-2.16685	-6.12396	-6.12396	-6.12396	-4.03234	-5.31978	-6.07443	-3.53699	0.0576965	0.507492	-3.24794	-4.81175	1.35775	1.6287	-1.56381	-2.95633	EQ	YES	0.05	0.168868	-4.40631
SMIM3	SMIM3	chr5	150157508	150176298	small integral membrane protein 3	85027	http://www.ncbi.nlm.nih.gov/gene/?term=85027&report=generif		14744	5.75529	6.89904	5.83403	6.93966	4.93046	6.56418	6.3195	2.3325	6.51377	4.50325	5.01746	4.92438	5.42284	1.20007	6.8539	2.10361	7.1688	2.75782	2.14357	6.39242	4.50656	4.70719	4.04156	5.90996	5.73037	4.46359	5.59176	0.0130131	0.321848	6.17745	4.61427	0.721403	1.71992	-1.56318	-2.95505	EQ	YES	0.05	0.168868	5.01954
PTPN22	PTPN22	chr1	114356433	114414375	protein tyrosine phosphatase, non-receptor type 22 (lymphoid)	26191	http://www.ncbi.nlm.nih.gov/gene/?term=26191&report=generif		12700	3.37468	4.80915	2.86672	6.01599	0.983807	3.80252	2.92426	0.702937	4.9756	0.951936	1.42706	4.47791	1.78396	-0.162972	3.32714	2.27951	5.06884	-0.41606	-0.125831	3.77796	1.73566	0.541178	0.599254	4.02385	2.6678	-0.308706	2.22676	0.0730314	0.537325	3.53959	1.97769	1.59186	1.80171	-1.5619	-2.95243	EQ	YES	0.05	0.168868	2.38263
PLEK2	PLEK2	chr14	67853700	67878828	pleckstrin 2	26499	http://www.ncbi.nlm.nih.gov/gene/?term=26499&report=generif		11941	2.8519	2.94582	1.329	3.23831	-0.798924	1.63092	0.786094	-3.63904	1.58578	0.23134	-2.28103	0.693805	1.49665	-0.0199684	2.94582	-2.68	3.26221	0.39501	-0.949713	0.554079	-0.487672	0.69829	0.0191003	2.73324	-3.12106	0.165521	1.42933	0.0616011	0.512816	1.71187	0.151585	1.44145	1.93515	-1.56029	-2.94913	EQ	YES	0.05	0.168868	0.556104
SLC46A2	SLC46A2	chr9	115641200	115653193	solute carrier family 46, member 2	57864	http://www.ncbi.nlm.nih.gov/gene/?term=57864&report=generif		14559	-1.08316	2.85804	0.811933	-1.18057	-3.21456	0.238665	-0.3702	-4.27315	-2.44774	-2.57172	-1.91277	3.34642	-0.97455	-4.26561	0.372699	-2.68	1.79384	-3.32758	-3.45538	0.395603	-3.59563	-5.33494	-1.06054	-2.18564	3.23489	-6.07443	-1.71712	0.0425282	0.466922	-0.277124	-1.83667	1.88788	2.60275	-1.55954	-2.94761	EQ	YES	0.05	0.168868	-1.43234
PRSS16	PRSS16	chr6	27215502	27224399	protease, serine, 16 (thymus)	10279	http://www.ncbi.nlm.nih.gov/gene/?term=10279&report=generif		12520	-2.86369	-2.48348	-3.79494	-4.51367	0.87816	-2.27898	3.00606	-6.12396	-2.95377	-6.12396	-3.70374	-2.84174	-6.12396	5.73125	-3.95821	-3.13945	-6.07443	-6.07443	0.760905	-3.79494	-3.59563	0.785408	-4.62425	-4.03234	-2.93921	-1.83993	-4.92353	0.0420665	0.464494	-1.72151	-3.2795	2.68947	2.92474	-1.55799	-2.94443	EQ	YES	0.05	0.168868	-2.87557
RASGRP1	RASGRP1	chr15	38780302	38857007	RAS guanyl releasing protein 1 (calcium and DAG-regulated)	10125	http://www.ncbi.nlm.nih.gov/gene/?term=10125&report=generif		12988	3.05629	2.86326	2.26478	2.27926	4.06677	2.95346	2.8053	-0.911402	3.29806	-0.119672	0.556561	2.67667	5.22413	-1.08316	1.15874	-1.10544	2.17636	-0.988771	0.779025	3.7316	2.3661	0.286342	0.570253	-0.506224	4.01573	2.487	2.19822	0.031564	0.434369	2.89844	1.34051	0.603843	1.89095	-1.55794	-2.94433	EQ	YES	0.05	0.168868	1.74442
HSPB3	HSPB3	chr5	53751431	53752214	heat shock 27kDa protein 3	8988	http://www.ncbi.nlm.nih.gov/gene/?term=8988&report=generif		7220	-6.12396	2.68843	-2.93168	-1.18057	3.89973	-3.97338	-2.45184	3.10563	-6.07443	-3.46443	-6.12396	-3.12267	2.95587	-6.12396	-0.788009	-6.07443	-6.07443	-6.07443	-6.12396	-6.12396	-2.48348	0.956424	-4.62425	2.16844	-4.26561	1.98055	-3.53699	0.437424	0.895314	-1.43904	-2.9956	3.58772	3.45411	-1.55656	-2.94152	EQ	YES	0.05	0.168868	-2.59205
GPR84	GPR84	chr12	54756229	54758270	G protein-coupled receptor 84	53831	http://www.ncbi.nlm.nih.gov/gene/?term=53831&report=generif		6507	2.96262	2.86879	-0.487672	3.04441	-2.11378	2.28768	1.66275	-2.55252	3.04563	-1.90373	-3.12428	1.99656	0.765717	-0.643511	3.23677	-3.13945	3.40975	-4.03993	-1.2725	2.84891	-0.756672	-1.07515	0.739765	1.6084	-0.521111	-1.65123	1.17543	0.125868	0.632643	1.46068	-0.0926581	2.00185	2.30845	-1.55334	-2.93496	EQ	YES	0.05	0.168868	0.31006
KLRC1	KLRC1	chr12	10598638	10607215	killer cell lectin-like receptor subfamily C, member 1	3821	http://www.ncbi.nlm.nih.gov/gene/?term=3821&report=generif		8191	1.9405	0.982242	0.566461	-3.60468	-2.11378	0.837158	0.188673	-2.55252	2.09014	-1.42851	-1.74725	-0.618983	-2.10968	-2.40846	-3.95821	-3.13945	-1.31759	-3.32758	-3.45538	2.76166	-0.99767	-3.59563	0.209355	-0.262777	-0.909791	-6.07443	-1.54707	0.029113	0.425332	-0.171918	-1.71949	1.9597	2.04598	-1.54757	-2.92325	EQ	YES	0.05	0.168868	-1.31827
BSPRY	BSPRY	chr9	116111812	116133513	B-box and SPRY domain containing	54836	http://www.ncbi.nlm.nih.gov/gene/?term=54836&report=generif		1576	-1.08316	-0.588327	-2.93168	-2.51391	-0.972364	-0.568525	-0.831725	-6.12396	-1.29726	-4.12278	-6.12396	0.0191003	-4.11632	-3.91215	-3.95821	-2.2941	-3.0485	-4.03993	3.42968	-0.465779	-1.5508	-6.12396	-3.79494	-6.12396	-2.1774	0.637046	-2.8667	0.0149138	0.340482	-1.35567	-2.90274	0.959987	2.52481	-1.54707	-2.92223	EQ	YES	0.05	0.168868	-2.50165
TDRD9	TDRD9	chr14	104394817	104519004	tudor domain containing 9	122402	http://www.ncbi.nlm.nih.gov/gene/?term=122402&report=generif		15757	4.67066	-0.972364	0.58288	-0.514016	5.35685	3.95365	1.04807	-0.388616	0.906016	3.04678	3.48473	-2.84174	-1.18746	-1.91277	-0.368276	-2.68	2.69628	4.23778	-4.02476	0.520045	-0.832429	0.572967	4.37616	0.356216	0.409317	3.62237	-0.554767	0.288634	0.798069	2.01796	0.471893	2.59117	2.44949	-1.54607	-2.9202	EQ	YES	0.05	0.168868	0.872725
ATP2B3	ATP2B3	chrX	152801580	152848387	ATPase, Ca++ transporting, plasma membrane 3	492	http://www.ncbi.nlm.nih.gov/gene/?term=492&report=generif		1179	-1.08316	-0.505037	-0.86779	0.288208	5.48742	1.47205	-0.559223	0.181207	-6.07443	-0.724085	-0.323648	-4.44111	-1.31759	-1.34065	-1.06859	2.24425	-0.804333	1.02704	2.20487	-2.57172	-0.618983	0.518745	-2.44774	-3.1173	1.99084	0.491666	-2.62711	0.242964	0.761371	0.604638	-0.940933	2.32008	2.17563	-1.54557	-2.9192	EQ	YES	0.05	0.168868	-0.54023
FCN1	FCN1	chr9	137801431	137809806	ficolin (collagen/fibrinogen domain containing) 1	2219	http://www.ncbi.nlm.nih.gov/gene/?term=2219&report=generif		5573	1.36627	4.16862	3.51157	2.54015	2.27127	4.57329	2.78207	2.28188	4.48594	2.34629	2.78899	3.02807	-0.379796	-0.756672	1.4577	1.27159	3.95254	-2.22009	-2.12928	4.51228	2.85905	-1.07515	1.34512	0.356216	3.5213	-0.384852	2.44041	0.0908985	0.577878	3.03046	1.48508	1.12214	2.09446	-1.54539	-2.91882	EQ	YES	0.05	0.168868	1.88573
AGXT	AGXT	chr2	241808162	241818536	alanine-glyoxylate aminotransferase	189	http://www.ncbi.nlm.nih.gov/gene/?term=189&report=generif		419	-6.12396	-5.24722	-6.12396	-6.12396	1.58656	-4.9387	1.44918	-3.63904	-6.07443	-4.12278	-0.817513	-6.12396	-5.09862	-5.24722	-6.07443	-6.07443	-6.07443	-2.85465	-6.12396	-6.12396	-4.27315	-5.33494	-6.12396	-6.12396	-5.31978	-6.07443	-6.12396	0.583861	0.937175	-3.64601	-5.19118	3.55894	1.41703	-1.54517	-2.91839	EQ	YES	0.05	0.168868	-4.79058
C1QL1	C1QL1	chr17	43037061	43045644	complement component 1, q subcomponent-like 1	10882	http://www.ncbi.nlm.nih.gov/gene/?term=10882&report=generif		1926	3.03402	0.982242	3.09298	4.33702	4.02868	5.27557	6.39348	2.65902	2.39063	-1.71831	-1.38838	2.19954	-0.453876	5.90911	1.03212	3.67902	2.45094	1.15662	1.25828	-0.126093	1.95	3.94324	5.31327	3.4971	1.83448	6.90804	4.15922	0.0558413	0.502504	3.87771	2.3327	1.743	2.30034	-1.54501	-2.91807	EQ	YES	0.05	0.168868	2.73326
HOXC10	HOXC10	chr12	54378946	54384062	homeobox C10	3226	http://www.ncbi.nlm.nih.gov/gene/?term=3226&report=generif		7109	4.37258	3.05131	4.51517	6.46212	4.45828	4.76019	4.71715	6.82365	-6.07443	4.49621	4.9038	4.24783	4.56826	8.33177	3.93453	5.22475	3.48584	6.12233	1.91953	-0.962232	-2.22205	2.97874	5.39954	5.82956	-1.91277	2.57991	1.84752	0.35656	0.853083	4.61954	3.07611	0.998469	3.51318	-1.54343	-2.91486	EQ	YES	0.05	0.168868	3.47626
P2RX7	P2RX7	chr12	121570631	121624354	purinergic receptor P2X, ligand-gated ion channel, 7	5027	http://www.ncbi.nlm.nih.gov/gene/?term=5027&report=generif		11265	4.53335	6.17011	4.68355	3.45284	3.49468	4.67591	6.11064	1.37531	4.27576	1.53475	1.9711	5.73141	3.73092	2.60151	3.95878	3.61241	3.79917	-0.0209276	1.49803	4.4195	3.60023	2.85756	4.70189	3.38477	3.76278	3.84664	3.12481	0.00415141	0.199452	4.73158	3.18832	1.094	1.35697	-1.54326	-2.91453	EQ	YES	0.05	0.168868	3.58843
ST6GALNAC2	ST6GALNAC2	chr17	74561461	74582145	ST6 (alpha-N-acetyl-neuraminyl-2,3-beta-galactosyl-1,3)-N-acetylgalactosaminide alpha-2,6-sialyltransferase 2	10610	http://www.ncbi.nlm.nih.gov/gene/?term=10610&report=generif		15215	0.940574	3.59777	2.2732	-0.190606	1.34704	2.93035	2.35047	0.0457324	3.52524	-1.71831	0.950982	0.835672	0.709812	-2.01735	-1.20938	2.56226	2.38112	-1.99043	1.16523	2.28327	-1.43374	-0.046829	-0.583644	-1.87596	0.510982	4.09014	-1.18913	0.105545	0.603707	1.89268	0.349783	1.2834	1.88713	-1.5429	-2.9138	EQ	YES	0.05	0.168868	0.749795
CPA6	CPA6	chr8	68334405	68658620	carboxypeptidase A6	57094	http://www.ncbi.nlm.nih.gov/gene/?term=57094&report=generif		3534	0.0584321	-2.05479	-2.29861	-1.50694	-2.65509	-3.03333	-3.93518	-3.63904	-0.692787	-2.57172	-2.51391	-3.12267	-6.12396	-6.12396	-3.95821	-6.07443	-1.1372	-4.03993	-6.12396	-1.30487	-2.04495	-6.12396	-3.79494	-2.56157	-4.26561	-6.07443	-2.62711	0.0550135	0.499163	-2.20364	-3.74596	1.25989	1.84673	-1.54232	-2.91262	EQ	YES	0.05	0.168868	-3.3461
GBP2	GBP2	chr1	89571816	89591842	guanylate binding protein 2, interferon-inducible	2634	http://www.ncbi.nlm.nih.gov/gene/?term=2634&report=generif		6062	7.74926	7.86795	6.9913	7.31632	6.08424	6.69358	7.77585	3.86782	7.57625	4.05551	4.32733	7.03704	5.98626	4.40327	5.3768	3.31479	7.2022	3.20201	5.94629	7.43052	5.49078	4.15492	6.11485	6.74198	7.47247	7.22726	6.45776	0.0450366	0.473999	7.21121	5.6693	0.662955	1.48822	-1.54191	-2.9118	EQ	YES	0.05	0.168868	6.06906
ITGAM	ITGAM	chr16	31271288	31344213	integrin, alpha M (complement component 3 receptor 3 subunit)	3684	http://www.ncbi.nlm.nih.gov/gene/?term=3684&report=generif		7693	5.92106	7.1746	4.32073	5.71601	4.20017	6.3382	4.65148	4.23778	6.01486	3.53335	3.05445	5.41849	4.22769	2.71862	5.91132	1.8432	6.46472	0.923184	2.02607	6.20207	3.78385	2.75961	4.46642	3.96823	4.53217	1.94286	4.65357	0.0515295	0.49154	5.47461	3.93413	1.12001	1.5925	-1.54048	-2.90892	EQ	YES	0.05	0.168868	4.33351
LYPD6	LYPD6	chr2	150186499	150330659	LY6/PLAUR domain containing 6	130574	http://www.ncbi.nlm.nih.gov/gene/?term=130574&report=generif		8952	4.37258	2.46895	1.08092	-0.419533	1.83448	1.36723	3.43568	-0.505631	-3.80139	2.39579	-0.533446	-0.842267	0.516364	-2.65057	-2.11378	2.50554	-6.07443	3.83334	3.60377	2.24346	-3.59563	2.22062	4.13486	-1.0217	1.41881	4.4592	3.39999	0.262316	0.779347	2.02004	0.479645	1.58293	3.02575	-1.5404	-2.90875	EQ	YES	0.05	0.168868	0.879008
SNCB	SNCB	chr5	176047210	176057557	synuclein, beta	6620	http://www.ncbi.nlm.nih.gov/gene/?term=6620&report=generif		14796	-3.2909	-3.36166	-2.05565	-2.95377	3.74561	-3.97338	1.84712	-6.12396	-1.75603	-1.71831	-6.12396	-6.12396	-2.93168	-0.563646	-3.01474	-2.68	0.248811	-1.78457	-0.0773594	-3.2909	-4.27315	0.785408	-1.61968	-6.12396	-3.80139	-6.07443	-2.45184	0.354679	0.851828	-1.43466	-2.97497	2.99729	2.26141	-1.5403	-2.90856	EQ	YES	0.05	0.168868	-2.57563
NRCAM	NRCAM	chr7	107788071	108096841	neuronal cell adhesion molecule	4897	http://www.ncbi.nlm.nih.gov/gene/?term=4897&report=generif		10550	2.075	4.13782	0.688559	2.74941	5.06722	3.56094	6.05983	8.37842	1.9225	2.08843	4.22082	1.65505	2.57967	-1.15197	0.420958	3.14536	1.75891	3.38459	7.70363	1.54055	0.110886	0.286342	-0.972364	1.03212	-0.674784	1.43806	-0.0950015	0.0452762	0.473999	3.47697	1.93861	1.82181	2.54024	-1.53836	-2.90464	EQ	YES	0.05	0.168868	2.33744
LTB	LTB	chr6	31548336	31550202	lymphotoxin beta (TNF superfamily, member 3)	4050	http://www.ncbi.nlm.nih.gov/gene/?term=4050&report=generif		8909	3.67564	4.61387	3.33584	2.17569	0.998375	4.02993	2.37087	0.933677	4.88873	1.98026	2.65714	4.21938	0.181207	0.230133	1.94588	-0.453876	2.03124	-1.08143	0.218071	4.40511	1.47526	0.541178	2.1059	-0.262777	2.44852	-0.559223	1.90087	0.0254172	0.404685	3.0286	1.49026	1.2457	1.69922	-1.53834	-2.9046	EQ	YES	0.05	0.168868	1.88909
XCL1	XCL1	chr1	168545711	168551315	chemokine (C motif) ligand 1	6375	http://www.ncbi.nlm.nih.gov/gene/?term=6375&report=generif		17539	2.30024	1.34599	0.195832	-0.618983	-2.11378	1.36723	0.4951	-3.12106	3.12481	-0.802848	-1.74725	-0.664998	-2.54249	-2.65057	-0.921852	-3.13945	0.640551	-2.85465	-4.36874	3.15327	-0.913012	-0.843797	0.247927	0.467646	1.16108	-6.07443	-0.382211	0.101118	0.595812	0.424519	-1.1116	1.46318	2.30485	-1.53612	-2.90014	EQ	YES	0.05	0.168868	-0.713349
BST2	BST2	chr19	17513755	17516384	bone marrow stromal cell antigen 2	684	http://www.ncbi.nlm.nih.gov/gene/?term=684&report=generif		1578	7.36752	6.42498	5.965	7.16399	8.06569	7.23521	8.91413	5.27728	8.00675	5.57486	8.48488	8.05636	3.91732	4.96007	5.51136	3.54202	5.88232	2.32412	8.56868	6.6656	5.70048	4.29254	5.9687	5.25891	7.05122	3.54099	6.8176	0.0148679	0.34028	7.30522	5.7701	0.980362	1.74293	-1.53511	-2.89811	EQ	YES	0.05	0.168868	6.1681
GCK	GCK	chr7	44183870	44229022	glucokinase (hexokinase 4)	2645	http://www.ncbi.nlm.nih.gov/gene/?term=2645&report=generif		6081	-0.1613	-0.323945	-2.93168	1.01565	2.28131	-3.45538	2.11884	-3.63904	-2.95377	-0.263341	-1.61968	-2.84174	-3.09844	0.295797	2.43112	-3.13945	1.81053	-0.231229	-0.453876	-6.12396	-3.59563	1.33393	-0.0836565	-4.03234	-3.46443	-3.72907	-1.44644	0.180652	0.69912	-0.208072	-1.74224	2.27624	2.26527	-1.53416	-2.8962	EQ	YES	0.05	0.168868	-1.34449
CD40LG	CD40LG	chrX	135730336	135742549	CD40 ligand	959	http://www.ncbi.nlm.nih.gov/gene/?term=959&report=generif		2721	-0.0255916	1.45224	-0.972364	-1.05874	-2.65509	1.01705	-0.831725	-3.12106	1.26428	-2.10182	-1.50694	0.476473	-2.74799	-3.12106	-1.38501	-4.00959	-0.556995	-4.03993	-3.13945	1.25243	-0.255425	-2.83924	-2.0613	-4.03234	-1.09226	-2.42503	-3.97338	0.0121914	0.314115	-0.439175	-1.97078	1.39054	1.70781	-1.53161	-2.89107	EQ	YES	0.05	0.168868	-1.5737
SLC27A2	SLC27A2	chr15	50474393	50528589	solute carrier family 27 (fatty acid transporter), member 2	11001	http://www.ncbi.nlm.nih.gov/gene/?term=11001&report=generif		14433	0.344543	-0.505037	-2.29861	-1.50694	-0.488539	4.04701	0.562521	-0.167884	-1.29726	-6.12396	-3.12428	-0.162972	-2.54249	-2.08688	-0.921852	-4.00959	-0.804333	-2.22009	0.992648	0.738945	-1.20938	-6.12396	-0.642218	-1.87596	-1.29642	3.0862	-0.346147	0.137872	0.649378	0.022135	-1.50689	2.03545	2.20839	-1.52903	-2.88591	EQ	YES	0.05	0.168868	-1.11048
MYH6	MYH6	chr14	23851199	23877486	myosin, heavy chain 6, cardiac muscle, alpha	4624	http://www.ncbi.nlm.nih.gov/gene/?term=4624&report=generif		9930	-6.12396	-5.24722	-6.12396	-2.95377	8.23157	-6.12396	-4.92353	-2.85465	-6.07443	-6.12396	-4.32268	-6.12396	3.21653	-6.12396	-6.07443	-6.07443	-6.07443	-1.18208	-6.12396	-4.82794	-6.12396	-3.91215	-6.12396	-6.12396	-6.12396	-3.72907	-6.12396	0.546225	0.921734	-3.32354	-4.85127	5.21927	2.35665	-1.52772	-2.8833	EQ	YES	0.05	0.168868	-4.45519
STEAP3	STEAP3	chr2	119981384	120023227	STEAP family member 3, metalloreductase	55240	http://www.ncbi.nlm.nih.gov/gene/?term=55240&report=generif		15268	2.51071	7.07489	5.66745	6.29308	6.95617	7.45826	6.04555	7.89818	5.65711	4.10882	3.86025	6.64608	4.71193	1.21415	5.98926	0.0320004	6.4211	5.29154	5.60651	4.99099	1.73566	4.83813	2.45752	7.0377	3.91636	5.56573	1.51619	0.0170978	0.36199	6.00087	4.47476	1.66182	2.12249	-1.52611	-2.88008	EQ	YES	0.05	0.168868	4.87042
OAS1	OAS1	chr12	113344739	113357712	2'-5'-oligoadenylate synthetase 1, 40/46kDa	4938	http://www.ncbi.nlm.nih.gov/gene/?term=4938&report=generif		10721	6.9101	6.18617	5.18338	4.52165	3.93348	5.90607	6.17402	3.34681	6.56087	4.12038	5.192	6.70849	3.10943	4.52393	3.16584	1.04085	2.34907	0.226488	6.80047	5.26677	3.85671	3.54108	5.70319	2.55356	5.51076	2.13285	4.67468	0.0517071	0.492107	5.54498	4.01921	1.04687	1.83717	-1.52577	-2.87941	EQ	YES	0.05	0.168868	4.41478
ITGB2	ITGB2	chr21	46305868	46348753	integrin, beta 2 (complement component 3 receptor 3 and 4 subunit)	3689	http://www.ncbi.nlm.nih.gov/gene/?term=3689&report=generif		7699	7.85576	8.53481	5.96987	7.25408	6.19682	8.05636	6.80698	5.44326	7.71066	5.58517	4.99354	7.39022	5.76983	4.8856	7.67282	3.52298	8.74906	2.28768	4.81251	8.30278	5.48434	5.23059	6.0276	5.10398	6.08796	3.26009	5.987	0.00856728	0.275753	7.23924	5.71538	0.967065	1.65737	-1.52386	-2.87559	EQ	YES	0.05	0.168868	6.11046
PTPRC	PTPRC	chr1	198608098	198726605	protein tyrosine phosphatase, receptor type, C	5788	http://www.ncbi.nlm.nih.gov/gene/?term=5788&report=generif		12709	7.24249	7.14651	5.47057	6.17052	5.76715	7.33025	5.96071	4.76322	7.18835	5.19187	5.25146	6.27773	5.10285	3.95127	5.66388	2.94097	7.2266	2.88163	3.42266	7.47157	5.25529	4.33039	4.43641	4.33932	6.12655	2.2001	4.35972	0.00482463	0.212388	6.44117	4.91909	0.777878	1.47015	-1.52208	-2.87205	EQ	YES	0.05	0.168868	5.31371
C3AR1	C3AR1	chr12	8210919	8218955	complement component 3a receptor 1	719	http://www.ncbi.nlm.nih.gov/gene/?term=719&report=generif		2018	6.36255	6.95056	3.41186	5.36991	3.36953	6.68298	4.15836	3.37772	5.92857	3.77588	2.07782	5.83588	4.37631	1.90414	4.46559	1.70864	4.3706	0.998205	1.89017	6.67559	3.05677	3.80225	4.3717	3.88901	4.80596	1.51676	4.46201	0.0517802	0.492407	5.18654	3.66448	1.5425	1.58677	-1.52206	-2.87201	EQ	YES	0.05	0.168868	4.05909
ZNF683	ZNF683	chr1	26688125	26699266	zinc finger protein 683	257101	http://www.ncbi.nlm.nih.gov/gene/?term=257101&report=generif		18210	2.59685	2.972	1.67929	-2.18062	-2.41599	0.356752	-0.49464	-6.12396	1.58578	-0.419533	-1.74725	1.49293	-0.453876	-3.12106	0.254909	-1.7964	-0.804333	-3.32758	-2.68	2.94248	0.0194889	-1.51813	-0.913012	-0.0808385	-1.36083	-2.92523	-2.27898	0.0802478	0.555884	0.359092	-1.16277	2.17784	2.02591	-1.52186	-2.87162	EQ	YES	0.05	0.168868	-0.768214
LAMP3	LAMP3	chr3	182840003	182880667	lysosomal-associated membrane protein 3	27074	http://www.ncbi.nlm.nih.gov/gene/?term=27074&report=generif		8422	2.05668	2.89722	1.23	1.01565	4.29276	2.27826	1.94199	-1.06859	3.35321	-2.95377	-2.51391	3.08293	0.418273	1.94867	-0.0936038	-0.281837	0.697908	-2.85465	6.46431	3.04227	0.572173	-1.43374	1.38028	0.410985	2.69019	-0.758723	2.35859	0.0673688	0.527793	2.24465	0.723048	1.10217	2.38472	-1.5216	-2.8711	EQ	YES	0.05	0.168868	1.11754
KISS1	KISS1	chr1	204159469	204165619	KiSS-1 metastasis-suppressor	3814	http://www.ncbi.nlm.nih.gov/gene/?term=3814&report=generif		8100	-2.86369	-4.12278	-1.91543	-1.66483	-2.41599	-3.97338	-1.61968	-6.12396	-2.95377	-6.12396	-3.70374	-6.12396	-1.18746	-2.08688	-6.07443	-6.07443	-1.80068	-1.99043	-2.53398	-4.82794	-4.27315	-6.12396	-4.62425	-2.56157	-5.31978	-6.07443	-2.8667	0.118363	0.621033	-2.65368	-4.17247	1.04821	1.78269	-1.51879	-2.8655	EQ	YES	0.05	0.168868	-3.77871
PKD1L2	PKD1L2	chr16	81134484	81253975	polycystic kidney disease 1-like 2	114780	http://www.ncbi.nlm.nih.gov/gene/?term=114780&report=generif		11855	0.0170274	6.49061	-3.79494	-4.51367	2.5808	0.615822	3.4179	-0.97455	-2.0707	0.372699	3.28624	1.35476	-0.56679	-0.927813	-3.95821	-6.07443	-3.93518	-4.03993	-4.36874	1.58887	5.55639	-1.81612	2.03731	-6.12396	1.0297	2.59269	0.449292	0.403336	0.878798	0.68765	-0.829423	3.92248	3.20548	-1.51707	-2.8621	EQ	YES	0.05	0.168868	-0.436108
STMN2	STMN2	chr8	80523049	80578410	stathmin-like 2	11075	http://www.ncbi.nlm.nih.gov/gene/?term=11075&report=generif		15298	-6.12396	-0.147898	1.9953	-2.95377	0.835444	-1.14395	-6.12396	-6.12396	-2.0707	-6.12396	-6.12396	-3.72907	-2.01004	0.541638	-0.541638	-0.71596	-6.07443	-6.07443	-2.12928	0.296799	-6.12396	-1.43374	-6.12396	-4.03234	1.41881	-6.07443	-6.12396	0.381053	0.865862	-1.95183	-3.46863	3.24224	2.74695	-1.5168	-2.86156	EQ	YES	0.05	0.168868	-3.07538
HAVCR2	HAVCR2	chr5	156512843	156536248	hepatitis A virus cellular receptor 2	84868	http://www.ncbi.nlm.nih.gov/gene/?term=84868&report=generif		6766	5.99061	6.90295	3.20201	5.30164	3.06963	5.86185	4.06045	3.92259	5.25453	3.19518	2.50478	5.13012	3.52494	1.59092	5.11434	1.19145	5.76408	0.785086	1.69483	6.02789	3.00396	2.53502	3.55528	4.19634	3.71593	1.42419	3.78977	0.0366501	0.448428	4.91273	3.39606	1.48463	1.5663	-1.51667	-2.8613	EQ	YES	0.05	0.168868	3.78927
SLCO5A1	SLCO5A1	chr8	70584568	70747299	solute carrier organic anion transporter family, member 5A1	81796	http://www.ncbi.nlm.nih.gov/gene/?term=81796&report=generif		14653	-0.784307	-1.61968	-0.0106636	2.95744	1.89701	-1.91277	-0.309315	-3.12106	-0.580333	-2.10182	-4.32268	-0.369349	2.33052	-5.24722	-1.20938	-1.26249	-0.0822475	-0.792131	-1.66688	0.395603	-2.22205	0.676504	-1.52711	1.73523	-1.36083	-6.07443	-2.8667	0.121576	0.62612	0.0311018	-1.48344	1.79496	2.13495	-1.51454	-2.85708	EQ	YES	0.05	0.168868	-1.09078
TMEM119	TMEM119	chr12	108983622	108991894	transmembrane protein 119	338773	http://www.ncbi.nlm.nih.gov/gene/?term=338773&report=generif		16075	7.4529	7.45931	7.42313	6.60783	6.96716	5.05488	2.79137	3.53636	5.46894	5.63727	6.82493	7.28351	5.83555	5.12088	8.05785	1.56792	6.80698	0.0320004	-1.43474	4.86457	7.40167	8.9311	3.47179	4.9782	4.58685	-0.0130605	5.80156	0.176791	0.69705	6.25094	4.73801	1.7473	2.81588	-1.51293	-2.8539	EQ	YES	0.05	0.168868	5.13025
MT3	MT3	chr16	56623267	56625000	metallothionein 3	4504	http://www.ncbi.nlm.nih.gov/gene/?term=4504&report=generif		9789	-1.44702	-1.91277	-0.819393	-6.12396	-0.0675241	-3.97338	-0.638939	-6.12396	-6.07443	-2.95377	-6.12396	-6.12396	-3.38469	-6.12396	-2.11378	-4.00959	2.03124	-2.85465	-0.621748	-6.12396	-6.12396	-3.00716	-4.62425	-0.00891168	-3.80139	-2.92523	-1.96675	0.158364	0.674979	-2.14043	-3.65294	2.16246	2.35892	-1.51252	-2.85307	EQ	YES	0.05	0.168868	-3.26081
CYP1A1	CYP1A1	chr15	75011883	75017877	cytochrome P450, family 1, subfamily A, polypeptide 1	1543	http://www.ncbi.nlm.nih.gov/gene/?term=1543&report=generif		3899	-3.2909	-3.7139	2.2732	-2.51391	-2.95055	-3.97338	-0.559223	3.16064	-2.95377	-6.12396	-6.12396	-4.44111	-3.72907	-2.01735	-3.95821	-2.2941	-1.1372	-2.85465	-4.36874	-3.79494	-6.12396	-1.18913	-3.79494	-6.12396	-3.46443	-6.07443	-4.92353	0.108846	0.60934	-2.10409	-3.61654	2.23331	2.2671	-1.51245	-2.85293	EQ	YES	0.05	0.168868	-3.22442
FYB	FYB	chr5	39105354	39270759	FYN binding protein	2533	http://www.ncbi.nlm.nih.gov/gene/?term=2533&report=generif		5911	7.27826	7.77089	5.11374	6.25569	5.04962	6.88107	5.64677	4.53066	7.17495	4.49621	5.21298	6.31414	3.89341	3.51091	6.17376	2.74116	6.39683	2.88751	2.25478	7.46931	4.44067	4.20246	4.92718	5.46211	6.2446	1.79754	5.32607	0.059084	0.510343	6.28515	4.77286	1.06895	1.6058	-1.51229	-2.85262	EQ	YES	0.05	0.168868	5.16494
OSTN	OSTN	chr3	190930322	190967910	osteocrin	344901	http://www.ncbi.nlm.nih.gov/gene/?term=344901&report=generif		11216	-6.12396	-6.12396	1.95041	-0.514016	-2.31899	-6.12396	-6.12396	-6.12396	-0.481589	0.23134	-6.12396	-6.12396	-5.09862	-3.60468	-6.07443	-6.07443	-6.07443	-6.07443	-6.12396	-4.82794	-4.27315	-5.33494	-6.12396	-6.12396	-6.12396	-6.07443	-6.12396	0.527104	0.914136	-3.62549	-5.13767	3.35281	1.86249	-1.51218	-2.85241	EQ	YES	0.05	0.168868	-4.74562
CTLA4	CTLA4	chr2	204732511	204738683	cytotoxic T-lymphocyte-associated protein 4	1493	http://www.ncbi.nlm.nih.gov/gene/?term=1493&report=generif		3764	1.06609	1.90458	0.14372	0.50789	-0.740206	1.56715	1.5358	-1.98479	2.73458	-0.802848	0.620519	1.09716	-0.379796	-1.77177	1.03212	-6.07443	1.17138	-1.99043	-2.99058	2.10944	0.0652766	-2.50393	-0.301376	-1.61968	0.801095	-2.92523	0.572173	0.083041	0.561779	0.855003	-0.657056	0.938785	2.09643	-1.51206	-2.85217	EQ	YES	0.05	0.168868	-0.265041
MASP1	MASP1	chr3	186933873	187009810	mannan-binding lectin serine peptidase 1 (C4/C2 activating component of Ra-reactive factor)	5648	http://www.ncbi.nlm.nih.gov/gene/?term=5648&report=generif		9170	-1.98479	0.0530678	2.32998	4.10074	0.076604	1.11712	3.68139	0.643182	-6.07443	-4.12278	-6.12396	-0.410996	-2.74799	1.94867	-2.50589	0.0872848	0.0659207	4.01365	5.59955	0.0799681	3.68911	2.56903	-3.31999	-1.0217	0.296799	5.32325	-1.44644	0.337236	0.839145	1.33916	-0.172887	2.17716	3.39727	-1.51205	-2.85214	EQ	YES	0.05	0.168868	0.219125
ANGPTL4	ANGPTL4	chr19	8429011	8439257	angiopoietin-like 4	51129	http://www.ncbi.nlm.nih.gov/gene/?term=51129&report=generif		622	5.68817	1.36723	7.6695	6.94199	4.0865	7.23793	7.96191	5.71176	5.12484	5.83688	7.007	4.39341	4.00363	4.93344	6.52192	2.05615	7.93064	0.706234	1.42213	4.36501	3.35476	0.737311	3.36353	5.56351	4.66376	2.23709	6.84232	0.0814939	0.55753	5.85046	4.33877	2.3847	2.10384	-1.5117	-2.85145	EQ	YES	0.05	0.168868	4.73069
JAKMIP1	JAKMIP1	chr4	6027926	6202318	janus kinase and microtubule interacting protein 1	152789	http://www.ncbi.nlm.nih.gov/gene/?term=152789&report=generif		7748	1.19461	1.26732	-0.388616	0.180287	-0.171544	0.742482	1.57529	3.93961	1.97744	-1.16996	-2.84174	1.19372	-2.74799	-2.18564	0.571234	-4.00959	-0.177881	-2.85465	0.424683	1.97625	-0.0497168	-3.2527	-0.972364	-4.03234	0.262497	-3.72907	0.0320004	0.05608	0.503863	0.628547	-0.882309	0.76523	2.26521	-1.51086	-2.84979	EQ	YES	0.05	0.168868	-0.490606
STC2	STC2	chr5	172741726	172756506	stanniocalcin 2	8614	http://www.ncbi.nlm.nih.gov/gene/?term=8614&report=generif		15264	3.93637	7.67575	5.6249	4.94799	6.40224	5.58205	8.36633	4.14211	1.4646	4.68103	5.4248	2.80915	5.26925	1.40607	7.03994	3.27932	7.11097	4.38969	5.24623	5.85373	3.42868	5.35649	3.25231	5.5034	5.5941	4.65326	5.41138	0.033405	0.439233	6.07652	4.56583	1.53889	1.56982	-1.51069	-2.84947	EQ	YES	0.05	0.168868	4.95749
ENTHD1	ENTHD1	chr22	40139049	40289794	ENTH domain containing 1	150350	http://www.ncbi.nlm.nih.gov/gene/?term=150350&report=generif		4911	-4.04751	3.9515	-3.79494	1.1458	-5.24722	-3.97338	-1.18057	-6.12396	-1.75603	-6.12396	-3.70374	-1.92187	-6.12396	-2.50826	0.571234	-6.07443	0.30405	-6.07443	-6.12396	-1.99578	-3.59563	-2.62496	-0.845327	-1.61968	-3.46443	-1.83993	-6.12396	0.333281	0.837001	-1.87805	-3.38845	3.35997	2.3103	-1.5104	-2.8489	EQ	YES	0.05	0.168868	-2.99686
CLCA2	CLCA2	chr1	86889769	86922240	chloride channel accessory 2	9635	http://www.ncbi.nlm.nih.gov/gene/?term=9635&report=generif		3184	-1.78457	4.46712	0.811933	0.849708	-4.38007	-0.219184	1.01253	-4.27315	-2.0707	-1.90373	-2.84174	3.81007	2.27111	-3.35408	-1.38501	-6.07443	-0.454447	-4.03993	-4.02476	-0.644805	0.208664	-1.61467	1.1327	-0.0808385	2.79991	-6.07443	0.59504	0.230648	0.748869	0.10821	-1.40096	2.72939	2.78066	-1.50917	-2.84646	EQ	YES	0.05	0.168868	-1.00969
TFEC	TFEC	chr7	115575202	115670867	transcription factor EC	22797	http://www.ncbi.nlm.nih.gov/gene/?term=22797&report=generif		15842	6.04896	5.34443	2.68286	5.3396	2.22596	5.27128	3.10208	3.10563	5.52054	2.85119	2.475	3.88575	3.06368	1.53696	4.01819	0.185837	5.02293	1.17159	0.760905	5.50085	2.58294	1.80877	2.23709	3.62264	3.64443	0.319938	2.26478	0.0451572	0.473999	4.28788	2.77898	1.55588	1.57237	-1.5089	-2.84593	EQ	YES	0.05	0.168868	3.17018
CLEC7A	CLEC7A	chr12	10269376	10282868	C-type lectin domain family 7, member A	64581	http://www.ncbi.nlm.nih.gov/gene/?term=64581&report=generif		3250	5.92876	5.53624	3.88917	5.50649	3.31068	5.63784	3.60761	3.57544	5.24775	2.50992	2.22377	3.4862	3.43437	2.79137	5.18604	1.54055	6.13101	1.08714	1.82487	5.45164	3.37445	2.83403	2.85635	4.05883	3.30478	0.762081	3.62981	0.00953228	0.288019	4.77383	3.26552	1.11669	1.44831	-1.50831	-2.84476	EQ	YES	0.05	0.168868	3.65656
GDF15	GDF15	chr19	18496968	18499986	growth differentiation factor 15	9518	http://www.ncbi.nlm.nih.gov/gene/?term=9518&report=generif		6103	3.76841	5.68517	5.62627	3.15401	6.05099	3.37042	4.99386	1.20157	1.9515	2.82797	-0.972364	7.31594	4.77941	3.37042	4.72522	-0.71596	4.01693	-1.44017	4.49053	3.17746	4.97849	2.69904	4.57776	2.14326	4.62965	2.22622	7.15991	0.112835	0.614099	4.66416	3.15714	1.20808	2.39687	-1.50702	-2.84223	EQ	YES	0.05	0.168868	3.54785
DGAT2	DGAT2	chr11	75479778	75512581	diacylglycerol O-acyltransferase 2	84649	http://www.ncbi.nlm.nih.gov/gene/?term=84649&report=generif		4205	4.36764	5.14469	2.71807	0.330385	3.17217	2.71506	4.02664	2.3325	2.69261	2.26362	4.14617	4.63338	0.992648	-1.42206	-0.446585	2.32268	2.24256	3.44195	1.96384	3.28624	0.50591	-0.27901	2.13008	1.15149	3.1883	-0.875921	-0.188661	0.0225427	0.38731	3.21066	1.70409	1.5562	1.7121	-1.50658	-2.84135	EQ	YES	0.05	0.168868	2.09468
LAIR1	LAIR1	chr19	54865235	54876721	leukocyte-associated immunoglobulin-like receptor 1	3903	http://www.ncbi.nlm.nih.gov/gene/?term=3903&report=generif		8405	6.55391	6.8933	4.81648	6.26377	4.70837	7.24069	6.50096	4.08887	5.94109	4.99608	4.4055	6.38178	4.54541	3.58781	6.32266	2.88602	5.87609	2.19713	2.39028	7.23032	3.96589	3.87747	5.35247	4.87648	5.57065	2.89079	5.30656	0.0187172	0.37108	6.13964	4.63447	0.991394	1.40434	-1.50517	-2.83859	EQ	YES	0.05	0.168868	5.0247
SIGLEC10	SIGLEC10	chr19	51913275	51921057	sialic acid binding Ig-like lectin 10	89790	http://www.ncbi.nlm.nih.gov/gene/?term=89790&report=generif		14204	4.26976	2.97953	1.9188	5.14692	2.37087	3.90421	1.28377	0.724494	1.82457	1.08989	1.99438	2.72824	1.59265	2.56679	3.18946	0.756706	2.71724	-0.41606	-1.01905	2.90901	1.38777	3.45059	1.53696	2.18086	0.572173	0.414113	2.21107	0.0270977	0.416679	3.12484	1.62059	1.38087	1.19654	-1.50424	-2.83676	EQ	YES	0.05	0.168868	2.01058
ZIC4	ZIC4	chr3	147103835	147124596	Zic family member 4	84107	http://www.ncbi.nlm.nih.gov/gene/?term=84107&report=generif		17814	3.65691	2.76383	2.14051	2.63109	4.05239	5.05909	2.59842	-6.12396	2.55127	3.1667	4.39941	1.96052	4.19269	-1.21553	3.77182	-2.2941	1.10763	2.59135	0.240724	-0.644805	3.23628	3.27229	2.19897	2.73324	3.57048	4.80793	1.83673	0.139255	0.650527	3.27175	1.76798	1.02907	2.65974	-1.50377	-2.83582	EQ	YES	0.05	0.168868	2.15785
CPVL	CPVL	chr7	29035247	29186153	carboxypeptidase, vitellogenic-like	54504	http://www.ncbi.nlm.nih.gov/gene/?term=54504&report=generif		3577	6.46578	7.77461	6.04489	5.26457	7.11282	7.3013	5.6597	5.33429	7.046	5.38551	5.33377	6.43086	5.10795	4.99859	5.26009	3.49608	6.00062	4.66847	2.1137	7.14	4.75581	5.76836	4.30968	4.33255	5.95878	1.74908	5.15428	0.0122258	0.314115	6.51767	5.01722	0.920213	1.37736	-1.50044	-2.8293	EQ	YES	0.05	0.168868	5.40623
MKRN3	MKRN3	chr15	23810454	23813166	makorin ring finger protein 3	7681	http://www.ncbi.nlm.nih.gov/gene/?term=7681&report=generif		9481	-6.12396	-6.12396	1.73965	3.01753	2.17636	1.56715	2.38177	-4.27315	0.331248	3.47187	0.894685	0.872759	-2.93168	-6.12396	0.0907352	-6.07443	2.49106	2.51804	-3.45538	-4.82794	-3.59563	3.92619	-6.12396	3.42205	-5.31978	-6.07443	-3.12106	0.461778	0.9027	-0.195066	-1.69514	4.0771	3.68361	-1.50007	-2.82857	EQ	YES	0.05	0.168868	-1.30623
C5orf47	C5orf47	chr5	173416162	173433143	chromosome 5 open reading frame 47	133491	http://www.ncbi.nlm.nih.gov/gene/?term=133491&report=generif		2077	-3.2909	0.0785014	-6.12396	-3.60468	-3.48746	-2.50589	-6.12396	-6.12396	-6.07443	-4.12278	-6.12396	-6.12396	-5.09862	-6.12396	-6.07443	-6.07443	-3.0485	-4.03993	-3.45538	-2.57172	-6.12396	-6.12396	-6.12396	-2.18564	-6.12396	-3.72907	-6.12396	0.0270244	0.416479	-3.57976	-5.07953	2.14377	1.41484	-1.49976	-2.82796	EQ	YES	0.05	0.168868	-4.6907
CSF3R	CSF3R	chr1	36931644	36948915	colony stimulating factor 3 receptor (granulocyte)	1441	http://www.ncbi.nlm.nih.gov/gene/?term=1441&report=generif		3679	5.51282	5.22018	5.33486	4.53828	3.58491	4.69669	6.02082	4.13782	4.24257	3.06688	4.16084	4.5458	2.81996	5.64981	5.26194	2.74116	7.41643	-0.706174	0.713068	5.15981	3.63216	1.86351	3.26638	3.65148	3.39474	0.991663	3.74041	0.00244261	0.159011	4.98694	3.48751	0.792901	1.8371	-1.49942	-2.8273	EQ	YES	0.05	0.168868	3.87625
MAN1C1	MAN1C1	chr1	25943959	26111258	mannosidase, alpha, class 1C, member 1	57134	http://www.ncbi.nlm.nih.gov/gene/?term=57134&report=generif		9056	6.13101	7.24972	6.20078	3.74803	6.44689	6.34636	6.64295	5.26944	3.56424	3.23266	2.73458	6.8011	3.53486	3.68139	4.72282	2.42002	2.71724	4.71045	3.95788	5.80497	7.28229	6.00025	7.04728	1.36723	6.76356	4.62301	6.00882	0.0483748	0.48168	6.10939	4.61221	1.10604	1.71895	-1.49719	-2.82292	EQ	YES	0.05	0.168868	5.00036
C3	C3	chr19	6677846	6720662	complement component 3	718	http://www.ncbi.nlm.nih.gov/gene/?term=718&report=generif		2017	10.5095	9.2499	8.33943	6.73862	5.15344	4.41566	8.72785	5.63841	4.88596	-0.119672	7.04146	10.9186	6.66247	11.1476	6.79353	1.6084	4.3706	-0.8903	8.0029	7.75972	9.8204	3.56396	11.0794	3.29149	10.2286	-0.654695	10.721	0.471602	0.903781	7.59064	6.09349	2.23135	4.01403	-1.49714	-2.82283	EQ	YES	0.05	0.168868	6.48164
FABP3	FABP3	chr1	31838100	31845923	fatty acid binding protein 3, muscle and heart (mammary-derived growth inhibitor)	2170	http://www.ncbi.nlm.nih.gov/gene/?term=2170&report=generif		5143	5.43989	5.60637	7.02717	6.42953	5.65284	6.18235	5.59674	3.3943	2.26536	0.697525	-0.533446	7.18113	9.03195	-2.40846	4.05883	1.39094	3.46432	4.59772	4.07379	6.79903	5.93358	2.89447	7.3822	6.44255	7.86426	6.47589	8.91285	0.264775	0.779528	5.9907	4.49594	0.580809	3.15631	-1.49476	-2.81817	EQ	YES	0.05	0.168868	4.88347
CLDN2	CLDN2	chrX	106143394	106174091	claudin 2	9075	http://www.ncbi.nlm.nih.gov/gene/?term=9075&report=generif		3207	-4.04751	-2.1774	0.779025	-1.66483	0.076604	0.863837	-4.92353	-6.12396	-1.12917	-3.46443	-4.32268	-3.12267	-5.09862	-0.927813	-1.20938	-6.07443	-3.93518	-1.99043	-4.02476	-0.962232	-1.43374	-4.27315	-2.95377	-1.61968	-3.46443	-3.72907	-1.71712	0.107997	0.60898	-1.58483	-3.07883	2.30627	1.65343	-1.494	-2.8167	EQ	YES	0.05	0.168868	-2.6915
EHF	EHF	chr11	34642588	34684834	ets homologous factor	26298	http://www.ncbi.nlm.nih.gov/gene/?term=26298&report=generif		4743	-1.78457	1.44099	-2.93168	-1.33466	0.751938	-0.967356	1.069	-2.34533	0.288208	-4.12278	-1.91277	-0.842267	-3.09844	-1.91277	-3.01474	-6.07443	-1.80068	-3.32758	9.19175	0.395603	-2.73894	-4.27315	-2.44774	-0.879012	-0.674784	-6.07443	-4.92353	0.0688075	0.530712	-0.53662	-2.02939	1.64648	3.21925	-1.49277	-2.81429	EQ	YES	0.05	0.168868	-1.64238
P2RX6	P2RX6	chr22	21369442	21382302	purinergic receptor P2X, ligand-gated ion channel, 6	9127	http://www.ncbi.nlm.nih.gov/gene/?term=9127&report=generif		11264	2.04796	4.43484	0.623463	4.15577	2.83151	1.79476	2.81634	2.08434	2.74501	-2.10182	-2.08688	3.26482	2.83686	1.26458	1.91953	-0.369349	-0.260088	-2.50393	-1.50694	3.40255	0.996405	0.208945	2.70603	4.5745	1.68499	2.94058	1.78902	0.14686	0.658313	2.67209	1.17946	1.3361	2.0662	-1.49263	-2.81402	EQ	YES	0.05	0.168868	1.56644
KCNMB2	KCNMB2	chr3	178254086	178562217	potassium large conductance calcium-activated channel, subfamily M, beta member 2	10242	http://www.ncbi.nlm.nih.gov/gene/?term=10242&report=generif		7884	-1.61968	-1.0306	-1.73972	-5.97537	1.57006	-0.264068	-2.24362	-0.111233	-6.07443	-1.5508	-3.70374	-0.089437	-3.38469	-0.972364	-3.01474	-6.07443	-6.07443	-1.99043	-2.53398	-6.12396	-6.12396	0.598004	-6.12396	1.3373	0.863468	-6.07443	-4.92353	0.439701	0.895799	-1.61471	-3.10729	2.29981	2.73522	-1.49257	-2.81391	EQ	YES	0.05	0.168868	-2.72032
C8orf87	C8orf87	chr8	94146324	94179079	chromosome 8 open reading frame 87	389676	http://www.ncbi.nlm.nih.gov/gene/?term=389676&report=generif		2154	-6.12396	-0.464877	-5.19768	-6.12396	-6.12396	-2.74799	0.786094	-4.27315	-6.07443	-4.12278	-6.12396	-3.12267	-6.12396	-6.12396	-6.07443	-6.07443	-6.07443	-6.07443	-6.12396	-3.79494	-2.48348	-6.12396	-6.12396	-6.12396	-2.04495	-6.07443	-4.92353	0.258055	0.776639	-3.71376	-5.20399	2.92591	1.38188	-1.49023	-2.80933	EQ	YES	0.05	0.168868	-4.81763
TREML1	TREML1	chr6	41116999	41122087	triggering receptor expressed on myeloid cells-like 1	340205	http://www.ncbi.nlm.nih.gov/gene/?term=340205&report=generif		16548	1.40378	1.96166	-0.297155	1.11776	-3.1173	-0.819393	-0.911402	-0.577464	-2.44774	-2.95377	-2.08688	-0.243397	0.443186	-2.08688	2.24485	-4.00959	-0.671562	-6.07443	-2.12928	0.554079	-0.913012	-1.345	-2.0613	0.518745	-3.12106	-3.72907	-0.995265	0.0325269	0.436588	-0.0945766	-1.58424	1.74707	1.90462	-1.48966	-2.80824	EQ	YES	0.05	0.168868	-1.19803
MARCH1	MARCH1	chr4	164445450	165304407	membrane-associated ring finger (C3HC4) 1, E3 ubiquitin protein ligase	55016	http://www.ncbi.nlm.nih.gov/gene/?term=55016&report=generif		9145	6.65543	5.6679	3.07194	4.55574	3.35272	6.30983	3.67878	3.43984	5.97844	3.54609	2.88985	5.33539	3.13017	1.43564	4.39291	0.577826	4.82282	0.497672	2.31097	6.36731	3.10596	2.4559	3.76069	2.89188	4.57032	0.370917	3.45935	0.0499322	0.484547	4.75605	3.267	1.46399	1.71002	-1.48905	-2.80705	EQ	YES	0.05	0.168868	3.65305
ALAS2	ALAS2	chrX	55035488	55057497	aminolevulinate, delta-, synthase 2	212	http://www.ncbi.nlm.nih.gov/gene/?term=212&report=generif		498	0.243855	0.661998	5.30164	-4.51367	-4.874	0.956424	-0.263341	0.22739	-0.692787	-2.57172	2.61834	2.46727	-3.72907	-5.24722	-1.06859	0.302574	3.66427	-2.50393	-5.29675	-2.16685	0.0652766	-6.12396	-1.74725	-6.12396	-3.12106	-3.72907	-2.10182	0.202398	0.725141	-0.3553	-1.84394	3.48412	2.8408	-1.48864	-2.80625	EQ	YES	0.05	0.168868	-1.458
PRG4	PRG4	chr1	186265405	186283688	proteoglycan 4	10216	http://www.ncbi.nlm.nih.gov/gene/?term=10216&report=generif		12379	2.56538	3.11094	5.77056	2.05959	0.87816	6.76164	3.61852	5.53739	1.069	-4.12278	-3.70374	3.76026	6.05625	1.95858	1.54055	-0.832429	-6.07443	-2.85465	-0.652282	8.80141	7.29484	3.08769	4.11414	4.52345	8.60357	-2.92523	5.83781	0.439936	0.895799	3.53783	2.05097	2.0725	4.44761	-1.48685	-2.80277	EQ	YES	0.05	0.168868	2.43645
PRR16	PRR16	chr5	119800019	120022964	proline rich 16	51334	http://www.ncbi.nlm.nih.gov/gene/?term=51334&report=generif		12489	4.0443	3.13433	2.31728	3.98219	3.68596	3.21327	0.524249	-1.15197	2.82856	1.8432	0.461404	2.23709	2.16574	3.39979	3.43568	-0.628892	2.71724	0.497672	-0.54291	3.66102	1.42873	2.21434	0.996405	0.186804	2.67588	0.0530678	1.51619	0.0324268	0.436588	2.98594	1.49975	1.23716	1.45402	-1.48619	-2.80147	EQ	YES	0.05	0.168868	1.88506
PAQR5	PAQR5	chr15	69591294	69699976	progestin and adipoQ receptor family member V	54852	http://www.ncbi.nlm.nih.gov/gene/?term=54852&report=generif		11358	1.28745	3.25251	0.844285	1.43359	2.17636	2.44702	2.37087	-1.24967	5.15553	-1.71831	-2.28103	2.052	-1.78387	0.913049	1.59885	-3.13945	3.42172	-2.22009	-0.14435	5.19384	0.475119	-0.0157788	0.365572	-0.621131	-1.22625	0.762081	4.21495	0.0394091	0.45927	1.97315	0.487639	0.826278	2.47524	-1.48551	-2.80017	EQ	YES	0.05	0.168868	0.872772
PSG7	PSG7	chr19	43428284	43441330	pregnancy specific beta-1-glycoprotein 7 (gene/pseudogene)	5676	http://www.ncbi.nlm.nih.gov/gene/?term=5676&report=generif		12569	-0.871012	-0.110791	-6.12396	-6.12396	-6.12396	-2.27898	-6.12396	-6.12396	-2.44774	-6.12396	-4.32268	-3.72907	-6.12396	-6.12396	-6.07443	-6.07443	-6.07443	-6.07443	-6.12396	-4.82794	-6.12396	-6.12396	-6.12396	-6.12396	-2.04495	-6.07443	-6.12396	0.621001	0.94274	-3.96523	-5.4492	2.76631	1.29206	-1.48397	-2.79718	EQ	YES	0.05	0.168868	-5.06447
KERA	KERA	chr12	91444271	91452131	keratocan	11081	http://www.ncbi.nlm.nih.gov/gene/?term=11081&report=generif		7952	0.971976	-1.24967	1.25349	-5.97537	1.26985	2.9352	-2.45184	0.0457324	-1.50694	-1.5508	-1.74725	-3.72907	0.392189	-0.839247	0.198167	-1.10544	-3.93518	-4.03993	0.0530678	-1.66278	-1.5508	-1.61467	-6.12396	-2.56157	0.038206	-3.72907	-3.97338	0.147942	0.661448	-0.463765	-1.94714	3.01431	1.79584	-1.48337	-2.79601	EQ	YES	0.05	0.168868	-1.56256
RARRES2	RARRES2	chr7	150035407	150038763	retinoic acid receptor responder (tazarotene induced) 2	5919	http://www.ncbi.nlm.nih.gov/gene/?term=5919&report=generif		12970	7.3398	9.76254	5.3134	6.23539	6.33738	8.74641	7.6628	6.35589	0.984392	6.10507	6.99361	8.26779	5.05073	4.04143	8.64774	1.97013	7.71823	4.92736	4.88699	3.35716	6.8499	6.0536	6.23821	7.49793	6.37817	7.83492	7.04196	0.117084	0.619511	7.34253	5.86006	1.54291	2.03867	-1.48247	-2.79427	EQ	YES	0.05	0.168868	6.24441
CD14	CD14	chr5	140011313	140013286	CD14 molecule	929	http://www.ncbi.nlm.nih.gov/gene/?term=929&report=generif		2669	8.66255	9.33231	6.73505	8.01529	6.10126	9.29385	7.18113	6.56732	8.4566	7.10278	5.63879	8.16356	6.81919	5.29428	7.67064	3.15131	7.68406	3.25395	4.38604	9.24095	6.14702	6.12844	7.36934	6.59431	7.73448	3.38997	7.69829	0.0795101	0.554421	7.90306	6.42457	1.27138	1.76682	-1.4785	-2.78658	EQ	YES	0.05	0.168868	6.80788
DEFB132	DEFB132	chr20	238377	241736	defensin, beta 132	400830	http://www.ncbi.nlm.nih.gov/gene/?term=400830&report=generif		4159	-6.12396	-1.24967	-6.12396	-4.51367	-6.12396	-6.12396	-1.50694	-6.12396	-6.07443	-6.12396	-6.12396	-6.12396	-6.12396	-6.12396	-6.07443	-6.07443	-6.07443	-6.07443	-6.12396	-6.12396	-6.12396	-6.12396	-6.12396	-6.12396	-4.26561	-6.07443	-6.12396	0.471561	0.903781	-4.53802	-6.01618	2.23838	0.412683	-1.47817	-2.78594	EQ	YES	0.05	0.168868	-5.63295
CKMT2	CKMT2	chr5	80529139	80562217	creatine kinase, mitochondrial 2 (sarcomeric)	1160	http://www.ncbi.nlm.nih.gov/gene/?term=1160&report=generif		3176	-1.19433	5.00234	-1.07515	0.180287	4.97088	-1.42851	-1.38501	6.74732	-2.44774	1.47492	-0.533446	-2.10968	3.86375	-2.40846	-0.788009	-6.07443	-0.671562	-3.32758	-4.02476	0.234541	-0.306486	-6.12396	-2.24588	-1.38164	1.21623	3.62676	0.2167	0.26824	0.781118	0.724356	-0.75317	2.96181	3.18168	-1.47753	-2.78471	EQ	YES	0.05	0.168868	-0.370107
STX11	STX11	chr6	144471654	144513076	syntaxin 11	8676	http://www.ncbi.nlm.nih.gov/gene/?term=8676&report=generif		15329	3.79464	3.87517	1.98765	2.42467	3.76026	3.55504	5.11413	1.86311	4.54308	1.53475	2.48539	3.54259	2.44256	0.52039	2.43112	0.713068	3.75652	0.324794	-0.913012	4.38285	1.7829	0.759265	2.28007	1.45129	2.30067	1.10922	3.17664	0.0176311	0.362491	3.50165	2.02436	1.02853	1.41091	-1.47729	-2.78425	EQ	YES	0.05	0.168868	2.40736
MMP10	MMP10	chr11	102641233	102651359	matrix metallopeptidase 10 (stromelysin 2)	4319	http://www.ncbi.nlm.nih.gov/gene/?term=4319&report=generif		9517	-4.04751	-0.00636913	-0.20268	-1.88484	-4.874	-1.2145	1.61099	-6.12396	-0.968191	-6.12396	-6.12396	-3.12267	-1.78387	-6.12396	-0.446585	-6.07443	0.356752	-2.85465	-4.02476	-3.2909	-1.85992	-2.18313	-1.13762	-1.61968	-2.93921	-2.42503	-0.995265	0.131872	0.642327	-1.51699	-2.99325	2.29832	2.11196	-1.47626	-2.78227	EQ	YES	0.05	0.168868	-2.61051
MRC1	MRC1	chr10	17851342	18200091	mannose receptor, C type 1	4360	http://www.ncbi.nlm.nih.gov/gene/?term=4360&report=generif		9627	6.94555	7.85169	5.0634	6.76474	4.55959	9.15781	5.33915	5.66955	8.76039	5.84826	5.18413	6.61518	5.57234	4.64466	3.8608	1.07408	6.29934	2.55996	1.13124	8.74906	5.6249	4.37424	5.50681	3.76727	7.08066	2.18823	6.48474	0.1077	0.608796	6.52599	5.04979	1.64982	2.16101	-1.4762	-2.78215	EQ	YES	0.05	0.168868	5.43251
SLC51B	SLC51B	chr15	65337708	65345734	solute carrier family 51, beta subunit	123264	http://www.ncbi.nlm.nih.gov/gene/?term=123264&report=generif		14577	-0.334401	1.01114	-6.12396	-6.12396	-4.26561	-4.9387	0.388006	0.0457324	-3.80139	-6.12396	-6.12396	-6.12396	-5.09862	-2.65057	-3.95821	-6.07443	-6.07443	-6.07443	-6.12396	-2.57172	-3.59563	-5.33494	-6.12396	-6.12396	-1.09226	-2.42503	-2.27898	0.202062	0.724785	-2.9125	-4.38643	3.14903	1.97764	-1.47394	-2.77779	EQ	YES	0.05	0.168868	-4.0043
SLC16A10	SLC16A10	chr6	111408781	111544606	solute carrier family 16 (aromatic amino acid transporter), member 10	117247	http://www.ncbi.nlm.nih.gov/gene/?term=117247&report=generif		14303	1.40378	2.07195	1.49134	3.98906	0.0530678	2.73498	3.02431	1.18383	-0.3702	1.72304	0.590043	2.67667	2.1582	-3.91215	4.14424	-1.7964	6.43885	-2.22009	0.0371913	1.42419	-0.99767	0.0441673	-0.301376	2.77865	-0.565055	-1.65123	1.34704	0.0333161	0.438937	2.10978	0.636597	1.28266	2.36606	-1.47319	-2.77635	EQ	YES	0.05	0.168868	1.01853
ABLIM2	ABLIM2	chr4	7967037	8160559	actin binding LIM protein family, member 2	84448	http://www.ncbi.nlm.nih.gov/gene/?term=84448&report=generif		101	3.76137	3.30825	1.57993	1.7761	5.90883	5.13672	3.20532	5.8879	0.0814348	0.143134	1.04483	0.665375	5.15749	0.476121	-1.806	2.00601	2.08867	1.98401	2.82797	4.39445	1.28252	0.852877	2.827	1.45129	4.13122	3.02896	2.57991	0.0537393	0.498462	3.52522	2.05526	1.5983	1.87553	-1.46996	-2.77014	EQ	YES	0.05	0.168868	2.43636
RPL39L	RPL39L	chr3	186838741	186857263	ribosomal protein L39-like	116832	http://www.ncbi.nlm.nih.gov/gene/?term=116832&report=generif		13505	3.75408	3.82821	0.113839	3.94652	4.57257	0.58288	4.80213	1.46716	1.73667	3.39265	3.13501	0.0523164	-0.308706	2.32835	3.89016	0.915689	1.96893	3.42027	3.29285	0.839637	-0.618983	3.30677	-1.06054	-0.00891168	0.705238	3.18538	0.731803	0.156032	0.672316	3.08575	1.61859	1.91451	1.56182	-1.46716	-2.76477	EQ	YES	0.05	0.168868	1.99896
CR1	CR1	chr1	207669473	207815110	complement component (3b/4b) receptor 1 (Knops blood group)	1378	http://www.ncbi.nlm.nih.gov/gene/?term=1378&report=generif		3582	3.35509	5.85006	2.85041	3.51269	1.24066	7.45747	3.09375	1.53696	4.34042	5.07968	2.35979	5.58707	1.06818	1.12914	0.921034	-0.281837	4.42309	-0.8903	-1.50694	7.30202	3.14895	1.25828	4.5904	0.299055	4.48551	-0.559223	4.54873	0.255742	0.773869	3.90859	2.442	2.07077	2.48782	-1.46659	-2.76368	EQ	YES	0.05	0.168868	2.82223
CD3G	CD3G	chr11	118215059	118224497	CD3g molecule, gamma (CD3-TCR complex)	917	http://www.ncbi.nlm.nih.gov/gene/?term=917&report=generif		2718	1.6997	1.66394	0.113839	0.119106	-0.786454	1.38213	1.42339	-1.82514	2.21548	-0.306486	-1.91277	1.78234	-0.92868	-2.01735	0.254909	-0.968191	-0.00636913	-1.78457	-2.2941	1.90041	-0.0140911	-1.71712	-1.61968	-1.87596	0.424683	-1.65123	-0.932782	0.00990505	0.293972	0.802234	-0.663836	0.97763	1.39957	-1.46607	-2.76268	EQ	YES	0.05	0.168868	-0.283744
EMB	EMB	chr5	49692031	49737234	embigin	133418	http://www.ncbi.nlm.nih.gov/gene/?term=133418&report=generif		4847	7.65231	6.47036	4.7281	4.46902	5.04378	6.93549	5.32291	4.09733	7.09332	3.9411	3.22612	5.90653	5.03927	2.20971	4.2014	1.21725	4.67735	3.17242	6.9159	6.99415	4.09534	3.63654	5.07987	4.80051	5.96958	0.960949	3.53694	0.0516386	0.491822	5.80314	4.33858	1.21721	1.73934	-1.46456	-2.75979	EQ	YES	0.05	0.168868	4.71828
C15orf27	C15orf27	chr15	76352299	76497304	chromosome 15 open reading frame 27	123591	http://www.ncbi.nlm.nih.gov/gene/?term=123591&report=generif		1742	-0.784307	1.42259	-2.05565	1.25195	2.00601	-0.164835	-2.24362	6.29558	-0.0544865	-6.12396	-2.28103	1.48192	-1.18746	-1.53924	-0.921852	-6.07443	-1.53674	-0.285257	-2.99058	0.87872	-2.22205	0.119106	-2.24588	-1.18829	-2.50826	-6.07443	-2.45184	0.104929	0.603092	-0.0811229	-1.54552	1.70641	2.81969	-1.4644	-2.75949	EQ	YES	0.05	0.168868	-1.16586
C19orf81	C19orf81	chr19	51152702	51162567	chromosome 19 open reading frame 81	342918	http://www.ncbi.nlm.nih.gov/gene/?term=342918&report=generif		1856	-2.86369	-4.12278	-4.26561	-0.335178	-1.15197	-0.691035	1.04807	-4.27315	-3.80139	-6.12396	-6.12396	-2.10968	-5.09862	0.852034	-3.01474	-1.5953	-1.80068	-4.03993	0.258037	-2.57172	-1.32261	-1.71712	-6.12396	-2.18564	-3.80139	-6.07443	-3.97338	0.12447	0.629767	-1.76889	-3.23208	2.02098	2.07687	-1.46319	-2.75718	EQ	YES	0.05	0.168868	-2.85273
LCK	LCK	chr1	32716840	32751766	lymphocyte-specific protein tyrosine kinase	3932	http://www.ncbi.nlm.nih.gov/gene/?term=3932&report=generif		8478	3.33274	4.22876	3.02632	2.07523	1.88642	3.76431	3.40444	0.476121	4.18947	2.28878	1.84399	3.69754	0.731152	0.316376	2.64353	0.577826	2.01367	0.39501	-1.14497	4.36328	2.41863	0.737311	1.38028	0.356216	3.35015	-0.0836565	2.27166	0.0336543	0.439233	3.1026	1.64112	0.85543	1.51409	-1.46149	-2.75392	EQ	YES	0.05	0.168868	2.02002
CD6	CD6	chr11	60739113	60787848	CD6 molecule	923	http://www.ncbi.nlm.nih.gov/gene/?term=923&report=generif		2733	2.72911	4.08207	2.24311	1.73847	2.36097	2.8707	3.28938	0.0457324	3.57344	0.760905	1.12369	3.28894	0.892817	0.923184	2.84891	-0.114684	2.16951	-0.792131	-0.687028	3.71746	1.59931	0.00972435	0.541178	0.410985	2.24716	2.47674	0.973439	0.0172038	0.36199	2.75911	1.30046	0.764989	1.37959	-1.45865	-2.74851	EQ	YES	0.05	0.168868	1.67863
ERC2	ERC2	chr3	55542336	56502391	ELKS/RAB6-interacting/CAST family member 2	26059	http://www.ncbi.nlm.nih.gov/gene/?term=26059&report=generif		4988	-0.383016	0.115893	-1.63854	-2.18062	0.617845	0.356752	1.09334	2.86532	-3.80139	-1.16996	-4.32268	-3.12267	-5.09862	-4.26561	-2.11378	-1.10544	-0.962232	0.46519	0.0738325	0.425356	-1.32261	0.69829	-2.95377	-1.87596	-3.12106	-2.92523	-1.2725	0.0810743	0.556812	-0.288337	-1.74528	1.20572	2.01513	-1.45694	-2.74525	EQ	YES	0.05	0.168868	-1.36755
CD160	CD160	chr1	145695798	145715639	CD160 molecule	11126	http://www.ncbi.nlm.nih.gov/gene/?term=11126&report=generif		2671	0.541178	-1.24967	-0.659308	-1.33466	-2.31899	1.39834	1.069	-2.55252	2.22596	-0.548785	0.239744	-0.92023	-3.72907	-2.40846	-3.95821	-1.5953	-2.12928	-4.03993	-4.36874	1.47173	-1.71076	-4.27315	-1.52711	-3.1173	0.922109	-2.0707	-2.27898	0.0292865	0.425332	-0.364872	-1.81845	1.39131	1.92127	-1.45358	-2.73886	EQ	YES	0.05	0.168868	-1.4416
SRPK3	SRPK3	chrX	153046456	153051187	SRSF protein kinase 3	26576	http://www.ncbi.nlm.nih.gov/gene/?term=26576&report=generif		15140	1.25708	0.14372	1.30846	5.86398	6.16289	4.37749	3.78135	2.24381	2.92795	-2.95377	-0.721866	1.59483	3.79874	3.33645	1.90681	2.87102	2.66595	2.18823	2.58599	-1.81612	0.390978	0.344543	1.46338	4.52634	5.293	4.00076	-0.231229	0.197861	0.719439	3.27071	1.82079	2.38952	2.11995	-1.44992	-2.73193	EQ	YES	0.05	0.168868	2.19669
FZD9	FZD9	chr7	72848109	72850450	frizzled family receptor 9	8326	http://www.ncbi.nlm.nih.gov/gene/?term=8326&report=generif		5924	1.03658	-0.831725	-1.54815	2.81941	4.16175	-0.0843923	3.9064	0.416589	0.843184	0.593841	0.0158939	-0.410996	-1.07515	0.541638	1.59885	2.09312	0.697908	0.892342	-0.388616	-0.577464	-0.487672	3.77225	-0.522185	-1.38164	-0.521111	-6.07443	-1.96675	0.0531262	0.49643	1.35141	-0.0970194	2.30634	1.9065	-1.44843	-2.72911	EQ	YES	0.05	0.168868	0.278499
CYP4F22	CYP4F22	chr19	15619336	15663128	cytochrome P450, family 4, subfamily F, polypeptide 22	126410	http://www.ncbi.nlm.nih.gov/gene/?term=126410&report=generif		3938	-0.972364	0.115893	-3.46443	-2.51391	-1.91277	-0.369349	3.26029	-4.27315	-2.0707	-0.882854	0.998375	-0.055238	-3.38469	1.09525	-2.11378	-3.13945	-6.07443	-6.07443	-2.68	-0.721866	-0.99767	-2.83924	-2.0613	-4.03234	-1.53674	-0.875921	-3.97338	0.203848	0.725534	-0.836662	-2.28468	2.1911	2.01173	-1.44801	-2.72832	EQ	YES	0.05	0.168868	-1.90927
MCOLN2	MCOLN2	chr1	85391266	85462796	mucolipin 2	255231	http://www.ncbi.nlm.nih.gov/gene/?term=255231&report=generif		9252	3.32634	3.16981	0.541638	0.954876	0.820063	1.89421	1.3018	-1.44702	2.92795	-0.802848	0.14372	1.68418	-0.798924	-0.241943	1.15874	-1.10544	0.30405	0.892342	1.27664	2.969	0.316376	-0.631265	-0.301376	-0.377059	1.64098	-1.4703	-0.754622	0.0217376	0.386283	1.71553	0.26916	1.13072	1.32725	-1.44637	-2.72522	EQ	YES	0.05	0.168868	0.644145
C1QC	C1QC	chr1	22970118	22974603	complement component 1, q subcomponent, C chain	714	http://www.ncbi.nlm.nih.gov/gene/?term=714&report=generif		1925	9.35487	9.20107	6.93675	8.04748	7.02363	9.55432	7.34218	7.20417	9.19621	7.26024	6.67058	8.93705	6.4122	6.40485	7.46801	3.8991	7.10782	3.61873	4.59389	9.2349	6.49452	6.63178	7.67853	6.67709	7.89662	4.15288	7.71693	0.0303405	0.428907	8.20861	6.76281	1.14806	1.63532	-1.44581	-2.72416	EQ	YES	0.05	0.168868	7.13764
ARMC4	ARMC4	chr10	28101097	28287977	armadillo repeat containing 4	55130	http://www.ncbi.nlm.nih.gov/gene/?term=55130&report=generif		985	3.7512	3.35928	-0.0106636	-5.97537	2.38458	-0.691035	2.59842	-6.12396	-6.07443	1.72304	2.2732	-6.12396	-3.72907	-2.08688	-0.1613	3.59449	-3.93518	3.67878	1.83496	-0.802848	-3.08327	-0.368276	1.27304	1.5437	0.801095	2.23709	0.0907352	0.266282	0.780509	0.773775	-0.671952	3.41042	3.19991	-1.44573	-2.724	EQ	YES	0.05	0.168868	-0.297134
SLC6A12	SLC6A12	chr12	299243	323371	solute carrier family 6 (neurotransmitter transporter), member 12	6539	http://www.ncbi.nlm.nih.gov/gene/?term=6539&report=generif		14594	0.889921	3.67957	0.566461	1.37034	0.497672	0.390978	3.53746	0.891397	1.39477	0.760905	-1.74725	0.386353	0.363849	-0.400706	1.54055	-1.5953	2.46003	-1.18208	1.88317	1.14774	0.866863	-1.345	-0.214176	0.750838	-2.1774	-1.30893	-0.14435	0.0438177	0.47181	1.56177	0.116564	1.43586	1.32623	-1.44521	-2.72302	EQ	YES	0.05	0.168868	0.491248
NIPAL4	NIPAL4	chr5	156887027	156901730	NIPA-like domain containing 4	348938	http://www.ncbi.nlm.nih.gov/gene/?term=348938&report=generif		10324	-4.04751	1.28216	0.176528	0.330385	-0.123241	-0.467582	-1.18057	-3.63904	-6.07443	-6.12396	-3.70374	3.62405	-3.09844	-6.12396	0.0907352	-6.07443	1.72661	-6.07443	-4.36874	0.296799	-1.20938	-1.51813	0.675331	-4.03234	-2.1774	5.54132	1.86248	0.209361	0.729505	-0.575691	-2.02005	1.70657	3.51947	-1.44436	-2.72143	EQ	YES	0.05	0.168868	-1.64559
PDE4C	PDE4C	chr19	18318771	18359010	phosphodiesterase 4C, cAMP-specific	5143	http://www.ncbi.nlm.nih.gov/gene/?term=5143&report=generif		11532	4.21782	-0.211503	3.81957	2.07523	1.48549	1.07662	7.77952	-0.756672	-0.0544865	-0.306486	0.763257	-1.92187	1.83826	2.6833	4.39015	2.8519	3.65109	-0.172552	0.442593	1.0149	0.532671	2.66829	2.67111	1.36723	0.731803	3.96092	2.59976	0.223425	0.74557	2.89182	1.44776	2.64823	1.70122	-1.44406	-2.72086	EQ	YES	0.05	0.168868	1.82215
TNFSF13B	TNFSF13B	chr13	108921977	108960832	tumor necrosis factor (ligand) superfamily, member 13b	10673	http://www.ncbi.nlm.nih.gov/gene/?term=10673&report=generif		16369	6.99723	6.45384	3.79006	5.23156	4.03236	6.33172	4.26035	2.92873	6.20306	3.11094	3.50682	6.97225	2.83686	4.25728	4.19551	1.04085	4.82417	2.61773	1.94183	6.11887	4.20678	3.13793	4.17972	4.14843	5.93785	0.909441	4.05336	0.040591	0.461464	5.29959	3.85642	1.30695	1.64054	-1.44317	-2.71917	EQ	YES	0.05	0.168868	4.23057
ITGAL	ITGAL	chr16	30483983	30534506	\integrin, alpha L (antigen CD11A (p180), lymphocyte function-associated antigen 1; alpha polypeptide)\""	3683	http://www.ncbi.nlm.nih.gov/gene/?term=3683&report=generif		7692	4.57868	5.71032	4.76149	3.73008	4.624	4.73786	4.48712	2.77453	4.8393	3.60783	3.75408	4.86402	2.65988	2.75293	4.45169	2.8519	3.63486	0.599636	1.44132	5.22047	3.56689	2.5282	3.39521	2.07643	4.27251	1.40837	3.66825	0.000598984	0.0693201	4.66136	3.21841	0.580528	1.23279	-1.44295	-2.71876	EQ	YES	0.05	0.168868	3.59251
TMTC1	TMTC1	chr12	29653746	29937692	transmembrane and tetratricopeptide repeat containing 1	83857	http://www.ncbi.nlm.nih.gov/gene/?term=83857&report=generif		16328	7.22432	6.87427	5.61108	5.80785	6.74011	6.66355	7.22914	6.45885	3.34701	3.34294	4.79657	6.25604	5.67018	3.68633	4.86374	4.05715	4.46545	4.37331	6.60585	6.81956	6.26361	3.65988	6.83832	5.68344	8.37842	1.80985	5.62951	0.0318785	0.435577	6.5929	5.1503	0.644154	1.58364	-1.4426	-2.71811	EQ	YES	0.05	0.168868	5.52431
SLC7A8	SLC7A8	chr14	23594504	23652869	solute carrier family 7 (amino acid transporter light chain, L system), member 8	23428	http://www.ncbi.nlm.nih.gov/gene/?term=23428&report=generif		14623	3.69255	7.57424	6.80533	6.69108	6.78673	4.45817	6.88647	5.71959	4.23844	3.32557	2.83975	7.1688	3.82865	6.81018	6.94046	1.3018	6.1736	0.633976	4.26436	5.4115	5.58042	7.24745	3.87854	6.62238	4.00485	3.49978	4.26035	0.130671	0.640793	6.1278	4.68752	1.44893	1.8866	-1.44028	-2.71373	EQ	YES	0.05	0.168868	5.06093
CLU	CLU	chr8	27454434	27472328	clusterin	1191	http://www.ncbi.nlm.nih.gov/gene/?term=1191&report=generif		3301	5.43187	8.33177	9.76254	7.03879	9.16257	9.45235	9.61343	6.29217	6.93764	1.92353	2.78899	10.4196	7.34976	6.51764	3.1709	5.16429	3.11094	11.7582	8.68588	7.22847	9.1207	6.94473	8.92718	6.1428	7.94986	10.2489	8.50379	0.156049	0.672316	8.39904	6.9593	1.61685	2.689	-1.43974	-2.71273	EQ	YES	0.05	0.168868	7.33257
HCK	HCK	chr20	30639991	30689657	hemopoietic cell kinase	3055	http://www.ncbi.nlm.nih.gov/gene/?term=3055&report=generif		6788	5.70065	6.14247	4.16111	5.41662	3.79435	6.26477	5.21963	3.63274	5.78004	4.00984	3.88769	5.58252	3.73092	3.1568	5.0889	1.76537	5.0825	0.674851	1.16523	6.35085	3.34294	4.31466	4.11103	3.83077	4.46545	1.59779	4.49177	0.0221503	0.386705	5.2428	3.80313	0.945363	1.53211	-1.43967	-2.71258	EQ	YES	0.05	0.168868	4.17638
SAMSN1	SAMSN1	chr21	15857549	15955723	SAM domain, SH3 domain and nuclear localization signals 1	64092	http://www.ncbi.nlm.nih.gov/gene/?term=64092&report=generif		13740	5.74828	4.79962	2.97747	4.98908	2.14474	5.6547	3.64763	2.4715	4.97209	3.11094	2.31329	4.86629	2.81209	0.67581	3.48368	0.0872848	5.14958	0.564553	0.838418	5.52818	2.71506	2.36549	3.2747	3.14802	3.85638	1.258	3.32082	0.0352331	0.443985	4.28022	2.84061	1.38289	1.58696	-1.43961	-2.71248	EQ	YES	0.05	0.168868	3.21384
C1QA	C1QA	chr1	22963118	22966175	complement component 1, q subcomponent, A chain	712	http://www.ncbi.nlm.nih.gov/gene/?term=712&report=generif		1922	9.5286	9.26421	7.11407	8.20965	6.90145	9.59049	7.08259	6.92099	9.6539	7.4171	7.60353	8.69961	6.13835	6.30709	7.16166	3.49121	7.39781	3.86726	3.75794	9.28704	6.67239	6.25382	7.78302	6.8571	8.51958	4.22011	8.05216	0.0817455	0.557982	8.24158	6.80308	1.2202	1.7979	-1.4385	-2.71038	EQ	YES	0.05	0.168868	7.17603
TNF	TNF	chr6	31543344	31546112	tumor necrosis factor	7124	http://www.ncbi.nlm.nih.gov/gene/?term=7124&report=generif		16339	3.03402	2.23976	2.58216	2.30841	-0.171544	2.20589	1.59885	-0.111233	2.66315	1.03212	-0.177317	2.0297	1.38777	-0.369349	2.27248	-2.2941	0.190326	-1.99043	-1.74725	2.07956	1.258	0.365572	1.78479	0.620519	0.572173	-0.384852	1.5363	0.0198508	0.376147	1.97108	0.535896	1.03873	1.42468	-1.43518	-2.70416	EQ	YES	0.05	0.168868	0.907981
MKX	MKX	chr10	27961803	28034778	mohawk homeobox	283078	http://www.ncbi.nlm.nih.gov/gene/?term=283078&report=generif		9483	5.52888	3.73615	0.863095	-0.618983	3.80152	2.4788	3.43899	2.59135	-2.44774	2.7403	4.58445	-4.44111	-0.379796	0.71144	2.32146	4.82129	-1.80068	4.68021	5.13193	1.62649	-1.71076	2.26595	-2.65057	4.08604	1.18076	3.23151	-0.265051	0.286636	0.796776	2.74692	1.31387	2.05179	2.84266	-1.43305	-2.70017	EQ	YES	0.05	0.168868	1.6854
DCAF8L1	DCAF8L1	chrX	27996110	27999566	DDB1 and CUL4 associated factor 8-like 1	139425	http://www.ncbi.nlm.nih.gov/gene/?term=139425&report=generif		4024	-6.12396	-6.12396	-6.12396	-2.18062	-6.12396	-2.07634	-1.38501	-6.12396	-3.80139	-6.12396	-4.32268	-6.12396	-6.12396	-6.12396	-6.07443	-6.07443	-6.07443	-6.07443	-6.12396	-6.12396	-6.12396	-4.27315	-4.62425	-6.12396	-6.12396	-6.07443	-6.12396	0.68828	0.956286	-4.3054	-5.73786	2.28184	0.772703	-1.43246	-2.69906	EQ	YES	0.05	0.168868	-5.36648
CD163	CD163	chr12	7623412	7656414	CD163 molecule	9332	http://www.ncbi.nlm.nih.gov/gene/?term=9332&report=generif		2672	8.27567	8.62431	5.27206	7.85222	6.09036	9.5611	6.66485	6.67658	8.0533	6.88821	5.54149	8.21525	5.63295	5.28948	7.77585	2.17079	8.5105	2.48112	3.58299	9.17964	5.66517	5.7299	6.67515	5.48222	7.26972	2.96368	7.13953	0.0758044	0.546231	7.47722	6.04618	1.52111	2.00879	-1.43105	-2.69642	EQ	YES	0.05	0.168868	6.41719
KMO	KMO	chr1	241695434	241758949	kynurenine 3-monooxygenase (kynurenine 3-hydroxylase)	8564	http://www.ncbi.nlm.nih.gov/gene/?term=8564&report=generif		8199	3.18197	3.47675	-0.20268	2.09117	-1.44644	2.74116	1.35749	0.6096	2.91391	-0.263341	0.28232	1.99656	0.0079231	-1.15197	1.90681	-1.5953	3.97581	-2.50393	-2.2941	2.81733	0.418273	-1.61467	-0.453876	1.19033	-0.0722722	-2.92523	0.136375	0.161046	0.678903	1.59992	0.169027	1.83292	1.89455	-1.43089	-2.69613	EQ	YES	0.05	0.168868	0.539998
FMN1	FMN1	chr15	33057745	33486934	formin 1	342184	http://www.ncbi.nlm.nih.gov/gene/?term=342184&report=generif		5731	4.20493	6.63783	3.52254	4.63144	5.98274	3.78478	4.4803	4.66241	4.65326	2.36097	2.15522	5.90455	3.93453	0.71144	3.76404	1.66906	4.5592	1.60131	2.13543	4.36328	2.35792	2.61184	2.01222	3.30868	4.27707	7.20116	2.14646	0.0379148	0.453377	4.74922	3.3195	1.14788	1.6241	-1.42972	-2.69395	EQ	YES	0.05	0.168868	3.69017
KIAA0226L	KIAA0226L	chr13	46916137	46961635	KIAA0226-like	80183	http://www.ncbi.nlm.nih.gov/gene/?term=80183&report=generif		7970	4.95228	6.60502	3.61363	4.31765	3.05055	4.48138	2.4559	2.28188	4.01091	4.02069	3.29687	5.01046	3.04845	0.452568	4.53592	0.131962	4.46917	0.0320004	2.075	4.50831	2.24917	3.9237	2.62414	3.02933	3.00931	0.0530678	2.89345	0.0736621	0.53872	4.21092	2.78282	1.36315	1.57606	-1.4281	-2.69092	EQ	YES	0.05	0.168868	3.15306
FCRL3	FCRL3	chr1	157647978	157670647	Fc receptor-like 3	115352	http://www.ncbi.nlm.nih.gov/gene/?term=115352&report=generif		5578	-1.44702	-0.926946	-1.0217	-1.88484	0.0191003	0.997219	2.05838	-2.14615	1.71231	-0.0130605	0.14372	-0.126806	-2.24136	-2.18564	-0.446585	-2.03026	-1.80068	-4.03993	-6.12396	0.425356	-0.306486	-3.59563	-1.74725	-4.03234	0.959722	-6.07443	-1.18913	0.145318	0.656356	-0.315114	-1.74293	1.41929	2.17349	-1.42781	-2.69039	EQ	YES	0.05	0.168868	-1.37275
CDH12	CDH12	chr5	21750973	22853731	cadherin 12, type 2 (N-cadherin 2)	1010	http://www.ncbi.nlm.nih.gov/gene/?term=1010&report=generif		2804	-2.22205	-3.06248	-1.82514	3.20966	3.11016	-2.07634	-0.911402	-6.12396	2.84965	-4.12278	-6.12396	3.13017	-4.11632	-0.756672	-3.95821	-2.68	0.885701	-6.07443	-1.61968	-1.66278	-2.73894	4.58721	-3.31999	3.20573	-1.61968	-2.92523	-6.12396	0.13593	0.647409	-0.539657	-1.96541	2.6053	3.36099	-1.42575	-2.68654	EQ	YES	0.05	0.168868	-1.59577
LILRB4	LILRB4	chr19	55174124	55181810	leukocyte immunoglobulin-like receptor, subfamily B (with TM and ITIM domains), member 4	11006	http://www.ncbi.nlm.nih.gov/gene/?term=11006&report=generif		8598	5.8584	6.50366	2.90545	4.82716	2.50992	5.08228	4.52712	3.30932	5.10513	2.38177	2.20487	6.3425	3.24693	2.00191	4.72755	0.789749	5.98335	-0.988771	0.639625	6.27299	2.90168	1.53924	4.55129	3.53452	3.88881	1.01253	4.16143	0.11925	0.622672	4.602	3.18032	1.45699	2.01324	-1.42168	-2.67897	EQ	YES	0.05	0.168868	3.5489
CDHR2	CDHR2	chr5	175969512	176022769	cadherin-related family member 2	54825	http://www.ncbi.nlm.nih.gov/gene/?term=54825&report=generif		2825	-4.04751	-2.61363	-3.79494	-3.60468	0.0191003	-3.03333	-0.770357	-3.12106	-6.07443	-4.12278	-3.12428	-6.12396	-3.72907	-0.046829	-3.95821	-6.07443	-6.07443	-2.85465	-2.12928	-3.79494	-2.73894	-4.27315	-2.24588	-6.12396	-2.93921	-3.72907	-6.12396	0.07269	0.537176	-2.54933	-3.97012	1.57638	1.69328	-1.42079	-2.67732	EQ	YES	0.05	0.168868	-3.60177
RAB33A	RAB33A	chrX	129305773	129318844	RAB33A, member RAS oncogene family	9363	http://www.ncbi.nlm.nih.gov/gene/?term=9363&report=generif		12839	1.59885	2.27926	-0.105242	1.90298	0.551496	2.08128	1.78596	-3.63904	1.43642	-2.57172	-1.91277	1.06536	-0.174129	-0.756672	1.71085	0.47766	2.29235	-1.30893	-2.99058	0.921034	1.42873	-0.0746875	-0.301376	1.36723	1.66906	2.06524	-0.265051	0.0668493	0.526692	1.44208	0.0219495	0.880534	1.75244	-1.42013	-2.6761	EQ	YES	0.05	0.168868	0.390132
MMP12	MMP12	chr11	102733464	102745764	matrix metallopeptidase 12 (macrophage elastase)	4321	http://www.ncbi.nlm.nih.gov/gene/?term=4321&report=generif		9519	-2.50826	1.22068	0.794977	0.237599	-6.12396	-0.219184	3.79058	-6.12396	-2.0707	-0.487672	-3.70374	-3.72907	-3.72907	-2.18564	-3.01474	-6.07443	4.63119	-6.07443	-2.84049	0.6127	-6.12396	-0.318505	-6.12396	1.93197	-1.36083	9.92251	0.449292	0.109274	0.609415	-0.401081	-1.82068	3.1428	4.06632	-1.41959	-2.6751	EQ	YES	0.05	0.168868	-1.45263
HLA-B	HLA-B	chr6	31321649	31324989	major histocompatibility complex, class I, B	3106	http://www.ncbi.nlm.nih.gov/gene/?term=3106&report=generif		6993	10.9586	10.5296	11.3093	8.97887	8.51774	9.92251	10.7976	8.16221	9.40626	8.01594	8.64311	10.721	9.80634	7.70576	7.71355	7.44558	9.40626	7.21269	8.17269	11.0232	9.21361	9.26039	8.47091	7.85666	9.34639	7.60405	9.35487	0.0045483	0.206761	10.1449	8.72707	1.05267	1.07271	-1.41782	-2.67181	EQ	YES	0.05	0.168868	9.09465
SOD2	SOD2	chr6	160100149	160114353	superoxide dismutase 2, mitochondrial	6648	http://www.ncbi.nlm.nih.gov/gene/?term=6648&report=generif		14872	8.60642	8.94473	8.15861	7.15615	6.76992	8.60164	7.77089	6.08276	7.29451	5.65362	5.0075	8.61675	7.24249	6.3984	7.3433	5.08397	8.04606	5.50476	5.80723	8.96395	7.20951	4.95124	7.72506	5.37417	6.92432	4.99959	7.46801	0.0157403	0.349802	8.00119	6.58486	0.808812	1.26354	-1.41633	-2.66906	EQ	YES	0.05	0.168868	6.95206
CEBPE	CEBPE	chr14	23586515	23588820	CCAAT/enhancer binding protein (C/EBP), epsilon	1053	http://www.ncbi.nlm.nih.gov/gene/?term=1053&report=generif		2908	-0.695292	-0.211503	-2.18062	-1.05874	-4.05509	-0.628892	-1.61968	-2.34533	-0.3702	-2.95377	-3.12428	-1.92187	-2.40846	-5.24722	-0.788009	-6.07443	-2.52144	-6.07443	-4.36874	-1.12917	-2.04495	-3.59563	-2.65057	-2.56157	-5.31978	-1.4703	-1.18913	0.0232145	0.392619	-1.49283	-2.90796	1.30812	1.71274	-1.41513	-2.66684	EQ	YES	0.05	0.168868	-2.54108
ABCD2	ABCD2	chr12	39945022	40013843	ATP-binding cassette, sub-family D (ALD), member 2	225	http://www.ncbi.nlm.nih.gov/gene/?term=225&report=generif		62	1.19461	1.25549	2.9081	2.33593	-0.871012	0.58288	3.47431	-0.827215	2.52573	1.69885	2.00601	1.56489	0.524249	-0.643511	-1.806	-3.13945	-2.52144	1.73947	-1.50694	1.329	0.718557	-2.62496	-0.453876	1.74908	2.28286	1.63075	-1.44644	0.169427	0.689413	1.55433	0.13998	1.48181	1.83379	-1.41435	-2.66539	EQ	YES	0.05	0.168868	0.506663
SCN1A	SCN1A	chr2	166845670	167005642	sodium channel, voltage-gated, type I, alpha subunit	6323	http://www.ncbi.nlm.nih.gov/gene/?term=6323&report=generif		13826	-4.04751	0.5178	-6.12396	-1.05874	-3.21456	-6.12396	2.4394	-6.12396	-2.44774	-6.12396	-2.08688	-3.72907	-5.09862	-6.12396	-1.20938	-4.00959	-1.53674	-2.50393	-6.12396	-0.162972	-4.27315	-5.33494	-6.12396	1.94983	-5.31978	-6.07443	-6.12396	0.32308	0.82705	-2.51593	-3.92906	3.28511	2.38895	-1.41312	-2.66313	EQ	YES	0.05	0.168868	-3.56269
MCTP2	MCTP2	chr15	94841430	95027181	multiple C2 domains, transmembrane 2	55784	http://www.ncbi.nlm.nih.gov/gene/?term=55784&report=generif		9257	1.13036	3.88169	4.15395	5.00725	4.8422	1.11712	5.51861	3.44931	1.37	3.0073	1.6974	1.66993	2.41078	3.13131	5.45277	1.01072	6.49843	-1.18208	4.60807	3.68727	2.28645	0.365572	1.03545	1.93197	0.751388	0.114913	1.73092	0.0340176	0.439233	3.66445	2.25139	1.81776	1.85928	-1.41306	-2.66301	EQ	YES	0.05	0.168868	2.61774
MLXIPL	MLXIPL	chr7	73007524	73038870	MLX interacting protein-like	51085	http://www.ncbi.nlm.nih.gov/gene/?term=51085&report=generif		9505	1.0875	3.19879	2.78349	-1.66483	6.74732	1.71383	7.02551	-1.71076	-2.95377	6.05099	5.75811	3.73681	1.98928	4.83903	-2.11378	-2.2941	-0.556995	-1.99043	5.71713	-0.256051	-0.913012	4.04803	6.32052	-0.740206	2.58872	-2.0707	5.987	0.507888	0.910119	2.98452	1.57179	3.09312	3.43858	-1.41273	-2.6624	EQ	YES	0.05	0.168868	1.93805
LYZ	LYZ	chr12	69742134	69748013	lysozyme	4069	http://www.ncbi.nlm.nih.gov/gene/?term=4069&report=generif		8970	6.51377	8.63269	7.07163	7.64825	6.20605	7.08066	5.52941	5.84869	8.57937	5.05577	4.58311	6.77137	4.669	4.3943	7.25735	3.27365	8.14867	2.94741	3.39294	8.56099	5.24577	6.06277	4.69958	5.76666	7.01796	2.75669	5.81232	0.0200487	0.376445	6.95464	5.54222	1.00934	1.78506	-1.41242	-2.66183	EQ	YES	0.05	0.168868	5.9084
SPI1	SPI1	chr11	47376409	47400127	spleen focus forming virus (SFFV) proviral integration oncogene	6688	http://www.ncbi.nlm.nih.gov/gene/?term=6688&report=generif		15021	6.62154	7.43129	5.30836	6.81154	4.77802	6.92923	5.05873	4.75701	6.62447	4.44366	4.15701	6.59152	4.62405	3.65148	6.28718	2.37511	7.24013	1.54677	2.52631	7.03831	4.26915	4.01866	5.33867	5.71677	5.14958	2.62753	5.45204	0.0325176	0.436588	6.1341	4.72177	1.05583	1.62881	-1.41233	-2.66167	EQ	YES	0.05	0.168868	5.08793
MAL	MAL	chr2	95691400	95719737	mal, T-cell differentiation protein	4118	http://www.ncbi.nlm.nih.gov/gene/?term=4118&report=generif		9041	0.105316	-0.243397	-1.19654	-5.97537	2.30678	-0.882854	-1.61968	-2.14615	-0.3702	-2.29861	-4.32268	-0.295339	-3.72907	-3.12106	-3.01474	0.67581	-2.52144	3.33295	-4.02476	-1.66278	-3.59563	-3.2527	-3.79494	-2.56157	-2.93921	-6.07443	-3.97338	0.00264742	0.164439	-1.07225	-2.4845	2.51274	2.06173	-1.41225	-2.66151	EQ	YES	0.05	0.168868	-2.11836
TBC1D10C	TBC1D10C	chr11	67171384	67177561	TBC1 domain family, member 10C	374403	http://www.ncbi.nlm.nih.gov/gene/?term=374403&report=generif		15610	3.60377	4.55709	3.17065	2.80248	2.29985	3.5221	3.14628	1.04575	4.24441	1.42814	2.31329	3.4928	1.04161	0.661155	3.03256	1.16154	3.07091	-0.120162	-0.320009	4.23844	2.15407	0.828806	1.6944	1.93197	3.38192	0.414113	2.07643	0.011105	0.305521	3.30032	1.88861	0.708291	1.35322	-1.41171	-2.66052	EQ	YES	0.05	0.168868	2.2546
SP8	SP8	chr7	20821894	20826508	Sp8 transcription factor	221833	http://www.ncbi.nlm.nih.gov/gene/?term=221833&report=generif		14925	-6.12396	-6.12396	-6.12396	-5.97537	3.16152	-6.12396	0.847461	-6.12396	-6.07443	-6.12396	-6.12396	-6.12396	-6.12396	-5.24722	-6.07443	-6.07443	-6.07443	-6.07443	-4.36874	-6.12396	-6.12396	-3.00716	1.62358	-6.12396	-6.12396	-2.42503	-4.92353	0.975948	0.997508	-3.78032	-5.19179	4.00821	1.93778	-1.41148	-2.66009	EQ	YES	0.05	0.168868	-4.82585
GPR65	GPR65	chr14	88471468	88481155	G protein-coupled receptor 65	8477	http://www.ncbi.nlm.nih.gov/gene/?term=8477&report=generif		6502	5.24577	4.66645	2.06966	3.82792	1.37726	4.94887	2.71053	1.42933	4.42875	2.59976	1.9225	3.51699	2.48897	0.141468	3.49666	-0.281837	3.40975	0.296298	0.424683	4.7882	2.32944	1.18754	2.34157	2.73324	2.9872	0.267959	2.27166	0.0955667	0.585789	3.54949	2.13901	1.51509	1.4557	-1.41049	-2.65827	EQ	YES	0.05	0.168868	2.50469
NCR3	NCR3	chr6	31556660	31560762	natural cytotoxicity triggering receptor 3	259197	http://www.ncbi.nlm.nih.gov/gene/?term=259197&report=generif		10132	0.143134	-0.323945	-0.335178	-1.33466	-3.87395	-0.0537323	-0.309315	-3.12106	1.55952	-1.16996	-1.16796	-0.295339	-3.38469	-2.98209	-2.50589	-1.7964	-2.12928	-6.07443	-5.29675	1.48272	-1.85992	-3.91215	-0.71226	-6.12396	-1.16996	-3.72907	-1.18913	0.0398863	0.460145	-0.869664	-2.2789	1.40422	2.12913	-1.40924	-2.65597	EQ	YES	0.05	0.168868	-1.91354
VNN2	VNN2	chr6	133065009	133084598	vanin 2	8875	http://www.ncbi.nlm.nih.gov/gene/?term=8875&report=generif		17288	2.99505	4.74091	2.59976	1.11776	-0.0414207	4.13991	0.938184	0.676504	2.67791	1.73765	0.620519	3.10816	0.209765	-1.83467	1.78437	-1.5953	4.28249	-2.50393	-2.53398	6.02239	1.36256	0.852877	1.22604	1.5437	1.09998	-1.15197	1.34704	0.0750607	0.543562	2.35574	0.946605	1.76205	2.17683	-1.40913	-2.65577	EQ	YES	0.05	0.168868	1.31193
MUSK	MUSK	chr9	113431051	113563278	muscle, skeletal, receptor tyrosine kinase	4593	http://www.ncbi.nlm.nih.gov/gene/?term=4593&report=generif		9881	-3.2909	2.47746	-6.12396	-5.97537	1.25349	-1.91277	-3.93518	-0.911402	-3.80139	-4.12278	-6.12396	-0.713587	0.516364	-5.24722	-2.50589	-6.07443	-6.07443	-6.07443	-6.12396	-3.79494	-2.48348	-3.59563	-4.62425	-3.1173	-4.26561	-2.92523	-6.12396	0.345814	0.845911	-2.50103	-3.90937	3.34428	1.99682	-1.40834	-2.65432	EQ	YES	0.05	0.168868	-3.54425
SIGLEC14	SIGLEC14	chr19	52145806	52150132	sialic acid binding Ig-like lectin 14	100049587	http://www.ncbi.nlm.nih.gov/gene/?term=100049587&report=generif		14207	2.35261	2.88834	0.319938	1.86864	-0.368276	1.66039	1.86248	-1.24967	-3.80139	0.542098	0.14372	1.24026	-0.20268	0.316376	1.50185	-1.10544	3.4148	-1.99043	-0.320009	2.86265	0.676504	-1.13804	0.996405	-0.506224	0.192772	-0.384852	0.923912	0.012171	0.314115	1.51202	0.105631	1.14232	1.60953	-1.40639	-2.65073	EQ	YES	0.05	0.168868	0.47025
MMP3	MMP3	chr11	102706528	102714342	matrix metallopeptidase 3 (stromelysin 1, progelatinase)	4314	http://www.ncbi.nlm.nih.gov/gene/?term=4314&report=generif		9535	-6.12396	-1.91277	4.26113	-2.95377	-5.24722	3.89547	2.03553	-6.12396	-2.95377	-2.57172	-3.12428	-3.12267	0.296799	0.452568	-0.541638	-6.07443	-1.80068	-6.07443	-6.12396	-0.306486	-4.27315	-1.51813	-1.06054	-1.87596	2.24716	-1.30893	0.478495	0.322782	0.82705	-0.863655	-2.26898	4.27539	2.47951	-1.40533	-2.64878	EQ	YES	0.05	0.168868	-1.90464
TRAF3IP3	TRAF3IP3	chr1	209929394	209955668	TRAF3 interacting protein 3	80342	http://www.ncbi.nlm.nih.gov/gene/?term=80342&report=generif		16513	3.87276	5.13959	2.28506	2.26266	2.6984	3.28572	2.67509	0.915689	3.81164	2.21951	2.22377	3.16308	1.95041	0.114913	3.33295	0.756706	2.73458	-0.346147	0.195832	3.81779	2.26112	-0.167884	1.42339	1.84239	2.78339	1.47254	0.87872	0.0230465	0.390856	3.17418	1.76922	1.03764	1.28963	-1.40496	-2.64811	EQ	YES	0.05	0.168868	2.13347
BEST1	BEST1	chr11	61717356	61731935	bestrophin 1	7439	http://www.ncbi.nlm.nih.gov/gene/?term=7439&report=generif		1435	3.81891	3.27735	3.6437	3.02724	2.86378	4.86252	3.49608	0.51066	2.48166	1.06462	1.21415	4.76475	2.05562	3.94652	3.97509	0.577826	3.20947	-0.8903	-0.421902	3.08503	3.73898	1.36782	3.24941	2.59616	2.55127	0.601516	3.63454	0.0495978	0.482628	3.56994	2.16564	0.661118	1.58752	-1.40429	-2.64688	EQ	YES	0.05	0.168868	2.52972
SASH3	SASH3	chrX	128913892	128929176	SAM and SH3 domain containing 3	54440	http://www.ncbi.nlm.nih.gov/gene/?term=54440&report=generif		13759	5.82634	5.5855	3.6698	4.47304	3.63654	5.56401	4.18447	3.27365	5.4103	3.43148	3.35272	5.24522	3.20306	1.82851	4.74803	1.9861	4.36364	0.806881	1.29026	5.78352	3.40199	2.20665	3.50215	3.30868	4.06002	1.34704	3.52509	0.044941	0.473999	4.70567	3.30375	0.940619	1.40485	-1.40192	-2.64253	EQ	YES	0.05	0.168868	3.66721
PRF1	PRF1	chr10	72357104	72362531	perforin 1 (pore forming protein)	5551	http://www.ncbi.nlm.nih.gov/gene/?term=5551&report=generif		12376	3.60377	3.8112	4.35231	4.76054	2.01719	4.79337	4.17791	1.71617	3.74257	2.87813	3.25395	4.15395	0.614868	1.30484	2.30678	2.79521	5.67675	0.806881	-1.36321	4.44709	3.15131	2.86725	2.90238	0.913706	3.50554	0.762081	4.15922	0.0221126	0.386414	3.9309	2.52977	0.95345	1.66053	-1.40112	-2.64107	EQ	YES	0.05	0.168868	2.89303
FBP1	FBP1	chr9	97365421	97402531	fructose-1,6-bisphosphatase 1	2203	http://www.ncbi.nlm.nih.gov/gene/?term=2203&report=generif		5487	3.708	5.67479	1.52658	3.60833	0.0530678	3.7126	3.79874	3.58332	2.68544	1.28499	3.08068	2.80915	1.91852	-0.563646	3.22025	-1.5953	4.71995	-0.120162	1.76226	3.83993	0.843816	0.17994	1.66394	2.11127	1.74805	-0.875921	2.77398	0.0399699	0.460145	3.15459	1.75352	1.81933	1.68793	-1.40106	-2.64096	EQ	YES	0.05	0.168868	2.11676
ANXA8	ANXA8	chr10	47157984	47174143	annexin A8	653145	http://www.ncbi.nlm.nih.gov/gene/?term=653145&report=generif		737	-4.04751	-3.7139	-2.68	-4.51367	-5.97537	-0.967356	-1.90373	-6.12396	-6.07443	-6.12396	-4.32268	-6.12396	-4.11632	-5.24722	-6.07443	-4.00959	-1.80068	-4.03993	-5.29675	-6.12396	-6.12396	-5.33494	-4.62425	-3.1173	-6.12396	-2.92523	-2.27898	0.0819531	0.558664	-3.40022	-4.80032	1.68649	1.41653	-1.4001	-2.63921	EQ	YES	0.05	0.168868	-4.43733
GPR88	GPR88	chr1	101003728	101007583	G protein-coupled receptor 88	54112	http://www.ncbi.nlm.nih.gov/gene/?term=54112&report=generif		6510	-0.695292	-0.972364	0.372219	1.25195	4.37805	-1.51813	-1.90373	-1.98479	-1.50694	-1.5508	-1.61968	0.774226	0.22739	1.40607	-1.06859	-2.2941	0.843816	-6.07443	-3.45538	-3.2909	2.01576	-0.908889	-1.30487	-4.03234	2.91815	-3.72907	-0.754622	0.225391	0.746079	0.130387	-1.2695	2.16457	2.22737	-1.39989	-2.63881	EQ	YES	0.05	0.168868	-0.906566
CD180	CD180	chr5	66478104	66492617	CD180 molecule	4064	http://www.ncbi.nlm.nih.gov/gene/?term=4064&report=generif		2677	3.59017	4.73479	1.50476	2.54015	1.18316	4.73504	3.02431	1.73947	3.77984	2.44445	1.51443	3.41684	2.0191	-0.194062	2.55488	-1.5953	2.726	-0.172552	0.258037	5.01526	1.19145	1.84399	1.45001	1.51497	1.61231	-0.875921	2.66646	0.0428029	0.46854	3.04462	1.64548	1.42027	1.60042	-1.39914	-2.63745	EQ	YES	0.05	0.168868	2.00822
MYO1G	MYO1G	chr7	45002260	45018704	myosin IG	64005	http://www.ncbi.nlm.nih.gov/gene/?term=64005&report=generif		9965	4.01118	5.16052	3.70417	4.45226	3.17217	5.08397	4.19634	1.76378	3.95878	2.81289	2.6318	4.44689	1.91852	0.774226	5.34733	1.6084	6.18273	-0.41606	1.34025	5.44394	2.79074	2.92647	3.02835	2.69261	2.99971	1.19857	3.69105	0.0183547	0.36876	4.25437	2.85705	0.71704	1.65858	-1.39732	-2.63412	EQ	YES	0.05	0.168868	3.21932
STRA6	STRA6	chr15	74471808	74502046	stimulated by retinoic acid 6	64220	http://www.ncbi.nlm.nih.gov/gene/?term=64220&report=generif		15312	1.15662	0.707957	3.67878	-0.719987	7.69187	4.3171	6.57445	-4.27315	3.85021	-0.419533	-1.91277	-3.12267	3.50655	8.03333	4.80082	6.19885	2.64383	2.92966	6.76786	-0.962232	1.68904	7.01148	-0.845327	0.131369	1.41881	-1.15197	2.64322	0.446286	0.897295	3.34383	1.94687	3.12645	3.51345	-1.39696	-2.63346	EQ	YES	0.05	0.168868	2.30904
ACAP1	ACAP1	chr17	7239848	7254793	ArfGAP with coiled-coil, ankyrin repeat and PH domains 1	9744	http://www.ncbi.nlm.nih.gov/gene/?term=9744&report=generif		124	3.32634	4.8777	3.61363	3.15131	3.0949	4.06337	3.73587	0.958713	4.40351	1.36627	2.4399	3.5605	1.53098	1.77298	3.66762	1.36496	5.01933	0.359775	0.37174	4.73103	2.32944	1.62293	2.21548	2.00234	3.5213	0.0530678	2.66646	0.00239548	0.159011	3.69473	2.29792	0.62375	1.45701	-1.39682	-2.6332	EQ	YES	0.05	0.168868	2.66005
DUSP9	DUSP9	chrX	152907897	152916781	dual specificity phosphatase 9	1852	http://www.ncbi.nlm.nih.gov/gene/?term=1852&report=generif		4584	-4.04751	-3.7139	-2.50589	0.424213	2.45016	1.54139	4.42455	-4.27315	-6.07443	-2.95377	1.19592	-3.12267	-3.09844	3.20248	-3.95821	5.42908	0.640551	3.12839	2.5386	-6.12396	-6.12396	1.53047	-1.74725	-1.87596	-3.46443	-3.72907	-3.12106	0.373674	0.8623	-0.203855	-1.60004	3.27362	3.44178	-1.39619	-2.63205	EQ	YES	0.05	0.168868	-1.23807
CRYAB	CRYAB	chr11	111779350	111782473	crystallin, alpha B	1410	http://www.ncbi.nlm.nih.gov/gene/?term=1410&report=generif		3649	4.97194	6.91903	2.62187	3.92565	8.00417	3.96111	6.89904	6.13286	3.05131	2.50228	2.90767	6.26361	6.68017	1.10677	3.74803	3.45555	2.88602	4.18388	3.28487	4.17127	6.11279	0.143134	3.29251	3.31789	3.98823	7.20252	4.23666	0.13458	0.645461	5.32897	3.9334	1.9768	1.81032	-1.39557	-2.63093	EQ	YES	0.05	0.168868	4.29522
DNAH10	DNAH10	chr12	124247042	124420267	dynein, axonemal, heavy chain 10	196385	http://www.ncbi.nlm.nih.gov/gene/?term=196385&report=generif		4347	0.344543	1.66394	1.05494	0.918119	0.697525	0.390978	4.722	0.75489	-2.0707	-0.365239	0.190326	2.12621	-0.717034	4.40797	2.9914	0.950372	-0.354957	-1.78457	-1.09988	-0.962232	-0.832429	0.365572	-1.30487	-0.00891168	-1.8129	-1.15197	0.757248	0.0117589	0.31165	1.39886	0.00391487	1.532	1.66238	-1.39495	-2.62979	EQ	YES	0.05	0.168868	0.365568
HECW1	HECW1	chr7	43152198	43602938	HECT, C2 and WW domain containing E3 ubiquitin protein ligase 1	23072	http://www.ncbi.nlm.nih.gov/gene/?term=23072&report=generif		6835	0.386353	1.88084	2.24311	-1.88484	0.0191003	0.274744	-0.171914	-2.55252	1.09716	-2.95377	-6.12396	-1.33466	0.932375	-6.12396	3.40255	-2.03026	2.48112	1.83083	-0.879847	-0.0836565	-4.27315	2.46189	-1.61968	-0.162051	-2.93921	-0.654695	-0.497014	0.265293	0.779528	0.392485	-1.00112	1.37223	2.67865	-1.39361	-2.62735	EQ	YES	0.05	0.168868	-0.639818
RAC2	RAC2	chr22	37621301	37640339	ras-related C3 botulinum toxin substrate 2 (rho family, small GTP binding protein Rac2)	5880	http://www.ncbi.nlm.nih.gov/gene/?term=5880&report=generif		12891	4.68416	5.59108	4.41338	6.08551	4.35787	5.23542	4.77047	2.28188	5.42133	3.08068	2.93784	5.577	2.76166	3.70281	5.38527	1.9861	6.62563	0.0785014	3.98243	5.48316	3.16636	2.05959	3.7217	4.38989	4.01891	2.59702	3.30167	0.00222604	0.153328	5.0197	3.62797	0.644116	1.55393	-1.39173	-2.62393	EQ	YES	0.05	0.168868	3.98879
DIO3	DIO3	chr14	102027688	102029789	deiodinase, iodothyronine, type III	1735	http://www.ncbi.nlm.nih.gov/gene/?term=1735&report=generif		4272	2.27657	-2.48348	1.61689	-2.51391	3.25251	0.0762153	-0.911402	-3.63904	-6.07443	5.04033	4.24926	-6.12396	-2.40846	-0.798924	-6.07443	4.1183	-3.0485	5.3759	4.25299	-1.0306	-4.27315	2.43396	0.119106	-6.12396	0.942216	-6.07443	-4.92353	0.467821	0.903781	0.187627	-1.20307	2.28959	4.25211	-1.39069	-2.62205	EQ	YES	0.05	0.168868	-0.842516
TSHR	TSHR	chr14	81421869	81612646	thyroid stimulating hormone receptor	7253	http://www.ncbi.nlm.nih.gov/gene/?term=7253&report=generif		16705	0.0584321	-4.12278	2.66071	2.30841	0.912541	-1.91277	3.70931	1.3586	-0.481589	2.09719	-1.74725	-1.92187	-0.0950015	-2.65057	-2.11378	-0.832429	-3.93518	2.21434	-5.29675	-2.3585	1.40252	-1.27551	-2.0613	4.3226	-0.00350712	-1.65123	-2.45184	0.101658	0.595812	0.516266	-0.874053	2.76265	2.2874	-1.39032	-2.62137	EQ	YES	0.05	0.168868	-0.5136
GPC6	GPC6	chr13	93879078	95060273	glypican 6	10082	http://www.ncbi.nlm.nih.gov/gene/?term=10082&report=generif		6404	6.47429	5.33074	8.572	8.52461	5.483	8.5546	6.84232	1.99084	5.75547	5.21463	6.05276	8.5105	9.05089	3.52658	6.54942	4.62048	7.8699	1.81701	4.29559	5.49873	7.56229	5.72464	5.74101	7.05337	7.05028	4.02915	6.51808	0.164339	0.684007	7.11165	5.72158	1.44419	1.94983	-1.39007	-2.62091	EQ	YES	0.05	0.168868	6.08197
CD80	CD80	chr3	119243140	119278481	CD80 molecule	941	http://www.ncbi.nlm.nih.gov/gene/?term=941&report=generif		2743	2.70507	1.28216	0.195832	1.17138	-1.91277	1.89421	0.923548	-2.14615	2.41002	-0.365239	-1.74725	1.87114	-0.798924	-1.42206	0.521517	-2.2941	1.03584	-2.22009	-1.2725	1.62649	0.248369	-1.61467	-1.52711	0.0646325	-0.251607	-1.4703	-0.554767	0.00699878	0.253714	0.894202	-0.495338	1.46482	1.41782	-1.38954	-2.61995	EQ	YES	0.05	0.168868	-0.135087
CCR1	CCR1	chr3	46243200	46249832	chemokine (C-C motif) receptor 1	1230	http://www.ncbi.nlm.nih.gov/gene/?term=1230&report=generif		2641	5.6406	6.5243	3.66383	5.87329	2.45016	6.45567	4.33793	3.93044	5.89956	4.07177	2.86768	5.8494	3.75704	0.827393	5.10812	0.250517	5.95675	0.760583	1.59866	6.32453	2.91552	4.11414	3.9613	4.421	4.21002	0.932953	4.31024	0.133253	0.644076	4.99225	3.60338	1.54598	1.87775	-1.38887	-2.61874	EQ	YES	0.05	0.168868	3.96346
HOXA11	HOXA11	chr7	27220776	27224835	homeobox A11	3207	http://www.ncbi.nlm.nih.gov/gene/?term=3207&report=generif		7090	2.98215	3.76431	5.70505	4.67944	4.4964	4.4273	6.27773	4.53683	3.61485	3.89533	2.69099	5.06452	3.65611	6.45706	4.08384	-0.0389351	3.62981	6.05474	-1.31759	4.77047	6.47036	2.82483	3.95776	3.69507	2.18602	-0.99767	-0.604659	0.110059	0.609855	4.61891	3.23149	1.11026	2.34224	-1.38743	-2.61611	EQ	YES	0.05	0.168868	3.59119
DGKG	DGKG	chr3	185864990	186080023	diacylglycerol kinase, gamma 90kDa	1608	http://www.ncbi.nlm.nih.gov/gene/?term=1608&report=generif		4216	0.304817	2.36129	0.984977	-0.92868	2.14474	3.37042	1.39878	2.26832	1.15502	-2.29861	-2.08688	0.501422	0.663548	-1.34065	0.318157	0.131962	-0.177881	-1.44017	-1.87918	1.60423	-1.20938	2.07782	-0.642218	-1.0217	0.038206	4.95568	-1.82063	0.0350222	0.442605	1.37662	-0.0101468	1.42314	1.80708	-1.38677	-2.61492	EQ	YES	0.05	0.168868	0.349386
CSTA	CSTA	chr3	122044011	122060815	cystatin A (stefin A)	1475	http://www.ncbi.nlm.nih.gov/gene/?term=1475&report=generif		3723	2.68225	3.88861	0.541638	2.67667	-0.222908	3.35594	4.25351	-0.827215	3.17412	0.316376	0.239744	4.38969	-0.0389351	4.16293	3.24776	-1.41473	3.96334	-1.99043	-1.87918	3.31756	1.06609	-1.81612	1.24967	2.85597	0.90457	-2.42503	2.86532	0.264555	0.779528	2.45367	1.06808	1.68496	2.30013	-1.3856	-2.6128	EQ	YES	0.05	0.168868	1.4273
GATM	GATM	chr15	45653322	45670980	glycine amidinotransferase (L-arginine:glycine amidinotransferase)	2628	http://www.ncbi.nlm.nih.gov/gene/?term=2628&report=generif		6049	6.36295	4.80204	4.17055	4.8849	6.41478	5.34969	4.50227	4.46164	5.23175	4.85384	3.55449	3.81164	4.26348	4.48661	3.29488	3.24231	4.27949	1.48272	3.45077	5.69112	3.39495	2.4559	3.5221	3.50981	5.25826	1.98677	4.38101	0.00213664	0.151606	5.21246	3.83068	0.880694	1.07787	-1.38178	-2.60589	EQ	YES	0.05	0.168868	4.18892
UPP1	UPP1	chr7	48128355	48148330	uridine phosphorylase 1	7378	http://www.ncbi.nlm.nih.gov/gene/?term=7378&report=generif		17096	4.70764	7.15956	4.96107	6.52934	4.01268	5.79956	6.49616	2.52192	4.4639	3.41012	3.34721	5.66503	5.48014	2.85495	7.03476	1.72661	7.07322	1.57733	1.04523	5.2043	5.19187	3.96092	5.35499	5.81836	4.40981	3.3415	6.2207	0.0539754	0.498462	5.66657	4.28514	1.14251	1.77398	-1.38143	-2.60526	EQ	YES	0.05	0.168868	4.64329
BEND6	BEND6	chr6	56819773	56892142	BEN domain containing 6	221336	http://www.ncbi.nlm.nih.gov/gene/?term=221336&report=generif		1433	5.92402	3.35042	4.2587	4.80812	2.09564	4.94186	3.15131	2.05824	4.70401	-2.10182	-1.74725	6.02693	4.14638	-2.08688	5.34165	-1.7964	4.41087	2.95697	-0.238343	3.7316	4.55653	5.17999	4.99263	4.63572	4.05536	1.0546	4.01195	0.33821	0.840206	4.07572	2.69464	1.29342	2.79182	-1.38109	-2.60464	EQ	YES	0.05	0.168868	3.0527
IFI44	IFI44	chr1	79115477	79129763	interferon-induced protein 44	10561	http://www.ncbi.nlm.nih.gov/gene/?term=10561&report=generif		7319	7.46207	6.64067	8.1688	6.85801	4.95788	6.81131	7.30202	2.88325	7.26509	5.22364	6.31083	7.69258	5.7551	4.23588	5.5325	2.58116	5.38773	3.61441	6.58867	5.42173	5.91372	4.1847	6.66412	5.70141	7.40864	4.63855	7.1431	0.046726	0.478707	6.88582	5.50734	0.994543	1.46589	-1.37848	-2.59994	EQ	YES	0.05	0.168868	5.86473
PRDM16	PRDM16	chr1	2985742	3355185	PR domain containing 16	63976	http://www.ncbi.nlm.nih.gov/gene/?term=63976&report=generif		12354	-0.603955	1.63198	0.225387	6.00083	2.74116	-0.628892	2.24716	0.0907352	0.702621	-0.882854	1.44099	-1.92187	-2.74799	0.362517	-2.50589	7.85381	-3.93518	0.296298	0.946832	-1.18829	-0.14435	3.81752	2.63445	-6.12396	1.8451	5.04212	0.0907352	0.175038	0.693917	1.6591	0.283667	2.33737	3.13588	-1.37543	-2.59445	EQ	YES	0.05	0.168868	0.64026
HOXB13	HOXB13	chr17	46802127	46806111	homeobox B13	10481	http://www.ncbi.nlm.nih.gov/gene/?term=10481&report=generif		7100	-1.33261	-1.16947	-6.12396	-6.12396	4.83635	-1.6267	3.32844	-6.12396	-6.07443	4.65803	5.51728	-6.12396	0.464191	3.77984	-6.07443	-3.13945	-6.07443	-6.07443	-6.12396	-1.81612	-6.12396	0.805637	-6.12396	3.73944	-6.12396	2.22622	-6.12396	0.526506	0.913935	-1.17313	-2.54652	4.19584	4.47098	-1.37339	-2.59078	EQ	YES	0.05	0.168868	-2.19045
TSPAN10	TSPAN10	chr17	79609349	79615779	tetraspanin 10	83882	http://www.ncbi.nlm.nih.gov/gene/?term=83882&report=generif		16717	1.76269	5.42849	1.42767	2.50478	-2.48348	0.238665	2.74251	1.14368	-0.209543	1.51497	2.30024	0.403364	-1.31759	3.54029	-1.806	-0.453876	-0.671562	-0.620057	0.946832	-1.18829	-0.423513	-0.210523	1.61099	-0.377059	-0.160064	0.876195	0.852877	0.0114292	0.30747	1.66019	0.287567	2.42694	1.3141	-1.37262	-2.58941	EQ	YES	0.05	0.168868	0.643433
MAGEA6	MAGEA6	chrX	151867245	151870814	melanoma antigen family A, 6	4105	http://www.ncbi.nlm.nih.gov/gene/?term=4105&report=generif		9012	-6.12396	-6.12396	0.58288	4.54541	-5.97537	1.80985	-1.61968	-4.27315	4.66492	-6.12396	-6.12396	-4.44111	-6.12396	-6.12396	-2.50589	-6.07443	3.47737	-6.07443	-5.29675	-6.12396	-6.12396	2.9447	-4.62425	5.365	-1.53674	-6.07443	-3.12106	0.221008	0.744426	-1.84355	-3.2157	4.35545	4.01321	-1.37215	-2.58857	EQ	YES	0.05	0.168868	-2.85995
RRAGD	RRAGD	chr6	90074335	90121995	Ras-related GTP binding D	58528	http://www.ncbi.nlm.nih.gov/gene/?term=58528&report=generif		13586	6.27598	7.05438	5.50255	4.23186	6.27989	5.47284	5.8718	4.82112	3.50765	5.49664	7.05438	6.26909	5.05973	6.4636	3.82931	1.78596	5.5694	2.30946	4.47268	4.54497	1.96461	4.73975	4.97347	4.81209	3.00396	5.27019	2.8707	0.0138496	0.332697	5.81276	4.44094	0.884014	1.48482	-1.37182	-2.58797	EQ	YES	0.05	0.168868	4.79659
FAM26F	FAM26F	chr6	116782533	116784934	family with sequence similarity 26, member F	441168	http://www.ncbi.nlm.nih.gov/gene/?term=441168&report=generif		5356	5.68086	4.2991	2.26478	4.55871	1.57006	4.06055	4.38023	0.863281	5.67885	2.13851	2.45056	4.39095	1.80816	1.48549	3.73559	1.47269	4.92127	1.40655	-0.0497168	5.19952	1.75044	0.572967	2.64353	3.19076	3.77945	-0.758723	2.5202	0.035579	0.444714	3.83061	2.46002	1.4195	1.7536	-1.3706	-2.58577	EQ	YES	0.05	0.168868	2.81536
HOXC13	HOXC13	chr12	54332576	54340328	homeobox C13	3229	http://www.ncbi.nlm.nih.gov/gene/?term=3229&report=generif		7112	-2.22205	0.794374	-2.93168	0.886103	4.31733	2.1079	3.40929	-2.34533	-6.07443	4.14358	4.51567	-2.54249	-2.40846	5.60016	-2.11378	4.29024	-2.52144	4.85684	-2.53398	-3.79494	-4.27315	3.1274	0.702779	-1.87596	-6.12396	1.75923	-1.61968	0.399671	0.876143	0.908752	-0.461584	2.70412	3.7574	-1.37034	-2.58531	EQ	YES	0.05	0.168868	-0.106312
CADM3	CADM3	chr1	159141377	159172932	cell adhesion molecule 3	57863	http://www.ncbi.nlm.nih.gov/gene/?term=57863&report=generif		2258	-2.22205	4.74945	3.71593	2.17569	0.551496	6.74538	5.68784	-2.34533	-1.50694	3.48368	0.0158939	6.58751	2.28188	-2.50826	-0.788009	2.17079	-1.80068	-3.32758	3.10208	4.7882	4.96652	0.994152	5.43187	3.99237	3.13524	-2.42503	7.50112	0.409979	0.883685	3.05768	1.68747	3.12908	3.34919	-1.3702	-2.58507	EQ	YES	0.05	0.168868	2.04271
HAMP	HAMP	chr19	35773410	35776045	hepcidin antimicrobial peptide	57817	http://www.ncbi.nlm.nih.gov/gene/?term=57817&report=generif		6741	-0.871012	0.636119	-4.26561	-0.719987	-3.21456	-0.369349	-1.61968	-3.63904	-6.07443	-4.12278	-3.70374	0.30405	-2.40846	-4.26561	0.254909	-3.13945	-1.80068	-6.07443	-2.68	-0.465779	-2.22205	-4.27315	-2.44774	-1.87596	-4.26561	-2.92523	-1.35457	0.0435415	0.470759	-1.48916	-2.85899	1.70525	1.78038	-1.36983	-2.5844	EQ	YES	0.05	0.168868	-2.50385
TMEM196	TMEM196	chr7	19758938	19812404	transmembrane protein 196	256130	http://www.ncbi.nlm.nih.gov/gene/?term=256130&report=generif		16161	3.97784	-4.12278	-1.91543	-5.97537	-1.5013	-3.97338	-6.12396	-3.63904	-6.07443	-2.29861	-4.32268	-6.12396	-6.12396	-6.12396	-3.01474	-6.07443	-3.93518	-6.07443	-6.12396	-6.12396	-6.12396	-0.631265	1.04691	-2.18564	0.0785014	-6.07443	-3.53699	0.430088	0.892018	-2.80491	-4.17401	3.48009	2.34789	-1.3691	-2.58309	EQ	YES	0.05	0.168868	-3.81906
LOC388813	LOC388813	chr21	15964484	16015428	uncharacterized protein ENSP00000383407-like	388813	http://www.ncbi.nlm.nih.gov/gene/?term=388813&report=generif		8703	-2.22205	-1.52976	-4.26561	-2.95377	-3.48746	-3.45538	-3.44257	-6.12396	-6.07443	-4.12278	-2.08688	-3.72907	-4.11632	-5.24722	-3.95821	-4.00959	-2.52144	-6.07443	-6.12396	-3.79494	-4.27315	-6.12396	-3.79494	-4.03234	-5.31978	-3.72907	-3.12106	0.00600987	0.239367	-3.05094	-4.41887	0.912269	1.23297	-1.36793	-2.581	EQ	YES	0.05	0.168868	-4.06423
OR7A5	OR7A5	chr19	14937139	14939276	olfactory receptor, family 7, subfamily A, member 5	26659	http://www.ncbi.nlm.nih.gov/gene/?term=26659&report=generif		11137	-6.12396	-0.00636913	-5.19768	-4.51367	1.19461	-4.9387	-6.12396	-6.12396	-2.95377	-6.12396	-6.12396	-6.12396	-6.12396	-4.26561	-6.07443	-3.13945	-6.07443	-6.07443	-6.12396	-6.12396	-4.27315	-0.843797	-3.79494	-6.12396	-4.26561	-6.07443	-3.97338	0.398005	0.87583	-3.67282	-5.03995	2.99404	1.51706	-1.36713	-2.57958	EQ	YES	0.05	0.168868	-4.68551
ILDR2	ILDR2	chr1	166882441	166944561	immunoglobulin-like domain containing receptor 2	387597	http://www.ncbi.nlm.nih.gov/gene/?term=387597&report=generif		7516	4.06113	2.97448	0.688559	-1.18057	4.24529	4.74533	-1.90373	-2.34533	-0.580333	1.30918	-1.61968	-1.23411	4.26568	-2.08688	-0.921852	-0.453876	-1.1372	1.22026	-0.652282	0.267959	-0.306486	3.61181	3.83959	3.71357	3.07035	3.75861	-2.10182	0.341691	0.843163	1.94721	0.580857	2.73348	2.31107	-1.36635	-2.57818	EQ	YES	0.05	0.168868	0.935097
SLC9A2	SLC9A2	chr2	103236166	103327809	solute carrier family 9, subfamily A (NHE2, cation proton antiporter 2), member 2	6549	http://www.ncbi.nlm.nih.gov/gene/?term=6549&report=generif		14629	-1.61968	-1.91277	-5.19768	-4.51367	3.04096	-2.74799	-2.7178	-0.00797945	-6.07443	-1.42851	-2.51391	-3.72907	-0.119672	-4.26561	-6.07443	-6.07443	-6.07443	-6.07443	4.48051	-2.91976	-4.27315	-3.00716	-3.31999	-6.12396	-3.46443	-6.07443	-4.92353	0.318281	0.823321	-2.23838	-3.60314	2.67034	2.74233	-1.36476	-2.57534	EQ	YES	0.05	0.168868	-3.24931
TMEM108	TMEM108	chr3	132757171	133116619	transmembrane protein 108	66000	http://www.ncbi.nlm.nih.gov/gene/?term=66000&report=generif		16068	3.30528	4.34471	3.50682	4.46127	3.61111	2.09272	0.420958	-1.98479	0.984392	0.713988	-1.74725	4.59821	4.04355	-1.08316	5.05052	-1.41473	5.24039	-0.41606	2.06829	0.181778	2.74251	0.452568	1.30383	4.49098	1.51676	6.23821	1.86248	0.109682	0.609415	3.10612	1.74212	1.41791	2.51493	-1.364	-2.57398	EQ	YES	0.05	0.168868	2.09575
C22orf31	C22orf31	chr22	29454660	29457907	chromosome 22 open reading frame 31	25770	http://www.ncbi.nlm.nih.gov/gene/?term=25770&report=generif		1971	-2.86369	-1.09715	-4.26561	-2.95377	-1.44644	-3.97338	-0.770357	-6.12396	-3.80139	-6.12396	-6.12396	-1.7964	-4.11632	-2.98209	-1.57259	-6.07443	-2.12928	-6.07443	-6.12396	-2.57172	-1.85992	-0.908889	-1.52711	-3.1173	-5.31978	-6.07443	-2.45184	0.226319	0.746079	-2.48149	-3.84369	1.39605	1.96027	-1.3622	-2.57077	EQ	YES	0.05	0.168868	-3.49052
CD68	CD68	chr17	7482805	7485429	CD68 molecule	968	http://www.ncbi.nlm.nih.gov/gene/?term=968&report=generif		2735	8.24077	9.45235	7.01747	8.51554	6.01116	8.40835	7.27018	7.21561	8.07021	6.80229	5.80096	7.87863	6.15198	5.85433	7.47071	3.90515	8.90833	3.48734	4.05265	8.83641	6.5086	6.48101	6.7953	7.22755	7.02992	4.29636	6.89176	0.0242879	0.395614	7.84512	6.48325	1.1464	1.55425	-1.36186	-2.57017	EQ	YES	0.05	0.168868	6.83633
LRRC14B	LRRC14B	chr5	191626	195468	leucine rich repeat containing 14B	389257	http://www.ncbi.nlm.nih.gov/gene/?term=389257&report=generif		8802	-2.86369	-3.06248	-6.12396	-3.60468	2.24381	-6.12396	-1.61968	-3.12106	-6.07443	-6.12396	-6.12396	-3.12267	-0.119672	-5.24722	-3.95821	-3.13945	-6.07443	-6.07443	-2.4323	-6.12396	-6.12396	-1.81612	-6.12396	-2.56157	-6.12396	-0.99767	-6.12396	0.334659	0.838366	-3.02209	-4.38035	2.86664	2.03653	-1.35825	-2.56375	EQ	YES	0.05	0.168868	-4.02821
MAGEB2	MAGEB2	chrX	30233675	30238206	melanoma antigen family B, 2	4113	http://www.ncbi.nlm.nih.gov/gene/?term=4113&report=generif		9018	-4.04751	-6.12396	-6.12396	2.07523	-6.12396	-0.369349	0.147625	-6.12396	-3.80139	-6.12396	-4.32268	-4.44111	-6.12396	-6.12396	-6.07443	-3.13945	-2.52144	-6.07443	-6.12396	-3.79494	-6.12396	3.46346	-6.12396	4.79355	-6.12396	-6.07443	-4.92353	0.18824	0.708994	-2.93798	-4.29512	3.48649	3.11572	-1.35714	-2.56177	EQ	YES	0.05	0.168868	-3.94327
COLGALT2	COLGALT2	chr1	183904966	184006863	collagen beta(1-O)galactosyltransferase 2	23127	http://www.ncbi.nlm.nih.gov/gene/?term=23127&report=generif		3456	1.97084	3.65915	3.2415	3.35285	5.3149	-0.264068	4.11447	0.362517	1.18076	1.61508	1.30283	5.63892	2.53954	1.02435	0.882291	0.250517	3.4148	-0.231229	-1.09988	1.39228	1.81701	1.54999	0.541178	5.00509	3.20248	0.370917	3.21883	0.0171922	0.36199	3.05566	1.69891	1.77528	1.69996	-1.35675	-2.56107	EQ	YES	0.05	0.168868	2.05066
GPR150	GPR150	chr5	94955980	94957284	G protein-coupled receptor 150	285601	http://www.ncbi.nlm.nih.gov/gene/?term=285601&report=generif		6454	0.454266	2.97706	-2.29861	0.119106	-4.05509	-0.119672	-2.24362	-0.505631	0.245815	-4.12278	-3.70374	-0.774954	-1.52711	-5.24722	-2.11378	-6.07443	0.30405	-4.03993	-6.12396	1.42419	-3.08327	-2.83924	-1.30487	-1.18829	-0.251607	0.762081	-1.71712	0.239823	0.757265	-0.738081	-2.09409	2.31105	2.24053	-1.35601	-2.55976	EQ	YES	0.05	0.168868	-1.74253
PHYHIPL	PHYHIPL	chr10	60936348	61007534	phytanoyl-CoA 2-hydroxylase interacting protein-like	84457	http://www.ncbi.nlm.nih.gov/gene/?term=84457&report=generif		11751	-2.86369	-0.879847	-1.07515	-1.05874	3.03618	-1.78387	0.726779	-2.55252	-2.95377	5.68041	0.812759	-6.12396	-2.40846	-2.50826	-2.50589	-2.2941	0.557546	-2.85465	0.660312	-3.79494	-1.5508	-2.62496	-4.62425	-4.03234	-2.93921	-0.559223	-1.61968	0.0087412	0.276845	-0.556906	-1.9118	1.91527	2.49227	-1.35489	-2.55778	EQ	YES	0.05	0.168868	-1.56053
GFAP	GFAP	chr17	42982994	42992920	glial fibrillary acidic protein	2670	http://www.ncbi.nlm.nih.gov/gene/?term=2670&report=generif		6129	-2.22205	0.31446	-1.91543	0.330385	-4.05509	3.31563	-0.171914	1.55495	0.556561	-6.12396	-2.08688	-2.30994	-1.52711	-1.02385	0.750421	-0.190606	-3.93518	-0.533446	-1.74725	-4.82794	0.418273	-4.27315	-3.79494	-1.87596	-2.30428	-2.42503	-3.97338	0.224084	0.74557	-0.629144	-1.98364	2.36328	2.06054	-1.35449	-2.55707	EQ	YES	0.05	0.168868	-1.63247
ARHGAP9	ARHGAP9	chr12	57866038	57873633	Rho GTPase activating protein 9	64333	http://www.ncbi.nlm.nih.gov/gene/?term=64333&report=generif		910	5.03066	5.7162	4.45619	5.34854	4.01693	5.37043	3.99949	3.19289	5.38492	3.13017	3.41186	4.51216	3.31149	2.12735	5.22084	2.49506	5.05684	1.54677	0.824806	5.56327	3.09198	2.77177	3.79464	4.49258	4.2244	1.49559	4.26884	0.0242702	0.395614	4.84835	3.49591	0.692193	1.36231	-1.35244	-2.55343	EQ	YES	0.05	0.168868	3.84654
FCER1G	FCER1G	chr1	161185087	161189038	\Fc fragment of IgE, high affinity I, receptor for; gamma polypeptide\""	2207	http://www.ncbi.nlm.nih.gov/gene/?term=2207&report=generif		5557	6.69415	7.0475	4.12166	6.54476	3.85146	6.71184	5.44937	4.48677	6.53984	4.23859	4.30206	6.15777	4.33076	3.12594	5.92811	2.21266	6.76807	1.24026	2.02607	6.92895	3.81532	3.52411	5.01702	5.11086	5.70677	2.00497	4.97532	0.112796	0.614099	5.77439	4.42201	1.32123	1.68339	-1.35238	-2.55333	EQ	YES	0.05	0.168868	4.77263
PGBD5	PGBD5	chr1	230457392	230561674	piggyBac transposable element derived 5	79605	http://www.ncbi.nlm.nih.gov/gene/?term=79605&report=generif		11673	2.55023	4.67396	-0.659308	2.40203	5.22282	-0.0102538	4.49573	6.44709	-2.95377	2.40935	0.998375	1.24026	1.17325	0.67581	1.38963	1.65366	2.81941	2.32412	0.69829	0.996405	-0.756672	1.81504	1.73929	2.21052	-1.36083	2.41817	0.409317	0.0110214	0.305521	2.66789	1.31734	2.31733	1.84815	-1.35055	-2.55009	EQ	YES	0.05	0.168868	1.66748
MYO7A	MYO7A	chr11	76839310	76926286	myosin VIIA	4647	http://www.ncbi.nlm.nih.gov/gene/?term=4647&report=generif		9973	4.51181	4.88623	4.43652	4.44974	3.90898	5.30794	4.54368	3.22269	5.15553	3.18652	2.71834	4.30305	3.03535	2.86768	4.59081	0.950372	3.90238	-0.0746875	2.151	5.60792	2.87221	2.26595	4.08604	2.79343	3.63525	2.80827	4.50214	0.00222056	0.153328	4.57784	3.22901	0.431553	1.347	-1.34883	-2.54706	EQ	YES	0.05	0.168868	3.57871
CCKAR	CCKAR	chr4	26483018	26492042	cholecystokinin A receptor	886	http://www.ncbi.nlm.nih.gov/gene/?term=886&report=generif		2582	-6.12396	-3.7139	-0.241943	-1.66483	-1.24358	-6.12396	-4.92353	-6.12396	-6.07443	-6.12396	-6.12396	-2.54249	-3.72907	-6.12396	-6.07443	-2.68	-6.07443	-6.07443	-0.949713	-6.12396	-6.12396	1.72166	-4.62425	-6.12396	-3.46443	-6.07443	-6.12396	0.00530254	0.22226	-3.43367	-4.7816	2.41129	2.20103	-1.34793	-2.54547	EQ	YES	0.05	0.168868	-4.43214
NXF3	NXF3	chrX	102330750	102348022	nuclear RNA export factor 3	56000	http://www.ncbi.nlm.nih.gov/gene/?term=56000&report=generif		10701	0.763257	5.19633	-0.0106636	2.07523	-3.38469	0.638799	-0.704787	-1.15197	1.43642	-0.882854	-2.51391	0.115893	-1.695	-5.24722	0.882291	-2.2941	2.20851	-3.32758	-6.12396	1.1816	1.36256	-0.728095	-0.164835	1.65366	-1.16996	2.72225	-0.0950015	0.316266	0.820466	0.653352	-0.691564	2.62246	2.36389	-1.34492	-2.54016	EQ	YES	0.05	0.168868	-0.342882
GPR183	GPR183	chr13	99946789	99959749	G protein-coupled receptor 183	1880	http://www.ncbi.nlm.nih.gov/gene/?term=1880&report=generif		6474	4.1847	4.03764	2.54526	6.93328	1.26985	4.63803	2.5644	2.28188	4.58311	0.620519	0.4951	3.59172	1.79202	0.799808	3.38319	-0.832429	6.92536	-0.533446	-0.388616	3.8557	2.2316	3.31612	0.441999	4.92366	3.30994	5.18869	1.90087	0.168366	0.688334	3.73902	2.39434	1.83489	2.13053	-1.34468	-2.53974	EQ	YES	0.05	0.168868	2.74296
IL2RA	IL2RA	chr10	6052657	6104333	interleukin 2 receptor, alpha	3559	http://www.ncbi.nlm.nih.gov/gene/?term=3559&report=generif		7488	4.06378	3.89423	1.88927	3.13889	-0.740206	5.90455	2.31944	0.863281	5.28321	1.8432	0.14372	4.85537	2.29947	0.641476	1.20521	-3.13945	2.07223	-6.07443	-2.2941	5.90996	2.62245	1.17138	4.36501	0.569272	3.75193	0.637046	4.89175	0.181255	0.700541	2.92428	1.5809	2.08298	2.99205	-1.34338	-2.53745	EQ	YES	0.05	0.168868	1.92918
MAOB	MAOB	chrX	43625857	43741721	monoamine oxidase B	4129	http://www.ncbi.nlm.nih.gov/gene/?term=4129&report=generif		9070	3.54907	2.2538	2.65019	0.119106	4.60495	5.15561	7.95744	6.74178	0.38439	3.30364	5.10527	6.16816	1.62477	2.04868	2.969	-0.0389351	-0.454447	3.44195	0.946832	1.71444	2.54082	-0.962232	1.61099	0.0646325	2.7511	5.61742	2.67293	0.110465	0.610594	3.75574	2.41256	2.48599	2.20056	-1.34318	-2.5371	EQ	YES	0.05	0.168868	2.76079
RBM24	RBM24	chr6	17281809	17294099	RNA binding motif protein 24	221662	http://www.ncbi.nlm.nih.gov/gene/?term=221662&report=generif		13040	1.13036	2.40577	0.501422	-0.514016	6.63263	-1.78387	4.27644	5.18792	-1.50694	4.04409	2.75206	-0.988771	4.92586	-1.34065	1.41126	-0.71596	-2.52144	-1.44017	0.114913	-2.57172	-2.22205	2.80218	-2.44774	-0.262777	-1.36083	7.52085	-2.10182	0.354325	0.85168	1.80696	0.463913	2.89215	3.03571	-1.34305	-2.53687	EQ	YES	0.05	0.168868	0.812112
LAT2	LAT2	chr7	73624087	73644164	linker for activation of T cells family, member 2	7462	http://www.ncbi.nlm.nih.gov/gene/?term=7462&report=generif		8448	5.99575	5.28948	3.76336	5.36859	2.99072	5.00942	3.49978	2.42992	5.03875	2.70067	3.06963	4.28157	3.45112	1.9861	4.93237	1.68795	5.27499	0.806881	1.62269	5.08687	2.8053	2.57943	3.35182	4.62622	3.466	1.86272	3.2971	0.0594445	0.511618	4.55959	3.2179	1.13068	1.31339	-1.34168	-2.53447	EQ	YES	0.05	0.168868	3.56575
IKZF1	IKZF1	chr7	50344378	50472798	IKAROS family zinc finger 1 (Ikaros)	10320	http://www.ncbi.nlm.nih.gov/gene/?term=10320&report=generif		7425	5.05298	5.27853	3.34437	3.66148	3.42541	4.90048	3.67484	2.37552	5.00081	2.85857	3.13501	4.94871	2.87684	1.74022	4.09217	1.27159	3.94065	0.735782	0.870986	5.2599	3.23017	1.33393	2.98286	2.57271	3.8265	1.40837	2.5284	0.0185789	0.369608	4.19116	2.84948	0.844474	1.36998	-1.34167	-2.53445	EQ	YES	0.05	0.168868	3.19733
CTSW	CTSW	chr11	65647284	65651212	cathepsin W	1521	http://www.ncbi.nlm.nih.gov/gene/?term=1521&report=generif		3795	3.95298	3.44625	1.93197	1.52244	1.68278	2.67462	2.07251	0.6096	4.43333	1.07754	1.22604	3.40929	-0.20268	0.52039	2.05525	0.824806	1.81053	-0.285257	-3.76343	4.63338	1.83083	-0.683211	2.02847	1.11364	0.628346	0.165521	1.11776	0.0113909	0.30747	2.46908	1.12751	0.927292	1.83447	-1.34157	-2.53427	EQ	YES	0.05	0.168868	1.47532
FUT7	FUT7	chr9	139924626	139927292	fucosyltransferase 7 (alpha (1,3) fucosyltransferase)	2529	http://www.ncbi.nlm.nih.gov/gene/?term=2529&report=generif		5899	1.81961	0.676504	0.176528	1.55952	-0.710934	1.41165	0.188673	-3.12106	2.43675	-1.42851	-0.4204	0.975602	-0.92868	-2.01735	1.20521	-2.03026	0.507543	-2.85465	1.47085	1.68278	-1.09226	-2.05565	-1.30487	-0.262777	-0.335998	-0.875921	-1.71712	0.0569321	0.505502	0.73165	-0.608339	0.914558	1.56228	-1.33999	-2.53149	EQ	YES	0.05	0.168868	-0.260934
LRRC15	LRRC15	chr3	194075976	194090472	leucine rich repeat containing 15	131578	http://www.ncbi.nlm.nih.gov/gene/?term=131578&report=generif		8803	-1.44702	6.17472	7.62391	8.81373	-1.61968	6.41436	-1.18057	-0.00797945	2.7095	-6.12396	-6.12396	9.31236	5.21998	3.38844	7.88587	-2.68	5.67525	0.426575	1.47085	4.60883	5.88889	9.83427	-2.44774	9.98699	-0.0321781	-6.07443	1.11776	0.621396	0.94274	3.53992	2.20177	4.71647	5.18742	-1.33815	-2.52828	EQ	YES	0.05	0.168868	2.5487
XIRP1	XIRP1	chr3	39224706	39234085	xin actin-binding repeat containing 1	165904	http://www.ncbi.nlm.nih.gov/gene/?term=165904&report=generif		17545	-2.86369	0.0785014	-2.68	-1.18057	5.05756	-0.264068	-2.7178	2.31329	-1.29726	-4.12278	-6.12396	-0.774954	5.7465	-2.40846	2.21807	-6.07443	1.57817	-6.07443	-5.29675	0.234541	-2.48348	-3.00716	-3.79494	-1.87596	-4.26561	-1.83993	-2.45184	0.26532	0.779528	-0.652867	-1.99007	2.79387	3.17716	-1.3372	-2.52661	EQ	YES	0.05	0.168868	-1.64339
NUPR1	NUPR1	chr16	28548662	28550495	nuclear protein, transcriptional regulator, 1	26471	http://www.ncbi.nlm.nih.gov/gene/?term=26471&report=generif		10688	7.73038	8.48488	6.42889	6.89084	5.54937	7.23212	8.41985	6.41676	6.36749	5.23795	7.27263	7.18356	5.33043	5.90506	6.99308	3.5038	7.32968	0.923184	0.424683	7.56657	6.9754	5.56302	7.44108	7.23212	7.14173	6.24249	7.18166	0.115262	0.617626	7.24805	5.91162	1.06614	2.05201	-1.33643	-2.52526	EQ	YES	0.05	0.168868	6.2581
LAPTM5	LAPTM5	chr1	31205315	31230683	lysosomal protein transmembrane 5	7805	http://www.ncbi.nlm.nih.gov/gene/?term=7805&report=generif		8435	9.06579	9.28704	7.39321	8.74641	6.43519	8.64311	7.28556	6.66961	8.11442	6.60919	6.58782	8.22149	6.69618	5.24062	8.54284	4.45078	9.5286	4.10233	5.49804	8.90833	6.25998	6.61518	7.01771	7.9218	7.20551	4.24985	7.28917	0.0455406	0.47497	8.12233	6.78647	1.07901	1.52597	-1.33586	-2.52426	EQ	YES	0.05	0.168868	7.13281
KRT36	KRT36	chr17	39642388	39646116	keratin 36	8689	http://www.ncbi.nlm.nih.gov/gene/?term=8689&report=generif		8258	-2.86369	3.14945	-6.12396	-4.51367	-5.5561	-0.520092	-4.92353	-3.63904	-6.07443	-6.12396	-3.12428	-3.12267	-4.11632	-6.12396	-6.07443	-6.07443	-3.0485	-4.03993	-6.12396	-1.5438	-0.99767	-5.33494	-6.12396	-2.56157	-6.12396	-2.42503	-4.92353	0.443843	0.896743	-3.05023	-4.38602	3.32291	1.73667	-1.33579	-2.52414	EQ	YES	0.05	0.168868	-4.0397
DES	DES	chr2	220283099	220291461	desmin	1674	http://www.ncbi.nlm.nih.gov/gene/?term=1674&report=generif		4194	-2.86369	6.33635	4.9218	2.5718	10.4434	0.916271	-0.559223	6.80763	-3.80139	-1.30054	-6.12396	0.403364	10.3979	2.64031	3.39213	-1.26249	3.28725	0.865393	-0.0497168	-0.211503	-0.0497168	3.1123	-0.164835	3.95733	1.74805	9.66368	2.1645	0.313255	0.819245	3.10952	1.77379	4.50408	3.99684	-1.33574	-2.52405	EQ	YES	0.05	0.168868	2.12009
MS4A6A	MS4A6A	chr11	59939080	59952139	membrane-spanning 4-domains, subfamily A, member 6A	64231	http://www.ncbi.nlm.nih.gov/gene/?term=64231&report=generif		9741	7.92027	7.61278	5.39261	6.42047	5.61108	8.27699	5.33448	5.83781	8.14867	5.89113	5.64444	6.84289	5.21121	4.57555	4.82844	2.40158	5.17863	3.08547	2.93696	8.29614	5.50625	4.96671	5.83943	5.4095	6.99098	2.59702	6.16529	0.0483464	0.481658	6.65267	5.3177	1.26697	1.64241	-1.33496	-2.52269	EQ	YES	0.05	0.168868	5.66381
GLRX	GLRX	chr5	95149553	95158577	glutaredoxin (thioltransferase)	2745	http://www.ncbi.nlm.nih.gov/gene/?term=2745&report=generif		6251	5.83278	6.41728	4.58942	6.00831	4.14638	5.94761	6.17582	4.24894	5.9229	4.93816	4.03778	5.22047	4.71855	3.20966	4.85575	1.04085	5.93496	2.41002	0.745457	6.2042	4.39872	3.44075	5.16252	5.4767	5.5835	2.5525	4.97027	0.0488119	0.482273	5.58823	4.25363	0.863574	1.56851	-1.3346	-2.52205	EQ	YES	0.05	0.168868	4.59964
IGF2BP3	IGF2BP3	chr7	23349828	23509995	insulin-like growth factor 2 mRNA binding protein 3	10643	http://www.ncbi.nlm.nih.gov/gene/?term=10643&report=generif		7383	0.304817	4.14445	-0.335178	4.28181	6.41843	2.55945	5.45382	-1.06859	1.71231	3.59124	-1.06663	2.44106	6.01783	1.82851	4.08587	5.8329	2.58955	-1.99043	0.175131	3.74169	1.51443	1.47085	-0.36184	0.569272	-0.251607	2.87684	4.87833	0.260695	0.778999	3.26109	1.92934	2.54179	2.31293	-1.33175	-2.51708	EQ	YES	0.05	0.168868	2.2746
GPR64	GPR64	chrX	19007425	19140755	G protein-coupled receptor 64	10149	http://www.ncbi.nlm.nih.gov/gene/?term=10149&report=generif		6501	6.45776	-1.52976	6.26241	0.382427	4.79989	1.09334	7.70249	0.181207	-0.828718	4.60313	2.44583	0.403364	1.61324	0.694461	2.03602	-0.453876	1.44449	-0.792131	0.889921	4.54497	5.54305	2.23709	6.21159	-2.56157	7.84806	2.30876	6.92559	0.402439	0.878702	3.59551	2.26472	3.57015	2.83618	-1.33078	-2.51539	EQ	YES	0.05	0.168868	2.60974
CNIH3	CNIH3	chr1	224804179	224928249	cornichon family AMPA receptor auxiliary protein 3	149111	http://www.ncbi.nlm.nih.gov/gene/?term=149111&report=generif		3340	0.633976	5.37967	0.937079	5.96681	1.69134	-0.164835	3.0977	0.0907352	2.82215	-0.419533	1.36148	1.55188	2.70507	1.57475	1.78437	1.91511	1.96893	1.65932	2.32054	3.83445	-0.14435	0.397728	-0.164835	-1.18829	0.731803	-1.65123	2.40181	0.216714	0.738747	2.50596	1.17759	2.39264	1.42703	-1.32837	-2.51119	EQ	YES	0.05	0.168868	1.52199
C4BPB	C4BPB	chr1	207262212	207273337	complement component 4 binding protein, beta	725	http://www.ncbi.nlm.nih.gov/gene/?term=725&report=generif		2044	-1.44702	-0.721866	-3.79494	-3.60468	-4.05509	3.72871	-2.24362	-3.63904	0.331248	0.831745	-4.32268	0.0191003	-3.09844	-5.24722	-6.07443	-6.07443	-6.07443	-6.07443	-6.12396	2.94741	-1.43374	-6.12396	0.209355	-4.03234	-0.377059	-6.07443	-0.806295	0.445257	0.897295	-1.73407	-3.0619	2.71852	2.98855	-1.32783	-2.51024	EQ	YES	0.05	0.168868	-2.71765
GRIP2	GRIP2	chr3	14530619	14583588	glutamate receptor interacting protein 2	80852	http://www.ncbi.nlm.nih.gov/gene/?term=80852&report=generif		6580	-0.208708	1.85695	0.273909	3.31756	3.21556	2.888	2.74251	1.97084	0.0191003	-3.46443	0.0599663	2.31177	3.21999	3.31854	-1.06859	0.0320004	-0.556995	-1.18208	0.388888	2.25267	0.110886	4.45039	0.47102	1.15149	3.00396	-0.162972	-2.62711	0.14576	0.656904	2.01225	0.684967	1.43936	2.03426	-1.32729	-2.5093	EQ	YES	0.05	0.168868	1.02908
C11orf21	C11orf21	chr11	2317507	2323143	chromosome 11 open reading frame 21	29125	http://www.ncbi.nlm.nih.gov/gene/?term=29125&report=generif		1656	1.0875	3.63971	1.36496	-0.135117	1.22604	0.956424	0.4951	-0.577464	2.18958	0.403364	1.34134	1.20553	-0.644805	-1.42206	0.521517	0.0872848	0.557546	-1.78457	-2.4323	1.4393	1.0149	-2.18313	-0.256629	-1.18829	0.228761	-0.243397	-0.0950015	0.0121292	0.314115	1.23352	-0.091926	1.17782	1.25592	-1.32544	-2.5061	EQ	YES	0.05	0.168868	0.251707
TYROBP	TYROBP	chr19	36395303	36399211	TYRO protein tyrosine kinase binding protein	7305	http://www.ncbi.nlm.nih.gov/gene/?term=7305&report=generif		16903	7.35743	7.14487	5.20229	6.95924	4.7709	7.10278	5.23309	5.06783	7.18918	4.92864	4.88832	6.44522	4.80872	3.22312	6.3705	2.07567	7.24315	2.3471	2.55945	7.10988	4.53283	4.17691	5.45382	6.15801	6.11599	2.28506	5.61822	0.0923323	0.577965	6.25294	4.92988	1.12375	1.69127	-1.32306	-2.50197	EQ	YES	0.05	0.168868	5.2729
HLA-DQA1	HLA-DQA1	chr6	32605183	32611429	major histocompatibility complex, class II, DQ alpha 1	3117	http://www.ncbi.nlm.nih.gov/gene/?term=3117&report=generif		7001	7.89718	7.8339	1.75244	7.10253	1.93136	2.32054	5.51188	4.7459	3.85361	4.03728	1.2584	6.36255	2.01159	0.75779	6.17121	2.69099	5.77635	-0.285257	3.74715	7.90323	1.7214	4.624	1.24967	4.95103	2.94014	2.17373	5.01726	0.355358	0.852168	4.90712	3.5854	2.83401	2.14592	-1.32172	-2.49964	EQ	YES	0.05	0.168868	3.92807
MNDA	MNDA	chr1	158801168	158819270	myeloid cell nuclear differentiation antigen	4332	http://www.ncbi.nlm.nih.gov/gene/?term=4332&report=generif		9546	5.72453	5.3706	4.02602	3.95096	3.07796	5.64864	3.51579	2.88325	5.73629	2.92085	2.94211	4.82269	3.40412	1.11776	4.16575	1.04085	4.65843	0.497672	1.38963	5.76236	5.4397	1.88642	2.86672	3.48248	4.04899	0.932953	3.04017	0.0892939	0.575655	4.4735	3.15196	1.08696	1.64361	-1.32154	-2.49932	EQ	YES	0.05	0.168868	3.49458
KANK4	KANK4	chr1	62701837	62785083	KN motif and ankyrin repeat domains 4	163782	http://www.ncbi.nlm.nih.gov/gene/?term=163782&report=generif		7781	2.04796	1.80566	1.05494	2.59741	5.88671	-1.51813	5.52647	0.22739	-1.12917	2.3325	1.15969	-2.30994	0.663548	-0.241943	0.709035	0.855731	-0.556995	5.47908	3.75445	-1.12917	-1.71076	0.994152	3.54117	4.41566	4.73213	-0.308706	1.81918	0.143112	0.653604	2.48586	1.16485	2.56767	2.2419	-1.32101	-2.49841	EQ	YES	0.05	0.168868	1.50733
SP140	SP140	chr2	231090445	231177930	SP140 nuclear body protein	11262	http://www.ncbi.nlm.nih.gov/gene/?term=11262&report=generif		14917	2.51071	4.56158	0.676157	2.23079	-0.0209276	2.3378	2.32542	0.0457324	2.88163	-0.548785	0.651469	3.60772	-0.281837	0.0320004	2.01793	-0.281837	2.67588	-0.620057	-0.388616	2.61042	2.29557	-1.345	0.406216	0.410985	1.6259	-1.65123	1.23945	0.0859811	0.568438	2.08879	0.769178	1.465	1.50919	-1.31961	-2.49599	EQ	YES	0.05	0.168868	1.1113
TRIM54	TRIM54	chr2	27505297	27530307	tripartite motif containing 54	57159	http://www.ncbi.nlm.nih.gov/gene/?term=57159&report=generif		16604	-4.04751	-2.84174	-3.79494	-2.95377	6.84485	1.29208	-0.99767	2.49897	-2.0707	-2.95377	-4.32268	-0.713587	5.55456	2.23051	-3.95821	-3.13945	-1.80068	-3.32758	-1.61968	-6.12396	-6.12396	-3.59563	-4.62425	0.569272	-6.12396	-2.42503	-2.8667	0.398898	0.875919	-0.928385	-2.24682	3.89589	3.05236	-1.31844	-2.49396	EQ	YES	0.05	0.168868	-1.90501
BCL2L14	BCL2L14	chr12	12223878	12252627	BCL2-like 14 (apoptosis facilitator)	79370	http://www.ncbi.nlm.nih.gov/gene/?term=79370&report=generif		1403	-1.19433	-0.831725	-3.79494	-2.95377	-3.21456	-1.2145	-0.911402	-1.24967	1.18076	-6.12396	-4.32268	-0.618983	-6.12396	-1.61968	-3.01474	-4.00959	-6.07443	-6.07443	0.879417	0.267959	-2.48348	-6.12396	-3.79494	-6.12396	-2.04495	-6.07443	-3.12106	0.226584	0.746079	-2.01646	-3.33354	1.25305	2.55063	-1.31707	-2.4916	EQ	YES	0.05	0.168868	-2.99207
CORO1A	CORO1A	chr16	30194731	30200397	coronin, actin binding protein, 1A	11151	http://www.ncbi.nlm.nih.gov/gene/?term=11151&report=generif		3496	7.26594	6.94372	5.40025	6.03174	5.36132	6.91169	5.78402	3.91678	7.07343	4.55147	4.85613	6.49471	4.71855	4.10828	6.1401	3.71043	5.58614	2.84928	4.4273	7.07997	4.51228	3.94088	5.11224	5.36132	5.59795	3.53243	4.97532	0.00716816	0.253714	6.24267	4.92725	0.788188	1.15389	-1.31542	-2.48874	EQ	YES	0.05	0.168868	5.26828
SIGLEC1	SIGLEC1	chr20	3667617	3687775	sialic acid binding Ig-like lectin 1, sialoadhesin	6614	http://www.ncbi.nlm.nih.gov/gene/?term=6614&report=generif		14203	7.17805	7.8993	5.87757	6.91381	5.99996	7.61033	5.43952	5.98192	7.70947	5.58066	5.68115	7.22262	4.80005	4.90676	5.68101	2.81453	4.38886	1.51064	4.43641	8.2115	5.20092	4.99789	6.72903	5.17526	6.40583	3.52419	6.78922	0.0473347	0.480397	6.70265	5.3874	0.939547	1.62109	-1.31525	-2.48846	EQ	YES	0.05	0.168868	5.72839
RARRES3	RARRES3	chr11	63304273	63313930	retinoic acid receptor responder (tazarotene induced) 3	5920	http://www.ncbi.nlm.nih.gov/gene/?term=5920&report=generif		12971	5.53046	6.60668	4.88961	3.87517	4.23419	5.37043	6.40523	3.93961	5.82209	3.84086	4.8806	5.89509	3.49067	4.71232	3.59449	0.629475	2.37287	0.892342	2.91311	5.9687	4.13158	2.92647	6.27726	1.63075	5.87153	3.74216	5.63471	0.114107	0.615439	5.27311	3.95833	1.02603	1.70981	-1.31477	-2.48763	EQ	YES	0.05	0.168868	4.2992
ADM	ADM	chr11	10326642	10328923	adrenomedullin	133	http://www.ncbi.nlm.nih.gov/gene/?term=133&report=generif		328	8.0109	5.70975	7.07415	6.78922	3.32289	5.07707	7.87863	3.19289	7.31309	4.13772	3.76841	2.72176	3.85293	4.1794	8.51866	4.45078	9.29385	3.03953	4.03557	6.98496	4.33498	3.64092	3.9613	5.33027	5.23414	5.57188	5.46488	0.00305005	0.171842	6.26609	4.9514	1.68112	1.80522	-1.31469	-2.48749	EQ	YES	0.05	0.168868	5.29224
ISG15	ISG15	chr1	948847	949919	ISG15 ubiquitin-like modifier	9636	http://www.ncbi.nlm.nih.gov/gene/?term=9636&report=generif		7660	7.73974	6.47357	6.04212	6.61045	4.23778	7.05158	7.99273	3.0219	7.65374	3.93044	5.30541	6.28772	4.05751	4.66756	4.86973	3.82931	4.74016	3.47867	7.4983	5.29036	5.17264	3.96589	6.58594	5.86938	6.1218	5.82159	7.40237	0.0481115	0.481199	6.59257	5.27852	1.24831	1.36629	-1.31405	-2.48638	EQ	YES	0.05	0.168868	5.6192
S100A4	S100A4	chr1	153516095	153518282	S100 calcium binding protein A4	6275	http://www.ncbi.nlm.nih.gov/gene/?term=6275&report=generif		13692	7.168	7.73974	6.6784	7.72558	6.36255	7.73865	6.52649	5.02396	9.26952	3.57076	3.97473	6.94792	7.7312	5.26076	6.73329	3.07035	6.93948	4.51813	6.51484	8.29185	5.81573	6.85801	3.8825	7.02784	7.32968	1.99484	5.69029	0.0581532	0.510046	7.1342	5.82228	0.613108	1.88328	-1.31192	-2.48271	EQ	YES	0.05	0.168868	6.16241
ST18	ST18	chr8	53023392	53322439	suppression of tumorigenicity 18 (breast carcinoma) (zinc finger protein)	9705	http://www.ncbi.nlm.nih.gov/gene/?term=9705&report=generif		15204	-0.972364	0.782735	-1.82514	2.07523	-3.21456	-1.42851	-1.18057	4.24122	-2.95377	-3.46443	-6.12396	-3.12267	-1.695	-4.26561	0.571234	-4.00959	2.87878	-4.03993	-3.76343	-0.879847	-3.08327	-2.18313	-3.79494	1.31586	-2.93921	-2.92523	-2.45184	0.047523	0.480454	-0.823314	-2.13444	1.74255	2.5699	-1.31112	-2.48135	EQ	YES	0.05	0.168868	-1.79452
BTK	BTK	chrX	100604435	100641212	Bruton agammaglobulinemia tyrosine kinase	695	http://www.ncbi.nlm.nih.gov/gene/?term=695&report=generif		1601	4.66594	5.45631	2.84498	4.24347	2.20851	4.46303	3.07121	2.42992	4.45115	1.9711	2.09272	4.39941	2.20091	0.615822	3.57296	0.67581	4.67243	-0.231229	0.424683	4.78951	2.69776	1.63893	3.03838	3.15287	3.38997	2.35029	2.4559	0.0233277	0.393449	3.85049	2.53946	1.16101	1.45083	-1.31103	-2.48118	EQ	YES	0.05	0.168868	2.87936
EGF	EGF	chr4	110834040	110934118	epidermal growth factor	1950	http://www.ncbi.nlm.nih.gov/gene/?term=1950&report=generif		4724	-0.264068	1.02435	-0.972364	-1.33466	2.97481	-0.967356	0.344543	1.55495	-1.29726	-4.12278	-2.84174	3.98154	3.20947	1.62767	-1.38501	-3.13945	-3.93518	-3.32758	-4.36874	-0.0836565	0.248369	-3.59563	-3.79494	0.983213	-3.80139	3.7085	-3.53699	0.348709	0.848757	0.115036	-1.19583	1.50871	2.86424	-1.31087	-2.48091	EQ	YES	0.05	0.168868	-0.855977
RAPSN	RAPSN	chr11	47459308	47470730	receptor-associated protein of the synapse	5913	http://www.ncbi.nlm.nih.gov/gene/?term=5913&report=generif		12965	-2.86369	2.42992	-1.91543	-1.05874	6.96716	-0.309315	-3.44257	0.269929	-0.3702	-1.06663	-6.12396	0.0191003	2.89498	-3.60468	-0.1613	-0.832429	-1.80068	-4.03993	-2.68	1.62649	-2.22205	-1.61467	-1.89996	0.299055	-2.30428	-2.0707	-1.06663	0.656029	0.949303	-0.0275237	-1.33743	3.63726	2.0071	-1.3099	-2.47925	EQ	YES	0.05	0.168868	-0.997822
HLA-G	HLA-G	chr6	29794756	29798899	major histocompatibility complex, class I, G	3135	http://www.ncbi.nlm.nih.gov/gene/?term=3135&report=generif		7010	-1.08316	6.2037	-1.48208	-4.51367	-2.65509	-2.74799	2.5202	-6.12396	-0.481589	-1.30054	-1.91277	1.34025	-0.487672	3.33645	-0.659308	-2.68	0.507543	-6.07443	-2.99058	-3.2909	-1.85992	-2.05565	-3.79494	-2.56157	-2.72062	-1.15197	-1.96675	0.585212	0.937421	-0.536871	-1.84645	3.67794	2.22256	-1.30957	-2.47868	EQ	YES	0.05	0.168868	-1.50693
AOC1	AOC1	chr7	150549565	150558379	amine oxidase, copper containing 1	26	http://www.ncbi.nlm.nih.gov/gene/?term=26&report=generif		740	-1.61968	2.1129	-2.50589	-2.18062	-3.21456	-2.74799	-3.93518	-3.12106	1.43642	-6.12396	-6.12396	-1.65123	-1.87249	-6.12396	-1.38501	-6.07443	-3.93518	-6.07443	-3.76343	1.45441	-2.73894	-2.62496	-2.65057	-3.1173	-1.91277	-6.07443	-3.97338	0.211938	0.732922	-2.013	-3.32253	1.96331	2.34769	-1.30953	-2.47861	EQ	YES	0.05	0.168868	-2.98302
PSG11	PSG11	chr19	43511809	43530631	pregnancy specific beta-1-glycoprotein 11	5680	http://www.ncbi.nlm.nih.gov/gene/?term=5680&report=generif		12563	3.14022	-1.91277	-6.12396	-6.12396	-5.97537	-2.74799	-4.92353	-6.12396	-2.44774	-6.12396	-6.12396	-4.44111	-6.12396	-6.12396	-6.07443	-6.07443	-6.07443	-6.07443	-6.12396	-1.81612	-4.27315	-6.12396	-2.95377	-6.12396	1.74805	-6.07443	-3.12106	0.197224	0.71939	-3.52391	-4.83343	3.39356	2.12837	-1.30953	-2.4786	EQ	YES	0.05	0.168868	-4.49393
SYK	SYK	chr9	93564012	93660842	spleen tyrosine kinase	6850	http://www.ncbi.nlm.nih.gov/gene/?term=6850&report=generif		15438	6.29934	6.42696	4.45409	5.77491	4.98453	6.62779	4.3568	4.22101	6.46578	4.69692	3.5613	5.53379	4.34384	2.8212	5.3832	2.00601	5.76264	0.976989	3.38594	6.87226	3.7705	3.39474	4.48594	5.63231	4.79678	2.29486	4.61639	0.0443908	0.47298	5.56063	4.25112	0.956252	1.51153	-1.30951	-2.47857	EQ	YES	0.05	0.168868	4.59062
LEMD1	LEMD1	chr1	205350506	205391214	LEM domain containing 1	93273	http://www.ncbi.nlm.nih.gov/gene/?term=93273&report=generif		8522	-4.04751	-2.48348	-4.26561	-5.97537	0.441421	-3.97338	-0.911402	-3.63904	-6.07443	1.40837	1.32137	-6.12396	-5.09862	-6.12396	-6.07443	-6.07443	-3.93518	-0.346147	1.71188	-6.12396	-6.12396	-6.12396	-6.12396	-6.12396	-6.12396	-6.07443	-4.92353	0.00346045	0.182976	-3.03076	-4.33951	2.19716	2.87215	-1.30875	-2.47727	EQ	YES	0.05	0.168868	-4.00021
KRT17	KRT17	chr17	39775692	39780882	keratin 17	3872	http://www.ncbi.nlm.nih.gov/gene/?term=3872&report=generif		8239	-2.86369	-0.323945	0.520217	1.41433	4.72613	6.70964	0.4951	-0.911402	-1.50694	0.674851	-6.12396	-0.454447	-0.147171	1.82851	-0.788009	-2.2941	0.190326	-0.533446	9.5611	-1.43374	0.342295	2.58836	0.119106	1.49559	-1.8129	0.674851	2.90203	0.236277	0.755059	1.5254	0.218545	3.21168	2.94317	-1.30685	-2.47401	EQ	YES	0.05	0.168868	0.557359
PPFIA4	PPFIA4	chr1	203020311	203047864	protein tyrosine phosphatase, receptor type, f polypeptide (PTPRF), interacting protein (liprin), alpha 4	8497	http://www.ncbi.nlm.nih.gov/gene/?term=8497&report=generif		12200	2.80413	3.45359	4.42274	5.32061	6.67862	1.10425	7.0639	0.915689	0.42165	2.92085	3.09234	4.13763	4.93368	5.72767	5.40477	3.09885	5.19555	3.98337	4.65341	-1.43374	1.80156	3.52411	1.45001	5.51317	-0.721866	6.65003	0.757248	0.285863	0.796776	4.40683	3.1013	2.13856	2.2928	-1.30553	-2.47175	EQ	YES	0.05	0.168868	3.43977
ETV7	ETV7	chr6	36321998	36355577	ets variant 7	51513	http://www.ncbi.nlm.nih.gov/gene/?term=51513&report=generif		5063	4.14358	4.18447	3.48933	1.37034	-3.60468	3.08547	2.71724	-1.57756	3.89533	-0.802848	0.35231	3.51971	0.974143	1.43564	0.882291	-2.03026	0.79754	-0.0209276	4.07379	3.21276	0.177714	0.598004	1.7245	0.247927	1.28288	-1.83993	0.949762	0.000722402	0.0755279	2.19796	0.892639	2.73289	1.77268	-1.30533	-2.47139	EQ	YES	0.05	0.168868	1.23106
NRG1	NRG1	chr8	31497268	32622558	neuregulin 1	3084	http://www.ncbi.nlm.nih.gov/gene/?term=3084&report=generif		10555	-1.19433	-1.24967	0.501422	0.918119	-0.301962	3.10448	-2.45184	-3.12106	-2.95377	-1.71831	-6.12396	-1.33466	1.12016	-0.446022	-0.0209276	-0.832429	2.08867	-1.59852	-1.31759	3.90552	-3.08327	2.71891	-6.12396	1.36723	-3.12106	-6.07443	-1.35457	0.26133	0.778999	-0.0962545	-1.4012	1.81467	2.83061	-1.30495	-2.47075	EQ	YES	0.05	0.168868	-1.06288
IL12RB1	IL12RB1	chr19	18170371	18197697	interleukin 12 receptor, beta 1	3594	http://www.ncbi.nlm.nih.gov/gene/?term=3594&report=generif		7437	3.21493	4.3166	1.50476	2.21888	0.820063	3.41186	2.09436	0.75489	3.61485	1.23865	0.973791	4.31928	0.765717	0.230133	1.86351	-0.281837	1.98928	-1.30893	-1.14497	3.76501	1.34599	0.208945	1.59417	1.07589	1.71188	-0.243397	1.6663	0.021943	0.386283	2.51164	1.20696	1.20402	1.49225	-1.30468	-2.47029	EQ	YES	0.05	0.168868	1.54521
TRIM29	TRIM29	chr11	119981994	120008863	tripartite motif containing 29	23650	http://www.ncbi.nlm.nih.gov/gene/?term=23650&report=generif		16577	1.33234	-0.972364	1.27304	-3.60468	0.849708	1.74452	2.27206	-3.63904	-2.44774	-0.882854	-0.972364	2.00463	-1.07515	-3.35408	-1.806	-2.2941	-6.07443	2.58307	8.09076	0.577826	-0.683211	-3.91215	1.68173	-1.61968	1.86129	-6.07443	0.2167	0.128639	0.638829	0.413516	-0.890961	2.04392	3.25277	-1.30448	-2.46994	EQ	YES	0.05	0.168868	-0.552763
PKIB	PKIB	chr6	122793062	123047518	protein kinase (cAMP-dependent, catalytic) inhibitor beta	5570	http://www.ncbi.nlm.nih.gov/gene/?term=5570&report=generif		11865	5.07586	3.64326	0.345506	6.85448	0.656551	1.51443	0.984977	0.22739	2.50672	-0.548785	1.02386	1.00445	1.0149	0.935974	3.37588	-0.369349	3.63486	-0.0209276	3.85505	1.47173	1.04503	-0.908889	0.0191003	2.38242	1.09998	5.41385	1.29625	0.209441	0.729505	2.72501	1.42298	2.51184	1.64908	-1.30203	-2.46576	EQ	YES	0.05	0.168868	1.76054
GTSF1	GTSF1	chr12	54849736	54867386	gametocyte specific factor 1	121355	http://www.ncbi.nlm.nih.gov/gene/?term=121355&report=generif		6678	-0.119672	-0.680978	-1.54815	3.25756	-3.38469	-0.568525	0.420958	-2.55252	-0.281837	0.981483	-2.08688	-0.842267	-2.24136	-3.35408	-0.921852	-4.00959	4.54447	-3.32758	-4.36874	0.00349566	-6.12396	-2.18313	-3.31999	4.01866	-2.50826	-3.72907	-1.18913	0.110898	0.610971	-0.374784	-1.67461	2.01907	2.63179	-1.29982	-2.46198	EQ	YES	0.05	0.168868	-1.33762
TNS4	TNS4	chr17	38632080	38657854	tensin 4	84951	http://www.ncbi.nlm.nih.gov/gene/?term=84951&report=generif		16407	-1.98479	-1.31759	-1.91543	-1.50694	-3.21456	-1.32261	-0.559223	-3.63904	-0.968191	-3.46443	-2.84174	-1.53674	-4.11632	-3.91215	-3.95821	-6.07443	-6.07443	-1.78457	-0.845327	-1.66278	-2.48348	-3.2527	-1.89996	-4.03234	-3.12106	-2.92523	-1.13439	0.0885302	0.574406	-1.68874	-2.98638	0.821364	1.50141	-1.29764	-2.45826	EQ	YES	0.05	0.168868	-2.64995
C12orf39	C12orf39	chr12	21679256	21684210	chromosome 12 open reading frame 39	80763	http://www.ncbi.nlm.nih.gov/gene/?term=80763&report=generif		1693	-3.2909	-0.323945	-2.93168	-5.97537	-1.30893	-2.50589	-1.38501	-2.14615	-6.07443	0.181778	-1.61968	-2.54249	-2.40846	-5.24722	-2.50589	-4.00959	-6.07443	-4.03993	-6.12396	-3.79494	-2.73894	-5.33494	-4.62425	-2.56157	-2.72062	-6.07443	-6.12396	0.103412	0.598769	-2.53167	-3.8292	1.83848	1.83383	-1.29753	-2.45808	EQ	YES	0.05	0.168868	-3.49281
CLECL1	CLECL1	chr12	9868456	9885895	C-type lectin-like 1	160365	http://www.ncbi.nlm.nih.gov/gene/?term=160365&report=generif		3252	-0.0255916	0.996405	-1.91543	-0.828718	-2.31899	0.0384433	-2.24362	-4.27315	1.18076	-1.71831	-2.84174	0.115893	-2.01004	-3.91215	-0.281837	-6.07443	-2.52144	-6.07443	-2.2941	1.42419	-1.09226	-2.32544	-1.20938	0.467646	-1.29642	-6.07443	-3.12106	0.110447	0.610594	-0.899642	-2.19661	1.29722	2.26724	-1.29696	-2.45711	EQ	YES	0.05	0.168868	-1.86036
MSR1	MSR1	chr8	15965387	16050300	macrophage scavenger receptor 1	4481	http://www.ncbi.nlm.nih.gov/gene/?term=4481&report=generif		9765	7.77173	7.26836	4.33362	6.69012	4.30047	7.14061	5.36319	5.35597	6.64427	4.83558	3.2719	6.25259	5.55975	2.33828	6.51037	2.60879	7.02277	2.51804	3.80381	7.36838	4.96909	4.59539	4.59574	5.55685	5.52269	2.35965	4.87979	0.0923079	0.577965	6.12401	4.82848	1.44269	1.57965	-1.29553	-2.45467	EQ	YES	0.05	0.168868	5.16436
CNGB1	CNGB1	chr16	57916244	58005020	cyclic nucleotide gated channel beta 1	1258	http://www.ncbi.nlm.nih.gov/gene/?term=1258&report=generif		3337	-2.86369	-3.7139	-2.29861	-1.18057	-4.05509	-1.91277	-2.0707	-6.12396	-6.07443	-6.12396	-3.12428	-2.54249	-6.12396	-2.18564	-3.95821	-3.13945	-3.93518	-2.50393	-1.61968	-2.57172	-4.27315	-3.91215	-3.79494	-2.18564	-3.80139	-6.07443	-3.53699	0.0851875	0.566306	-2.58505	-3.88028	1.0234	1.4938	-1.29523	-2.45416	EQ	YES	0.05	0.168868	-3.54448
IKZF3	IKZF3	chr17	37913968	38020441	IKAROS family zinc finger 3 (Aiolos)	22806	http://www.ncbi.nlm.nih.gov/gene/?term=22806&report=generif		7427	4.13416	4.71401	3.69902	3.15974	3.89762	3.90154	4.04381	1.53696	5.04378	2.18327	2.93256	4.32616	1.73267	3.85361	3.05279	1.76537	2.45094	0.806881	0.388888	4.70381	2.87878	1.40655	2.84358	2.29947	4.38795	1.43806	2.78512	0.01266	0.317812	3.9357	2.64086	0.468613	1.30472	-1.29484	-2.4535	EQ	YES	0.05	0.168868	2.97656
MICB	MICB	chr6	31465855	31478901	MHC class I polypeptide-related sequence B	4277	http://www.ncbi.nlm.nih.gov/gene/?term=4277&report=generif		9440	3.84354	4.61387	3.97994	3.05766	4.28426	5.32653	4.47304	0.362517	3.53043	0.713988	1.24118	4.32773	3.82466	3.81532	3.99237	1.8077	4.11552	-1.59852	3.43621	4.47286	3.42427	4.17039	4.79852	2.38242	2.3848	4.08045	3.36082	0.0688636	0.530858	4.22555	2.93218	0.706857	1.66341	-1.29336	-2.45099	EQ	YES	0.05	0.168868	3.2675
PARP15	PARP15	chr3	122296449	122355536	poly (ADP-ribose) polymerase family, member 15	165631	http://www.ncbi.nlm.nih.gov/gene/?term=165631&report=generif		11379	2.94785	3.60267	0.907463	2.35912	0.353994	2.59616	2.08655	-0.111233	2.32054	1.35217	0.706945	1.18244	1.67761	0.791135	2.24485	-0.832429	2.88602	-1.18208	-0.621748	3.37445	0.938867	0.17994	0.716886	0.796191	1.66906	-1.83993	0.329312	0.0234054	0.393751	2.12197	0.82895	1.13708	1.34544	-1.29302	-2.45041	EQ	YES	0.05	0.168868	1.16418
PIK3AP1	PIK3AP1	chr10	98353069	98480279	phosphoinositide-3-kinase adaptor protein 1	118788	http://www.ncbi.nlm.nih.gov/gene/?term=118788&report=generif		11798	6.30242	6.14458	3.62124	5.25793	3.61402	6.29102	4.92422	3.85146	6.13054	4.31004	3.77883	5.84539	3.88946	2.82882	4.88289	1.39094	6.11787	1.10475	2.41366	6.62063	3.58267	2.46996	4.05176	3.57584	4.79678	1.56176	4.29052	0.0773558	0.550252	5.16506	3.87473	1.18156	1.59576	-1.29033	-2.44585	EQ	YES	0.05	0.168868	4.20926
SLC1A1	SLC1A1	chr9	4490427	4587469	solute carrier family 1 (neuronal/epithelial high affinity glutamate transporter, system Xag), member 1	6505	http://www.ncbi.nlm.nih.gov/gene/?term=6505&report=generif		14332	3.50337	4.08621	2.57497	1.19658	4.19106	4.51346	1.34498	4.02984	4.17023	1.62929	0.73356	0.0523164	-0.147171	0.694461	0.78928	-0.114684	2.14051	-0.231229	3.28825	4.18831	1.87035	0.759265	1.19857	2.58294	3.37628	2.45334	1.90913	0.052234	0.492901	3.05866	1.76864	1.37176	1.48039	-1.29002	-2.44532	EQ	YES	0.05	0.168868	2.10309
ASPG	ASPG	chr14	104552023	104579046	asparaginase homolog (S. cerevisiae)	374569	http://www.ncbi.nlm.nih.gov/gene/?term=374569&report=generif		1086	-0.0255916	-5.24722	-2.68	-5.97537	3.80703	-2.07634	1.7546	-3.63904	-6.07443	1.30918	1.79202	-6.12396	-6.12396	3.89547	-6.07443	-4.00959	-1.31759	-0.346147	-0.0497168	-4.82794	-6.12396	2.1582	-2.0613	-4.03234	-6.12396	-2.92523	-4.92353	0.537709	0.917251	-1.49184	-2.78111	3.57597	3.25793	-1.28927	-2.44405	EQ	YES	0.05	0.168868	-2.44686
VLDLR	VLDLR	chr9	2621793	2654485	very low density lipoprotein receptor	7436	http://www.ncbi.nlm.nih.gov/gene/?term=7436&report=generif		17278	2.39165	5.31752	5.08759	6.61045	6.30093	2.82215	6.10524	6.67448	1.76312	5.11347	7.0779	0.914773	3.08985	0.230133	4.80082	2.64983	6.22037	3.12839	1.89761	1.73744	4.83427	4.74258	1.63343	3.34134	3.38577	5.36	4.59282	0.179413	0.698072	4.94793	3.65942	1.69034	1.95559	-1.28851	-2.44276	EQ	YES	0.05	0.168868	3.99348
C6orf141	C6orf141	chr6	49518113	49519808	chromosome 6 open reading frame 141	135398	http://www.ncbi.nlm.nih.gov/gene/?term=135398&report=generif		2096	-4.04751	0.596522	1.41126	1.6463	-2.17901	-1.91277	1.39878	-1.98479	-1.50694	2.17636	2.52952	-4.44111	-2.74799	-1.53924	-6.07443	-1.5953	-1.80068	-2.22009	-1.31759	-1.81612	1.21623	-0.581836	-2.24588	-4.03234	0.676157	-3.72907	-3.53699	0.252521	0.769783	-0.440917	-1.72861	2.25251	2.17488	-1.28769	-2.44137	EQ	YES	0.05	0.168868	-1.39476
IL36B	IL36B	chr2	113779668	113810444	interleukin 36, beta	27177	http://www.ncbi.nlm.nih.gov/gene/?term=27177&report=generif		7498	-6.12396	-1.24967	-2.68	-2.18062	-6.12396	-2.50589	-0.309315	-6.12396	-6.07443	-6.12396	-6.12396	5.57433	-2.54249	-6.12396	-3.95821	-6.07443	-0.804333	-6.07443	-6.12396	-2.91976	-4.27315	-3.2527	-6.12396	-4.03234	-6.12396	-6.07443	-2.8667	0.0476798	0.480455	-3.02477	-4.31204	2.26698	2.84638	-1.28727	-2.44065	EQ	YES	0.05	0.168868	-3.9783
DOK2	DOK2	chr8	21766384	21771205	docking protein 2, 56kDa	9046	http://www.ncbi.nlm.nih.gov/gene/?term=9046&report=generif		4447	3.94171	6.46958	3.90455	5.71914	3.47519	6.18129	4.07201	3.69844	6.32418	3.46791	3.20985	5.09295	3.62691	1.96845	4.11818	1.36496	5.55216	0.760583	-0.487672	6.33137	3.669	2.65034	3.94441	4.83246	4.56557	1.47254	4.57776	0.0785857	0.553196	4.82335	3.53702	1.249	1.81627	-1.28633	-2.43907	EQ	YES	0.05	0.168868	3.87051
PLTP	PLTP	chr20	44527259	44541003	phospholipid transfer protein	5360	http://www.ncbi.nlm.nih.gov/gene/?term=5360&report=generif		12001	8.67796	9.8204	6.10254	7.41812	7.50278	10.0385	9.11518	7.41147	7.00754	8.16945	4.83071	9.76254	6.78883	7.11578	8.35588	3.15131	8.62431	2.74886	5.10171	10.0561	8.22721	7.33698	10.1269	5.44069	8.86804	3.20033	9.59923	0.257315	0.775954	8.38222	7.09619	1.43389	2.32338	-1.28602	-2.43855	EQ	YES	0.05	0.168868	7.42961
MLIP	MLIP	chr6	53883714	54131078	muscular LMNA-interacting protein	90523	http://www.ncbi.nlm.nih.gov/gene/?term=90523&report=generif		9491	-2.50826	-0.464877	-0.972364	-3.60468	3.29534	1.2285	1.49452	2.00794	-3.80139	2.3741	-0.4204	-6.12396	3.74421	-1.53924	2.30678	-0.190606	3.57496	-6.07443	-6.12396	-3.79494	-3.08327	-3.59563	-2.0613	-1.38164	-0.721866	-2.0707	-3.12106	0.324501	0.827946	-0.218831	-1.50482	2.40533	3.10332	-1.28599	-2.43849	EQ	YES	0.05	0.168868	-1.17141
ARHGAP30	ARHGAP30	chr1	161016732	161039760	Rho GTPase activating protein 30	257106	http://www.ncbi.nlm.nih.gov/gene/?term=257106&report=generif		897	6.40353	6.89833	4.99789	5.88671	4.93864	6.20512	4.84405	4.45078	6.37029	4.3181	4.37456	5.99212	4.42961	3.35356	6.00777	2.45334	5.87609	1.53148	2.62794	6.8322	4.44224	3.50337	4.8431	4.64552	5.23175	2.73538	5.05772	0.0270756	0.416679	5.73918	4.45385	0.818076	1.41904	-1.28533	-2.43738	EQ	YES	0.05	0.168868	4.78708
SNX20	SNX20	chr16	50700211	50715264	sorting nexin 20	124460	http://www.ncbi.nlm.nih.gov/gene/?term=124460&report=generif		14843	3.29995	3.27953	1.06982	2.23079	0.59504	2.9872	1.68173	0.416589	3.26409	1.07754	0.839637	2.96268	0.593841	-0.241943	2.30678	-0.628892	2.59976	-1.59852	-1.50694	3.74689	1.53251	-0.788009	1.11712	0.186804	1.23173	-0.162972	0.615822	0.0741561	0.539499	2.16344	0.878226	1.08845	1.52131	-1.28521	-2.43718	EQ	YES	0.05	0.168868	1.21143
NCF2	NCF2	chr1	183524697	183560056	neutrophil cytosolic factor 2	4688	http://www.ncbi.nlm.nih.gov/gene/?term=4688&report=generif		10109	4.69654	6.6517	4.08887	5.15391	2.77136	5.95649	4.6228	3.91678	6.30963	3.36899	3.29149	4.72819	2.98799	0.896078	5.00786	1.6395	6.69677	0.526029	1.07408	6.26909	3.76544	2.99072	3.08249	4.6646	4.32472	1.49559	4.23963	0.0783965	0.552353	4.84881	3.56378	1.26082	1.80723	-1.28503	-2.43686	EQ	YES	0.05	0.168868	3.89694
C1orf233	C1orf233	chr1	1533388	1535476	chromosome 1 open reading frame 233	643988	http://www.ncbi.nlm.nih.gov/gene/?term=643988&report=generif		1900	4.76857	1.19788	1.51558	4.72691	5.03572	4.17347	6.30146	4.55902	1.8672	0.900155	0.812759	2.94272	0.831745	2.888	4.99683	1.41165	5.55699	0.923184	1.83496	3.42056	2.42395	3.38459	5.65755	4.05883	2.3848	0.319938	2.33593	0.0808767	0.556133	3.95994	2.67557	1.89436	1.63965	-1.28437	-2.43576	EQ	YES	0.05	0.168868	3.00855
ZFP57	ZFP57	chr6	29640169	29644931	ZFP57 zinc finger protein	346171	http://www.ncbi.nlm.nih.gov/gene/?term=346171&report=generif		17780	-6.12396	0.342664	-6.12396	0.849708	-5.24722	0.661155	0.188673	-6.12396	1.71231	-6.12396	-6.12396	-6.12396	-2.93168	1.84992	-6.07443	-6.07443	0.190326	-6.07443	-3.76343	-6.12396	-0.683211	-6.12396	-4.62425	-0.879012	-6.12396	1.03188	-0.650439	0.450613	0.898702	-2.20756	-3.49193	3.40925	3.10012	-1.28437	-2.43575	EQ	YES	0.05	0.168868	-3.15894
STRIP2	STRIP2	chr7	129074274	129128239	striatin interacting protein 2	57464	http://www.ncbi.nlm.nih.gov/gene/?term=57464&report=generif		15320	4.49871	6.06798	4.26877	5.83045	5.39918	5.40741	5.99984	1.76378	4.76957	4.61069	5.17935	4.28407	5.34831	4.69401	4.91502	1.51558	5.08546	0.180747	1.09334	5.38503	4.64342	4.32744	4.31239	5.01328	4.01573	5.65043	4.61013	0.0241598	0.395614	5.35319	4.06989	0.715076	1.58152	-1.2833	-2.43395	EQ	YES	0.05	0.168868	4.4026
NLRC4	NLRC4	chr2	32449518	32490812	NLR family, CARD domain containing 4	58484	http://www.ncbi.nlm.nih.gov/gene/?term=58484&report=generif		10368	3.24573	3.44625	1.36496	2.87492	-0.222908	3.6437	1.64397	1.02386	2.80782	1.64098	0.998375	2.46111	0.342664	-0.266247	2.54297	-1.5953	3.70467	-1.59852	-1.50694	3.52063	1.12016	-0.368276	1.0149	2.09518	1.48192	-0.99767	1.61766	0.0805422	0.555884	2.28523	1.002	1.41495	1.64417	-1.28323	-2.43384	EQ	YES	0.05	0.168868	1.33469
PLEK	PLEK	chr2	68592322	68624585	pleckstrin	5341	http://www.ncbi.nlm.nih.gov/gene/?term=5341&report=generif		11940	6.57893	6.37146	4.48138	5.6679	4.49077	7.38639	5.16267	4.29671	6.83383	4.75957	3.91308	6.34899	3.94146	3.07035	5.1261	1.93508	6.3773	2.01091	1.91218	7.38315	4.08153	3.17192	4.94	4.18414	5.51644	4.41975	4.81842	0.0280486	0.419954	5.73422	4.45205	1.10273	1.5678	-1.28217	-2.43204	EQ	YES	0.05	0.168868	4.78446
IL17B	IL17B	chr5	148753830	148758838	interleukin 17B	27190	http://www.ncbi.nlm.nih.gov/gene/?term=27190&report=generif		7446	-3.2909	-2.61363	-1.0217	-0.618983	4.31928	-0.164835	-1.28462	-3.63904	0.702621	-1.30054	-1.91277	-2.10968	-1.13439	-4.26561	-0.0936038	-4.00959	-0.00636913	-6.07443	-6.12396	-1.81612	0.110886	-1.81612	-4.62425	-0.506224	-2.93921	3.62676	-1.06663	0.350568	0.848901	-0.667913	-1.94991	2.45964	2.39124	-1.282	-2.43176	EQ	YES	0.05	0.168868	-1.61754
HBB	HBB	chr11	5246696	5248301	hemoglobin, beta	3043	http://www.ncbi.nlm.nih.gov/gene/?term=3043&report=generif		6770	7.40864	8.63546	10.1869	6.18	5.73818	7.77686	6.88107	8.89161	7.50056	5.65139	10.0111	9.16257	5.42849	3.67627	5.34969	8.00675	9.43801	4.58324	5.04628	5.37533	7.96625	1.40655	6.00448	5.03126	6.95156	3.42947	6.35013	0.14309	0.653604	7.54387	6.26305	1.51711	2.22764	-1.28082	-2.42977	EQ	YES	0.05	0.168868	6.59512
RCAN2	RCAN2	chr6	46188467	46459804	regulator of calcineurin 2	10231	http://www.ncbi.nlm.nih.gov/gene/?term=10231&report=generif		13086	5.38211	5.72064	6.15914	6.27412	4.65341	3.65368	4.58914	5.48848	2.21548	2.57991	2.56938	4.57032	4.73408	2.18877	5.62872	3.11132	5.4688	3.05928	1.74805	2.84159	5.27181	6.10408	3.24941	5.43448	5.4864	2.51899	4.22415	0.149772	0.663099	5.20461	3.92468	0.952257	1.44206	-1.27993	-2.42827	EQ	YES	0.05	0.168868	4.25651
CATSPER1	CATSPER1	chr11	65784223	65793988	cation channel, sperm associated 1	117144	http://www.ncbi.nlm.nih.gov/gene/?term=117144&report=generif		2385	0.992648	1.19788	-1.82514	1.4738	-3.01474	1.25048	-0.429953	-2.14615	1.39477	-2.57172	-2.28103	-0.295339	-1.26249	-3.91215	1.83448	-3.13945	1.98928	-4.03993	-3.45538	0.425356	-1.20938	-1.27551	-1.61968	0.410985	-2.1774	-1.30893	-1.96675	0.0554511	0.501897	-0.0507179	-1.33032	1.76742	1.80327	-1.2796	-2.42772	EQ	YES	0.05	0.168868	-0.998572
SLC16A3	SLC16A3	chr17	80186282	80197375	solute carrier family 16 (monocarboxylate transporter), member 3	9123	http://www.ncbi.nlm.nih.gov/gene/?term=9123&report=generif		14309	6.50154	6.83103	8.23722	8.23982	3.98635	6.87483	8.20076	3.41145	4.64645	3.82412	2.89982	5.4132	6.06487	7.27521	8.5546	6.64457	8.67796	6.22298	6.59047	5.83932	4.34638	6.26694	4.15462	7.49955	3.75892	5.90404	6.04921	0.048288	0.481598	6.98165	5.70224	1.52108	1.64013	-1.27941	-2.4274	EQ	YES	0.05	0.168868	6.03394
PDZK1IP1	PDZK1IP1	chr1	47649261	47655771	PDZK1 interacting protein 1	10158	http://www.ncbi.nlm.nih.gov/gene/?term=10158&report=generif		11598	-2.50826	3.43008	0.844285	-4.51367	-2.8652	-0.0843923	2.25666	1.99084	-2.95377	-4.12278	0.14372	-0.502206	-4.11632	-0.927813	-3.01474	-1.41473	-0.260088	-3.32758	2.03898	-1.81612	-1.71076	-4.27315	-3.79494	-3.1173	-3.12106	2.42678	-3.53699	0.206317	0.728678	-0.4915	-1.7705	2.90863	2.15458	-1.279	-2.42671	EQ	YES	0.05	0.168868	-1.43891
ZMAT4	ZMAT4	chr8	40388111	40755343	zinc finger, matrin-type 4	79698	http://www.ncbi.nlm.nih.gov/gene/?term=79698&report=generif		17828	-1.98479	-1.61968	-2.18062	1.52244	1.93828	-3.97338	-6.12396	-4.27315	-3.80139	-0.0782265	-1.91277	-6.12396	-5.09862	-6.12396	-1.806	-6.07443	2.62368	-6.07443	-5.29675	-1.99578	-6.12396	2.64088	-6.12396	1.8224	-1.16996	-6.07443	0.00349566	0.514965	0.911837	-1.77453	-3.05307	2.84724	3.16646	-1.27853	-2.42592	EQ	YES	0.05	0.168868	-2.72159
CELA3A	CELA3A	chr1	22328149	22339035	chymotrypsin-like elastase family, member 3A	10136	http://www.ncbi.nlm.nih.gov/gene/?term=10136&report=generif		2919	-6.12396	-6.12396	-6.12396	-6.12396	0.605748	-6.12396	-3.44257	-6.12396	-6.07443	-6.12396	-6.12396	-6.12396	-5.09862	-6.12396	-6.07443	-6.07443	-6.07443	-6.07443	-6.12396	-6.12396	-6.12396	-6.12396	-6.12396	-6.12396	-6.12396	-6.07443	-6.12396	0.902713	0.997508	-4.77952	-6.05783	2.57637	0.226945	-1.27832	-2.42556	EQ	YES	0.05	0.168868	-5.72642
SLC26A4	SLC26A4	chr7	107301080	107358252	solute carrier family 26 (anion exchanger), member 4	5172	http://www.ncbi.nlm.nih.gov/gene/?term=5172&report=generif		14426	2.39165	1.30645	0.917416	1.79266	5.10684	1.66039	2.79343	-0.00797945	3.66997	1.20586	2.04328	0.756221	-0.0199684	0.896078	1.56119	1.65366	1.26985	0.923184	-0.5876	1.08231	1.67761	-1.07515	0.0682824	1.80617	0.922109	1.08202	1.13825	0.02672	0.414309	2.28126	1.00327	1.396	1.02725	-1.27799	-2.42502	EQ	YES	0.05	0.168868	1.3346
CD300E	CD300E	chr17	72606022	72619897	CD300e molecule	342510	http://www.ncbi.nlm.nih.gov/gene/?term=342510&report=generif		2704	2.91441	3.20248	1.95041	3.83289	1.10117	3.3415	2.27206	0.181207	3.09325	1.28499	2.17391	2.64675	0.363849	-1.42206	5.47305	0.302574	7.28609	-2.22009	-0.949713	3.03256	2.02527	-1.18913	0.0682824	2.59616	0.942216	-0.559223	2.49682	0.0589824	0.510343	2.65927	1.38134	0.938356	2.34892	-1.27794	-2.42492	EQ	YES	0.05	0.168868	1.71265
DIO1	DIO1	chr1	54359861	54376759	deiodinase, iodothyronine, type I	1733	http://www.ncbi.nlm.nih.gov/gene/?term=1733&report=generif		4270	-1.98479	-2.48348	-6.12396	-4.51367	-6.12396	-3.45538	-2.45184	-6.12396	-3.80139	-6.12396	-6.12396	-4.44111	-3.72907	-5.24722	-6.07443	-6.07443	-6.07443	-6.07443	-4.36874	-3.79494	-4.27315	-6.12396	-6.12396	-3.1173	-5.31978	-6.07443	-3.97338	0.0345449	0.440282	-3.87673	-5.1529	1.74328	1.07913	-1.27617	-2.42196	EQ	YES	0.05	0.168868	-4.82204
EMR2	EMR2	chr19	14843509	14889353	egf-like module containing, mucin-like, hormone receptor-like 2	30817	http://www.ncbi.nlm.nih.gov/gene/?term=30817&report=generif		4876	4.06967	4.16293	3.00976	4.56676	4.15006	4.24894	2.91923	1.14368	1.8428	2.47746	2.59842	3.19653	2.37685	2.09353	5.0398	2.11274	5.60733	-0.0746875	0.760905	3.95096	2.5951	3.21189	2.24403	3.77984	2.39721	1.6663	2.9722	0.00433855	0.203139	3.87534	2.59964	0.642514	1.33597	-1.27569	-2.42115	EQ	YES	0.05	0.168868	2.93038
LRRN4CL	LRRN4CL	chr11	62453874	62457371	LRRN4 C-terminal like	221091	http://www.ncbi.nlm.nih.gov/gene/?term=221091&report=generif		8876	5.77056	6.27708	2.8902	4.71246	3.92705	2.05525	2.32542	2.23419	5.47487	0.256345	0.865393	4.72107	4.31848	2.24808	2.9993	0.441421	0.600046	-1.30893	-1.66688	7.09906	5.54363	2.04475	5.30446	1.63075	5.97327	0.824806	4.76987	0.31885	0.823465	3.994	2.7187	1.66586	2.54647	-1.2753	-2.4205	EQ	YES	0.05	0.168868	3.04933
SMYD1	SMYD1	chr2	88367299	88412902	SET and MYND domain containing 1	150572	http://www.ncbi.nlm.nih.gov/gene/?term=150572&report=generif		14775	-6.12396	-0.680978	-6.12396	-1.05874	7.96741	-6.12396	-6.12396	2.03553	-6.07443	-6.12396	-4.32268	-6.12396	5.00323	-5.24722	-6.07443	-6.07443	-6.07443	-3.32758	-6.12396	-6.12396	-4.27315	-6.12396	-6.12396	-1.38164	-6.12396	7.10782	-6.12396	0.506273	0.909669	-2.60973	-3.88475	5.28205	3.99308	-1.27502	-2.42002	EQ	YES	0.05	0.168868	-3.55419
C6	C6	chr5	41142248	41261540	complement component 6	729	http://www.ncbi.nlm.nih.gov/gene/?term=729&report=generif		2088	-1.08316	1.45224	-0.164835	-3.60468	-4.38007	0.316376	1.3252	-1.33865	-2.0707	-2.10182	-2.84174	-6.12396	-1.78387	-1.02385	-2.11378	-1.26249	-6.07443	-6.07443	-3.45538	-1.66278	2.07674	-2.32544	0.328762	-6.12396	6.91169	-2.42503	-3.53699	0.0283315	0.420765	-0.876989	-2.1511	2.30798	3.04198	-1.27412	-2.4185	EQ	YES	0.05	0.168868	-1.82078
SLC9A3R1	SLC9A3R1	chr17	72744751	72765499	solute carrier family 9, subfamily A (NHE3, cation proton antiporter 3), member 3 regulator 1	9368	http://www.ncbi.nlm.nih.gov/gene/?term=9368&report=generif		14631	5.51747	7.21241	5.67333	4.39415	5.53117	6.36558	6.64798	7.33556	5.86324	4.09217	3.84622	4.90144	4.00886	4.19386	3.70613	2.8307	3.94065	2.46814	5.25934	5.73471	5.54483	4.48243	5.79494	2.39131	5.65988	5.61344	5.00341	0.0234625	0.393948	5.90601	4.63356	0.92193	1.27	-1.27245	-2.41571	EQ	YES	0.05	0.168868	4.96346
NCKAP1L	NCKAP1L	chr12	54891495	54936899	NCK-associated protein 1-like	3071	http://www.ncbi.nlm.nih.gov/gene/?term=3071&report=generif		10114	6.45266	6.28696	4.3852	5.93057	4.2984	6.48474	4.71172	4.32198	6.21394	4.3381	3.95479	5.98387	3.93351	2.94248	5.22668	1.68795	6.63263	1.27837	2.24284	6.83129	4.06508	3.29295	4.4283	4.598	5.2842	2.96368	4.48304	0.0613521	0.512816	5.50718	4.23518	0.999136	1.54524	-1.27199	-2.41495	EQ	YES	0.05	0.168868	4.56496
AMICA1	AMICA1	chr11	118064442	118095809	adhesion molecule, interacts with CXADR antigen 1	120425	http://www.ncbi.nlm.nih.gov/gene/?term=120425&report=generif		585	4.39915	5.34443	4.07542	3.56907	3.41967	5.19187	3.33274	3.5073	5.93093	3.3958	3.52637	3.78346	2.10309	2.77381	3.07194	0.824806	3.73471	0.526029	-0.808258	5.65959	3.31854	3.06918	2.34907	2.5427	4.79393	0.824806	3.44586	0.0195651	0.374987	4.19034	2.91868	0.827364	1.66195	-1.27165	-2.41438	EQ	YES	0.05	0.168868	3.24837
TLR7	TLR7	chrX	12885202	12908480	toll-like receptor 7	51284	http://www.ncbi.nlm.nih.gov/gene/?term=51284&report=generif		16004	6.12889	5.08562	2.17039	3.23831	2.43396	5.08934	2.16375	1.66512	4.82282	2.43321	1.6463	4.54912	2.58294	0.95939	3.5177	0.527809	0.915689	0.39501	1.05845	5.32518	2.5951	2.18602	3.12896	2.67667	3.55145	2.83151	2.42061	0.144278	0.655191	3.75861	2.48945	1.64527	1.39708	-1.26916	-2.4102	EQ	YES	0.05	0.168868	2.81849
SAMD3	SAMD3	chr6	130465447	130686570	sterile alpha motif domain containing 3	154075	http://www.ncbi.nlm.nih.gov/gene/?term=154075&report=generif		13730	2.62195	2.73889	1.9188	0.237599	0.475119	2.57991	2.5644	-0.687028	3.20114	0.620519	1.24118	2.42323	-0.644805	-1.34065	1.65556	-0.541638	0.190326	-1.99043	-1.43474	2.93451	1.15753	0.143134	1.53696	0.186804	1.78178	1.27435	0.449292	0.0448087	0.473999	1.87667	0.607851	1.07386	1.44733	-1.26882	-2.40964	EQ	YES	0.05	0.168868	0.936803
SNCA	SNCA	chr4	90645250	90759447	synuclein, alpha (non A4 component of amyloid precursor)	6622	http://www.ncbi.nlm.nih.gov/gene/?term=6622&report=generif		14794	1.5147	5.30541	2.87623	2.27926	4.13615	3.06259	0.4951	2.72679	3.34701	0.593841	1.24118	2.66646	0.820063	1.12914	2.55488	2.22455	2.79573	-0.0746875	-1.36321	3.70836	0.958713	0.917416	0.702779	0.983213	1.86949	3.22612	-0.188661	0.0778429	0.551342	2.80992	1.54196	1.60064	1.33975	-1.26796	-2.40821	EQ	YES	0.05	0.168868	1.87069
C19orf38	C19orf38	chr19	10959106	10980360	chromosome 19 open reading frame 38	255809	http://www.ncbi.nlm.nih.gov/gene/?term=255809&report=generif		1834	2.42041	2.05668	0.623463	2.02047	2.49956	1.99158	1.3018	-0.446022	2.80782	0.738329	1.10079	1.66993	-0.147171	-0.306486	2.2316	-1.26249	2.90058	-1.99043	-1.43474	2.0647	0.659003	0.598004	0.826598	-0.621131	1.09998	0.319938	0.757248	0.00655131	0.248046	1.84485	0.578303	0.66381	1.35865	-1.26655	-2.40586	EQ	YES	0.05	0.168868	0.906668
FAM180B	FAM180B	chr11	47608230	47610746	family with sequence similarity 180, member B	399888	http://www.ncbi.nlm.nih.gov/gene/?term=399888&report=generif		5274	3.02142	3.90681	0.296799	-3.60468	0.716886	-1.51813	1.80051	0.958713	0.331248	-2.29861	-3.70374	5.65596	1.22459	0.452568	-0.788009	-3.13945	-2.52144	-6.07443	-4.36874	0.996405	3.88917	-2.50393	2.74556	-1.38164	0.228761	-2.92523	1.11776	0.227479	0.74654	0.659945	-0.605223	2.59762	2.91016	-1.26517	-2.40355	EQ	YES	0.05	0.168868	-0.277217
AIF1	AIF1	chr6	31582994	31584798	allograft inflammatory factor 1	199	http://www.ncbi.nlm.nih.gov/gene/?term=199&report=generif		436	6.96415	6.40338	4.55098	6.22661	4.07113	7.32473	4.70613	4.46531	7.36639	4.78336	5.12499	5.85137	4.08887	3.40877	5.30446	1.76537	5.67675	1.83083	1.6681	7.00233	4.27214	3.69105	4.98794	4.92055	6.02693	2.08867	5.38686	0.106997	0.606919	5.74959	4.48555	1.28802	1.66765	-1.26404	-2.40167	EQ	YES	0.05	0.168868	4.81326
SALL3	SALL3	chr18	76740275	76758969	spalt-like transcription factor 3	27164	http://www.ncbi.nlm.nih.gov/gene/?term=27164&report=generif		13721	-6.12396	-6.12396	-4.26561	-2.51391	1.17205	-0.421267	-6.12396	-6.12396	-6.07443	-6.12396	-6.12396	-6.12396	-5.09862	-4.26561	-3.01474	-6.07443	-6.07443	-6.07443	-4.36874	-6.12396	-6.12396	2.74831	0.497672	-6.12396	-6.12396	-6.07443	-2.10182	0.0147826	0.34028	-3.4858	-4.74837	2.98661	2.49379	-1.26256	-2.39922	EQ	YES	0.05	0.168868	-4.42104
TSPAN32	TSPAN32	chr11	2323243	2339430	tetraspanin 32	10077	http://www.ncbi.nlm.nih.gov/gene/?term=10077&report=generif		16730	0.304817	3.1159	1.03188	-0.135117	0.441421	0.316376	-0.0209276	-1.44702	1.71231	0.110886	0.387179	1.37411	-0.453876	-1.02385	0.318157	-0.71596	-0.354957	-2.22009	-3.13945	1.16589	0.110886	-2.50393	-0.845327	-0.377059	-0.674784	-1.4703	-0.754622	0.019402	0.373913	0.722051	-0.54009	1.12032	1.25039	-1.26214	-2.39851	EQ	YES	0.05	0.168868	-0.212868
ACOT11	ACOT11	chr1	55013807	55100417	acyl-CoA thioesterase 11	26027	http://www.ncbi.nlm.nih.gov/gene/?term=26027&report=generif		153	1.1059	5.5855	2.71807	2.13285	4.82482	1.50271	2.14295	1.39361	1.0149	0.485596	1.81504	3.87276	2.69628	2.56679	2.65049	-1.26249	3.71429	0.226488	1.30283	1.98765	-0.487672	2.62753	1.93318	1.78902	0.262497	3.41091	-0.0592698	0.116091	0.618335	2.85897	1.59702	1.69662	1.41886	-1.26195	-2.39819	EQ	YES	0.05	0.168868	1.92419
NRXN2	NRXN2	chr11	64373646	64490660	neurexin 2	9379	http://www.ncbi.nlm.nih.gov/gene/?term=9379&report=generif		10575	2.22596	3.61649	5.46733	6.68298	6.68909	5.03024	4.88873	4.77014	5.49078	2.92873	2.07124	5.77273	2.30458	6.07342	4.43413	5.21683	4.22796	3.87892	3.99909	1.329	4.42572	6.0536	1.91446	1.22752	3.13524	1.83034	2.55945	0.165425	0.685776	4.94297	3.68219	1.60747	1.60287	-1.26078	-2.39625	EQ	YES	0.05	0.168868	4.00906
SMKR1	SMKR1	chr7	129142320	129152773	small lysine-rich protein 1	100287482	http://www.ncbi.nlm.nih.gov/gene/?term=100287482&report=generif		14751	3.77334	1.51832	1.03188	1.08092	-1.61968	3.5444	2.94532	-1.06859	2.32054	-0.119672	-0.264795	2.9081	0.960949	-0.306486	-0.921852	-2.03026	-0.260088	-0.988771	0.455053	3.01911	-0.549335	0.0799681	1.73929	1.45129	1.24887	0.909441	1.29625	0.0237322	0.395474	1.7535	0.493951	1.87591	1.37748	-1.25955	-2.39421	EQ	YES	0.05	0.168868	0.8205
ELL2	ELL2	chr5	95220802	95297775	elongation factor, RNA polymerase II, 2	22936	http://www.ncbi.nlm.nih.gov/gene/?term=22936&report=generif		4822	7.65664	7.68799	6.99462	6.85051	5.15939	7.54043	6.04909	7.90924	6.38677	4.21992	3.28624	6.38298	6.11814	5.32409	7.36364	1.74452	8.14037	3.87001	3.45467	6.74083	4.71702	5.80512	5.7772	6.56905	6.48474	5.7069	5.77683	0.0410074	0.462688	6.84838	5.58891	0.944292	1.62396	-1.25947	-2.39407	EQ	YES	0.05	0.168868	5.91544
FAM115C	FAM115C	chr7	143318045	143427173	family with sequence similarity 115, member C	285966	http://www.ncbi.nlm.nih.gov/gene/?term=285966&report=generif		5184	2.74591	3.33717	5.46196	5.98312	0.274744	4.10049	5.68402	1.52167	2.32054	2.21951	1.34134	2.74676	1.80816	3.06688	5.59695	1.47269	5.79181	2.11696	0.808066	2.95619	2.73458	3.47762	2.26656	4.38304	2.27119	2.76931	1.97869	0.00942141	0.285607	3.94106	2.68243	2.0323	1.30411	-1.25863	-2.39269	EQ	YES	0.05	0.168868	3.00874
HAP1	HAP1	chr17	39878891	39890898	huntingtin-associated protein 1	9001	http://www.ncbi.nlm.nih.gov/gene/?term=9001&report=generif		6746	-1.78457	0.636119	0.0198776	-5.97537	4.08098	-0.0843923	0.4951	-3.63904	-6.07443	-2.95377	-3.70374	-0.335178	-3.72907	0.171226	-1.38501	-1.41473	-2.52144	-0.346147	0.745457	-1.43374	-1.71076	-2.62496	0.78731	-3.1173	-0.200088	0.524249	0.329312	0.152236	0.666497	-0.37318	-1.63159	3.03388	1.87751	-1.25841	-2.39232	EQ	YES	0.05	0.168868	-1.30534
FAIM2	FAIM2	chr12	50260679	50297760	Fas apoptotic inhibitory molecule 2	23017	http://www.ncbi.nlm.nih.gov/gene/?term=23017&report=generif		5161	4.12603	3.11094	-0.0722722	-0.335178	5.74376	0.390978	5.22492	-2.85465	5.05668	-4.12278	-4.32268	5.33182	2.00191	1.149	3.19639	-1.41473	-0.354957	-0.41606	1.42213	2.27127	1.54751	1.96109	2.79074	0.913706	4.85757	5.0341	2.7571	0.415191	0.887121	2.59845	1.34026	2.58197	2.88676	-1.25819	-2.39196	EQ	YES	0.05	0.168868	1.66646
GCKR	GCKR	chr2	27719706	27746550	glucokinase (hexokinase 4) regulator	2646	http://www.ncbi.nlm.nih.gov/gene/?term=2646&report=generif		6082	-3.2909	0.559577	-0.659308	2.95744	-3.60468	-0.819393	-0.3702	-2.34533	-6.07443	-1.5508	-1.06663	-3.12267	-2.93168	-0.400706	0.198167	-2.2941	0.557546	-2.85465	-2.99058	-2.57172	-2.73894	1.24118	-1.20938	-2.18564	-2.04495	-6.07443	0.360299	0.173057	0.691791	-0.74678	-2.00497	2.24435	1.91753	-1.25819	-2.39196	EQ	YES	0.05	0.168868	-1.67877
HBA1	HBA1	chr16	226679	227520	hemoglobin, alpha 1	3039	http://www.ncbi.nlm.nih.gov/gene/?term=3039&report=generif		6768	4.83207	6.31378	8.26779	3.73008	2.5421	5.17317	4.56636	6.48957	4.73841	2.46727	8.03809	7.36886	2.1457	0.270122	3.68494	6.17277	7.48645	2.2732	1.95	2.78652	5.38889	-1.61467	3.78458	3.01104	4.28426	1.54904	3.79639	0.242048	0.76017	5.06076	3.80357	1.83843	2.50858	-1.25719	-2.3903	EQ	YES	0.05	0.168868	4.12951
TPD52L1	TPD52L1	chr6	125474879	125584644	tumor protein D52-like 1	7164	http://www.ncbi.nlm.nih.gov/gene/?term=7164&report=generif		16465	2.77314	5.4797	3.40444	5.87916	6.48084	2.76166	5.13406	4.77014	1.20795	3.10045	3.45846	3.77708	4.29706	3.81107	2.07478	0.756706	2.89237	4.61203	2.55226	3.90848	2.47317	2.27726	1.19857	3.2443	4.17951	7.06358	4.38101	0.0638639	0.519019	4.559	3.30181	1.54744	1.47126	-1.25719	-2.39029	EQ	YES	0.05	0.168868	3.62775
FLT3	FLT3	chr13	28577411	28674729	fms-related tyrosine kinase 3	2322	http://www.ncbi.nlm.nih.gov/gene/?term=2322&report=generif		5724	-1.44702	0.0320004	-1.82514	-2.95377	1.07625	0.709035	-1.28462	-1.57756	1.68687	-0.882854	-0.721866	0.736391	-2.74799	-0.563646	-1.806	-6.07443	-1.1372	-2.50393	-3.76343	0.520045	0.110886	-6.12396	-2.95377	-6.12396	0.881203	-6.07443	-2.27898	0.24559	0.76408	-0.813323	-2.06993	1.4624	2.49339	-1.25661	-2.38933	EQ	YES	0.05	0.168868	-1.74414
KRT86	KRT86	chr12	52695649	52702947	keratin 86	3892	http://www.ncbi.nlm.nih.gov/gene/?term=3892&report=generif		8285	1.06609	-0.972364	-0.297155	-1.66483	2.09564	4.68288	-1.61968	-3.63904	3.45392	-0.724085	-0.482716	-0.454447	-1.26249	-2.98209	-2.11378	-4.00959	-6.07443	0.180747	0.413133	1.40775	-2.48348	-1.01045	0.847461	-1.38164	2.54149	2.10514	-0.0592698	0.33192	0.835521	0.470083	-0.786393	2.32162	2.34625	-1.25648	-2.38911	EQ	YES	0.05	0.168868	-0.46064
SIGLEC11	SIGLEC11	chr19	50452250	50464429	sialic acid binding Ig-like lectin 11	114132	http://www.ncbi.nlm.nih.gov/gene/?term=114132&report=generif		14205	3.0809	3.11094	1.45695	1.71617	-1.28462	3.76431	1.09334	0.451436	3.26409	1.48892	1.3767	1.32834	1.09803	0.362517	1.1828	-0.968191	0.248811	-3.32758	-1.61968	2.92904	0.50591	-2.83924	1.79958	0.875761	2.40699	-0.243397	1.51619	0.0540097	0.498462	1.84828	0.591852	1.70002	1.72007	-1.25643	-2.38904	EQ	YES	0.05	0.168868	0.917593
C1orf162	C1orf162	chr1	112016604	112021134	chromosome 1 open reading frame 162	128346	http://www.ncbi.nlm.nih.gov/gene/?term=128346&report=generif		1880	5.11255	5.11667	3.65651	5.64576	3.03172	5.69401	3.83633	3.69844	5.08397	2.82052	3.33295	4.25696	2.85857	2.30577	4.874	2.95499	5.07353	0.865393	1.2069	5.37008	2.79805	1.45224	2.71834	4.16332	4.40605	1.84123	4.49686	0.0779707	0.551549	4.58479	3.32891	1.06077	1.36736	-1.25589	-2.38814	EQ	YES	0.05	0.168868	3.65451
MS4A4A	MS4A4A	chr11	60048014	60076445	membrane-spanning 4-domains, subfamily A, member 4A	51338	http://www.ncbi.nlm.nih.gov/gene/?term=51338&report=generif		9739	6.56183	6.83832	3.90794	5.73379	3.77139	8.02871	4.61572	4.91926	7.1934	5.25891	4.49218	6.47746	4.08207	3.34721	4.02385	1.12498	4.92366	2.01947	0.808066	7.75357	4.30679	3.69754	5.44448	4.47362	6.19546	1.63075	5.45204	0.117095	0.619511	5.63681	4.38124	1.60942	1.90417	-1.25558	-2.38762	EQ	YES	0.05	0.168868	4.70676
ATP1A3	ATP1A3	chr19	42470734	42498428	ATPase, Na+/K+ transporting, alpha 3 polypeptide	478	http://www.ncbi.nlm.nih.gov/gene/?term=478&report=generif		1168	-0.521111	-0.178444	-1.91543	-0.419533	4.28204	-1.42851	1.54677	6.75183	-0.692787	-1.5508	-3.70374	-0.243397	-6.12396	1.45945	-1.38501	-1.5953	-2.12928	-4.03993	0.356752	0.116519	-1.20938	-0.487672	1.38028	-6.12396	-1.71076	1.54904	-1.82063	0.239361	0.75655	0.195112	-1.06014	2.10756	2.85263	-1.25525	-2.38708	EQ	YES	0.05	0.168868	-0.734702
CYP4F11	CYP4F11	chr19	16023180	16045676	cytochrome P450, family 4, subfamily F, polypeptide 11	57834	http://www.ncbi.nlm.nih.gov/gene/?term=57834&report=generif		3935	-4.04751	-0.721866	-5.19768	-3.60468	-0.0675241	2.03976	1.54677	-0.687028	-3.80139	-4.12278	-2.84174	-0.089437	-2.74799	-4.26561	-3.01474	-3.13945	-3.93518	-6.07443	4.36018	-0.879847	-2.48348	-2.62496	-2.24588	-3.1173	-4.26561	-2.92523	-4.92353	0.117528	0.619845	-1.4361	-2.69127	2.85873	2.18631	-1.25517	-2.38695	EQ	YES	0.05	0.168868	-2.36586
PAEP	PAEP	chr9	138453604	138458622	progestagen-associated endometrial protein	5047	http://www.ncbi.nlm.nih.gov/gene/?term=5047&report=generif		11303	-6.12396	0.452808	-0.659308	1.41433	-6.12396	-2.50589	0.674851	-6.12396	-2.44774	-1.16996	-6.12396	-1.7964	-2.01004	-6.12396	-1.806	-6.07443	3.45284	-4.03993	-4.36874	-2.16685	-4.27315	1.37597	-6.12396	-2.18564	-4.26561	-6.07443	0.478495	0.36444	0.857283	-1.83873	-3.09337	3.18104	2.76917	-1.25464	-2.38608	EQ	YES	0.05	0.168868	-2.76809
VWA5B1	VWA5B1	chr1	20617412	20681387	von Willebrand factor A domain containing 5B1	127731	http://www.ncbi.nlm.nih.gov/gene/?term=127731&report=generif		17351	-0.0255916	-2.48348	-5.19768	-2.95377	-1.28462	-4.9387	0.726779	-4.27315	-6.07443	-1.16996	-4.32268	-6.12396	-4.11632	-4.26561	-6.07443	-3.13945	-6.07443	-6.07443	-2.04946	-2.57172	-2.73894	-5.33494	4.08111	-6.12396	0.541638	-6.07443	0.731803	0.36091	0.855262	-2.30815	-3.56239	2.27981	2.84011	-1.25423	-2.3854	EQ	YES	0.05	0.168868	-3.23722
GPR55	GPR55	chr2	231772043	231789941	G protein-coupled receptor 55	9290	http://www.ncbi.nlm.nih.gov/gene/?term=9290&report=generif		6495	-0.383016	-0.537956	-0.487672	-1.33466	-2.0707	-0.219184	-2.45184	-2.34533	1.24026	-1.30054	-2.08688	-0.410996	-2.24136	-2.50826	-2.11378	-4.00959	-6.07443	-3.32758	-4.36874	0.00349566	-1.09226	-2.32544	-2.0613	-6.12396	-2.04495	-1.30893	-1.96675	0.0543265	0.498998	-1.06929	-2.32336	0.894328	1.81117	-1.25407	-2.38514	EQ	YES	0.05	0.168868	-1.99823
PPP1R1C	PPP1R1C	chr2	182850551	182996109	protein phosphatase 1, regulatory (inhibitor) subunit 1C	151242	http://www.ncbi.nlm.nih.gov/gene/?term=151242&report=generif		12258	-3.2909	1.18593	0.418273	-1.88484	-3.38469	-0.164835	-1.28462	-1.71076	-2.0707	-0.724085	-4.32268	-0.295339	-4.11632	-2.18564	-0.0936038	-6.07443	-3.0485	-2.50393	-3.45538	-4.82794	-0.832429	-3.91215	-0.972364	0.796191	-1.71076	-6.07443	-0.932782	0.244335	0.763722	-1.20081	-2.4534	1.7797	1.97139	-1.25259	-2.38269	EQ	YES	0.05	0.168868	-2.12866
CDKN2A	CDKN2A	chr9	21967751	21994490	cyclin-dependent kinase inhibitor 2A	1029	http://www.ncbi.nlm.nih.gov/gene/?term=1029&report=generif		2866	7.98043	6.95924	7.27826	7.42753	-3.38469	6.64891	7.52716	2.00794	5.21218	3.94441	4.37149	7.4546	-0.147171	3.59806	7.31262	2.49506	6.51461	0.497672	3.74041	1.68278	7.168	-0.683211	7.64423	7.77686	5.03224	6.96468	7.93748	0.166615	0.687371	5.77669	4.52625	4.06183	2.82351	-1.25044	-2.37915	EQ	YES	0.05	0.168868	4.85044
CYTH4	CYTH4	chr22	37678495	37711389	cytohesin 4	27128	http://www.ncbi.nlm.nih.gov/gene/?term=27128&report=generif		3956	6.75429	6.57908	5.26788	6.88762	4.71702	7.07683	5.07744	3.77097	6.93764	5.01677	4.59524	6.08232	4.9854	3.43692	6.2968	2.85905	6.95033	2.00148	2.65261	7.21701	4.27798	3.98154	5.41349	5.62405	5.43729	2.72679	5.78647	0.0624367	0.515663	6.05145	4.80251	0.9888	1.55336	-1.24894	-2.37667	EQ	YES	0.05	0.168868	5.12631
AKAP14	AKAP14	chrX	119029936	119054679	A kinase (PRKA) anchor protein 14	158798	http://www.ncbi.nlm.nih.gov/gene/?term=158798&report=generif		465	-4.04751	-4.12278	-2.05565	-5.97537	-4.26561	-1.91277	0.188673	-3.12106	-6.07443	-6.12396	-1.38838	-3.72907	-5.09862	-6.12396	-6.07443	-2.03026	-6.07443	-6.07443	-5.29675	-4.82794	-3.59563	-5.33494	-4.62425	-6.12396	-1.44644	-2.92523	-2.27898	0.229644	0.748079	-3.17015	-4.41836	2.03516	1.70664	-1.24821	-2.37547	EQ	YES	0.05	0.168868	-4.09475
MZB1	MZB1	chr5	138723257	138725605	marginal zone B and B1 cell-specific protein	51237	http://www.ncbi.nlm.nih.gov/gene/?term=51237&report=generif		9996	1.83826	0.0530678	-0.105242	-1.18057	-1.33671	0.0762153	0.923548	-0.638234	0.467646	0.454266	1.15969	2.10712	-3.09844	-2.28103	-0.921852	-2.03026	-2.12928	-1.99043	-4.36874	0.425356	-1.09226	-3.91215	-1.30487	-6.12396	2.26595	-1.30893	0.136375	0.159299	0.675289	0.0383656	-1.2092	1.11221	2.14576	-1.24757	-2.37441	EQ	YES	0.05	0.168868	-0.885758
DDIT4L	DDIT4L	chr4	101107027	101111655	DNA-damage-inducible transcript 4-like	115265	http://www.ncbi.nlm.nih.gov/gene/?term=115265&report=generif		4079	3.69255	4.86457	4.52345	5.32317	5.40311	4.68053	6.59975	3.48832	0.737311	4.33337	2.12228	2.19954	6.46237	5.73426	4.43075	4.8699	3.39452	4.67243	4.58504	4.98908	2.63549	1.54999	3.31954	3.73944	2.89447	4.42797	4.72584	0.0409966	0.462688	5.01245	3.76559	0.902034	1.43576	-1.24685	-2.37323	EQ	YES	0.05	0.168868	4.08885
SLA2	SLA2	chr20	35240924	35274619	Src-like-adaptor 2	84174	http://www.ncbi.nlm.nih.gov/gene/?term=84174&report=generif		14265	2.72911	2.45334	1.29625	0.785086	-0.0881844	1.9395	1.84712	-0.505631	2.76977	0.0733315	0.763257	2.2316	-0.379796	-1.70212	1.22654	0.131962	1.10763	-0.988771	-1.81612	2.94741	0.718557	-0.318505	0.47102	-0.879012	1.28288	-0.99767	0.248811	0.0255554	0.404685	1.56603	0.319258	0.981295	1.34801	-1.24677	-2.3731	EQ	YES	0.05	0.168868	0.642495
DOCK2	DOCK2	chr5	169064251	169510386	dedicator of cytokinesis 2	1794	http://www.ncbi.nlm.nih.gov/gene/?term=1794&report=generif		4437	5.61127	5.82578	4.33775	5.10717	4.43437	5.85929	4.28482	4.20246	5.52117	3.82931	3.62237	5.36034	3.67639	2.9081	4.91164	1.82683	6.02789	0.806881	2.18086	6.21262	3.79615	3.12069	4.10698	3.70281	4.71032	1.99484	3.88917	0.0228703	0.38986	5.06578	3.82039	0.712406	1.42438	-1.24539	-2.37082	EQ	YES	0.05	0.168868	4.14327
CLEC4D	CLEC4D	chr12	8666136	8674960	C-type lectin domain family 4, member D	338339	http://www.ncbi.nlm.nih.gov/gene/?term=338339&report=generif		3243	-1.08316	-2.05479	-2.18062	-0.92868	-3.38469	-0.628892	-1.61968	-3.63904	1.29026	-3.46443	-4.32268	-1.53674	-5.09862	-4.26561	-1.57259	-3.13945	0.949762	-4.03993	-4.36874	0.660312	-2.22205	-4.27315	-2.65057	-6.12396	-1.8129	-6.07443	-3.12106	0.0542578	0.4987	-1.69722	-2.94128	0.941997	2.12568	-1.24406	-2.36865	EQ	YES	0.05	0.168868	-2.61874
FPR3	FPR3	chr19	52298411	52329334	formyl peptide receptor 3	2359	http://www.ncbi.nlm.nih.gov/gene/?term=2359&report=generif		5825	6.42814	6.9485	4.29994	5.63879	3.79752	5.52207	3.79874	4.71424	5.98037	3.89853	3.719	5.70302	4.48401	2.70881	5.65697	0.713068	5.56758	2.02812	2.1079	5.72961	4.61052	3.94951	3.18151	4.43529	4.65181	1.23	4.15216	0.144762	0.655852	5.20481	3.9611	1.26506	1.54093	-1.24371	-2.36807	EQ	YES	0.05	0.168868	4.28355
SERPINE1	SERPINE1	chr7	100770370	100782547	serpin peptidase inhibitor, clade E (nexin, plasminogen activator inhibitor type 1), member 1	5054	http://www.ncbi.nlm.nih.gov/gene/?term=5054&report=generif		14023	7.52085	6.10101	6.25495	6.38656	4.17092	8.72141	5.33288	3.61589	7.82906	0.485596	2.33077	6.80698	6.87604	2.89294	8.47307	1.8077	8.55234	0.46519	4.59772	9.56953	5.82435	6.93154	4.73804	4.20678	5.89128	3.77838	6.56478	0.276379	0.78823	6.35551	5.1119	1.46342	2.66281	-1.24361	-2.36791	EQ	YES	0.05	0.168868	5.43432
SLA	SLA	chr8	134048973	134115310	Src-like-adaptor	6503	http://www.ncbi.nlm.nih.gov/gene/?term=6503&report=generif		14264	5.72587	6.12668	4.3359	5.26206	3.9431	5.65806	4.19002	3.65513	5.84467	3.63971	3.53732	5.1441	3.46542	3.78458	5.71193	1.43564	6.12414	0.785086	1.29026	5.84231	3.60361	3.0993	3.47468	4.56246	4.93556	1.61416	4.28852	0.0524916	0.49425	5.03453	3.79193	0.866393	1.5885	-1.2426	-2.36625	EQ	YES	0.05	0.168868	4.11408
RHCE	RHCE	chr1	25688740	25747363	Rh blood group, CcEe antigens	6006	http://www.ncbi.nlm.nih.gov/gene/?term=6006&report=generif		13240	1.73566	1.74305	2.35111	-0.719987	-2.0707	2.1079	2.37087	-0.756672	-1.75603	-0.659308	-0.907987	-1.15101	-1.26249	-0.046829	2.75392	-1.10544	2.80959	-0.8903	-1.74725	-0.211503	-0.99767	2.08434	0.151407	0.913706	0.0785014	-1.83993	1.17543	0.00195879	0.144754	1.07399	-0.168277	1.74999	1.42959	-1.24226	-2.36569	EQ	YES	0.05	0.168868	0.153792
PLAC1	PLAC1	chrX	133699873	133792513	placenta-specific 1	10761	http://www.ncbi.nlm.nih.gov/gene/?term=10761&report=generif		11902	-0.784307	-0.879847	-2.50589	-0.135117	1.6112	-2.07634	-1.74725	-2.55252	-1.29726	-3.46443	-4.32268	-1.65123	0.273909	-1.83467	-0.659308	-3.13945	-3.0485	-6.07443	-4.02476	-3.79494	-0.832429	-2.32544	-1.20938	-6.12396	-1.61968	2.62117	1.63893	0.0910152	0.577878	-0.93108	-2.17205	1.38917	2.23638	-1.24097	-2.36358	EQ	YES	0.05	0.168868	-1.85032
FOXL2	FOXL2	chr3	138663066	138665982	forkhead box L2	668	http://www.ncbi.nlm.nih.gov/gene/?term=668&report=generif		5803	-1.98479	-2.84174	-0.0106636	-4.51367	4.09405	0.742482	-0.559223	-6.12396	-6.07443	-0.972364	-4.32268	0.639625	0.136375	-2.50826	3.17585	-6.07443	-2.12928	-3.32758	-5.29675	-1.81612	-3.59563	3.33476	0.209355	-6.12396	2.85994	1.82042	-3.12106	0.382174	0.867019	-0.724794	-1.96551	2.77898	3.24656	-1.24071	-2.36315	EQ	YES	0.05	0.168868	-1.64384
C1QL2	C1QL2	chr2	119913819	119916471	complement component 1, q subcomponent-like 2	165257	http://www.ncbi.nlm.nih.gov/gene/?term=165257&report=generif		1927	-2.50826	-1.09715	-4.26561	-4.51367	-2.8184	-1.91277	-3.93518	-6.12396	-3.80139	-6.12396	-2.08688	-4.44111	-6.12396	-4.26561	-3.01474	-2.03026	-3.0485	-4.03993	-5.29675	-4.82794	-6.12396	-3.59563	-3.31999	-6.12396	-2.04495	-6.07443	-2.45184	0.12881	0.63887	-3.00729	-4.24799	1.28094	1.53148	-1.24069	-2.36312	EQ	YES	0.05	0.168868	-3.92633
JAKMIP2	JAKMIP2	chr5	146965004	147162411	janus kinase and microtubule interacting protein 2	9832	http://www.ncbi.nlm.nih.gov/gene/?term=9832&report=generif		7749	-0.603955	4.14725	-1.0217	0.288208	3.89184	-0.0537323	0.388006	-2.55252	1.37	-0.882854	-1.50694	0.115893	-0.92868	-1.77177	-0.214726	0.527809	2.66595	0.25543	0.175131	1.03452	-1.5508	0.759265	-0.972364	-0.377059	-0.377059	-0.384852	-0.0950015	0.204114	0.725878	1.00513	-0.235532	2.11815	1.19901	-1.24066	-2.36307	EQ	YES	0.05	0.168868	0.0861216
HS6ST2	HS6ST2	chrX	131760038	132095423	heparan sulfate 6-O-sulfotransferase 2	90161	http://www.ncbi.nlm.nih.gov/gene/?term=90161&report=generif		7170	4.14358	0.42165	5.89509	5.15391	5.92418	1.69483	3.30167	8.68035	-3.80139	1.71231	-1.74725	3.14848	5.11086	-3.91215	1.09334	3.15847	4.4479	5.55612	4.19308	4.89384	3.95513	1.73361	5.5532	1.8224	5.75847	-6.07443	5.71946	0.576509	0.93408	3.7907	2.55009	2.11917	3.81134	-1.24061	-2.36299	EQ	YES	0.05	0.168868	2.87173
DNAH3	DNAH3	chr16	20944476	21170762	dynein, axonemal, heavy chain 3	55567	http://www.ncbi.nlm.nih.gov/gene/?term=55567&report=generif		4353	-3.2909	-2.84174	-5.19768	-0.618983	-2.57172	-2.74799	1.5358	-3.63904	-2.95377	-2.10182	-1.74725	-3.12267	-4.11632	-3.60468	-6.07443	-6.07443	-3.93518	-0.346147	-5.29675	-4.82794	-3.08327	-2.62496	-6.12396	-3.1173	0.0785014	-2.0707	-4.92353	0.171089	0.690615	-2.2476	-3.48528	2.13957	1.76371	-1.23768	-2.35819	EQ	YES	0.05	0.168868	-3.1644
FAT2	FAT2	chr5	150883653	150948505	FAT atypical cadherin 2	2196	http://www.ncbi.nlm.nih.gov/gene/?term=2196&report=generif		5470	-3.2909	1.92756	0.445247	-0.618983	2.42061	-0.219184	0.621326	1.41126	-2.44774	-1.71831	1.08092	1.93545	3.58267	4.70613	-2.50589	-3.13945	-3.0485	-4.03993	-5.29675	-0.577464	0.825554	-2.50393	-1.74725	-4.03234	-0.110791	-3.72907	0.300703	0.257373	0.775954	0.183668	-1.05274	1.87901	2.70555	-1.2364	-2.3561	EQ	YES	0.05	0.168868	-0.732186
EOMES	EOMES	chr3	27757440	27764206	eomesodermin	8320	http://www.ncbi.nlm.nih.gov/gene/?term=8320&report=generif		4923	2.45865	2.07195	1.57993	1.39228	1.94983	2.34871	2.93451	-0.167884	3.50271	0.860245	0.763257	2.32348	-0.0661364	-0.266247	2.05525	-1.5953	0.406216	-1.08143	-2.53398	3.54108	1.38777	-0.318505	1.11712	5.59905	2.5682	-1.83993	1.13825	0.0218165	0.386283	2.10512	0.86966	0.52937	2.01223	-1.23546	-2.35457	EQ	YES	0.05	0.168868	1.18996
MYL1	MYL1	chr2	211154868	211179895	\myosin, light chain 1, alkali; skeletal, fast\""	4632	http://www.ncbi.nlm.nih.gov/gene/?term=4632&report=generif		9935	-6.12396	0.225187	-3.79494	-3.60468	8.18984	-6.12396	-6.12396	6.42993	-6.07443	-6.12396	-6.12396	-4.44111	7.60135	-6.12396	-6.07443	-6.07443	-6.07443	-6.07443	-6.12396	-2.57172	-2.73894	-6.12396	-6.12396	3.2265	-6.12396	-6.07443	-2.45184	0.289496	0.799011	-2.47949	-3.713	5.22801	4.33814	-1.23351	-2.35138	EQ	YES	0.05	0.168868	-3.39321
HCST	HCST	chr19	36393382	36395173	hematopoietic cell signal transducer	10870	http://www.ncbi.nlm.nih.gov/gene/?term=10870&report=generif		6797	4.17499	4.06661	2.41002	4.19888	1.82599	4.57077	3.53147	1.20157	5.52229	2.53405	2.69099	3.99757	2.10944	0.896078	3.60783	0.0872848	3.74584	-0.120162	-0.162972	4.26884	1.92956	0.452568	3.29758	2.5427	4.06579	0.909441	2.55945	0.0931745	0.580522	3.53982	2.30679	1.03214	1.63684	-1.23303	-2.3506	EQ	YES	0.05	0.168868	2.62646
FERMT3	FERMT3	chr11	63974152	63991363	fermitin family member 3	83706	http://www.ncbi.nlm.nih.gov/gene/?term=83706&report=generif		5602	6.24365	7.11014	5.33663	6.49204	4.52894	6.36875	4.93579	4.31848	6.39579	4.39875	3.94338	6.47571	4.30439	3.78458	6.10644	2.48112	6.46339	1.83083	2.29176	6.73415	4.64862	3.60509	4.75602	5.26601	5.41214	3.5121	5.80352	0.0688083	0.530712	5.85942	4.62661	0.937031	1.46118	-1.23281	-2.35024	EQ	YES	0.05	0.168868	4.94623
CHRNA3	CHRNA3	chr15	78885395	78913637	cholinergic receptor, nicotinic, alpha 3 (neuronal)	1136	http://www.ncbi.nlm.nih.gov/gene/?term=1136&report=generif		3108	-6.12396	-0.323945	-1.41473	-6.12396	3.88628	-2.50589	-1.90373	-2.85465	-6.07443	-3.46443	-6.12396	0.22739	-2.74799	-2.28103	-0.446585	-3.13945	-6.07443	-3.32758	-2.53398	-4.82794	-3.08327	-3.59563	-2.95377	-6.12396	-3.46443	1.7038	-4.92353	0.12684	0.633118	-2.07285	-3.30549	3.46511	2.10763	-1.23265	-2.34998	EQ	YES	0.05	0.168868	-2.98592
FER1L6	FER1L6	chr8	124864227	125132302	fer-1-like 6 (C. elegans)	654463	http://www.ncbi.nlm.nih.gov/gene/?term=654463&report=generif		5598	-4.04751	0.636119	-1.91543	-0.514016	-1.7964	0.112765	-0.638939	-3.63904	-0.209543	-6.12396	-6.12396	0.736391	-0.879847	0.230133	-0.659308	-6.07443	-3.0485	-4.03993	-1.87918	-0.126093	0.177714	1.18754	-3.31999	-1.61968	-1.53674	-6.07443	-4.92353	0.298984	0.806569	-1.1662	-2.39732	1.5731	2.51106	-1.23112	-2.34749	EQ	YES	0.05	0.168868	-2.07814
RBP4	RBP4	chr10	95351593	95360993	retinol binding protein 4, plasma	5950	http://www.ncbi.nlm.nih.gov/gene/?term=5950&report=generif		13075	-4.04751	3.60267	3.77753	2.66829	4.08363	1.55188	7.22118	0.863281	-6.07443	2.81289	6.09423	0.518745	3.26248	2.5206	3.23677	0.250517	-2.12928	5.05422	0.424683	3.08121	3.53423	2.35912	-0.972364	4.39872	2.55787	-3.72907	1.2069	0.185786	0.70659	2.69395	1.46357	3.4443	2.97065	-1.23039	-2.3463	EQ	YES	0.05	0.168868	1.78256
CTAGE6	CTAGE6	chr7	143452182	143454843	CTAGE family, member 6	340307	http://www.ncbi.nlm.nih.gov/gene/?term=340307&report=generif		3744	-3.2909	-6.12396	-1.41473	-1.33466	-5.97537	-1.91277	-1.38501	-6.12396	-6.07443	-3.46443	-3.70374	-6.12396	-5.09862	-4.26561	-1.57259	-4.00959	-1.1372	-4.03993	-6.12396	-3.2909	-4.27315	-4.27315	-6.12396	-2.18564	-5.31978	-3.72907	-4.92353	0.0327073	0.436729	-3.06249	-4.29286	2.15042	1.50414	-1.23037	-2.34628	EQ	YES	0.05	0.168868	-3.97387
GRM1	GRM1	chr6	146348782	146758734	glutamate receptor, metabotropic 1	2911	http://www.ncbi.nlm.nih.gov/gene/?term=2911&report=generif		6587	0.304817	2.34907	-0.86779	-0.514016	-0.638939	-0.309315	1.99232	-1.44702	-0.692787	-2.57172	-2.51391	3.17295	2.53405	2.31572	-1.06859	-1.7964	-2.52144	-0.706174	-2.99058	-0.644805	-0.306486	-1.81612	-1.61968	0.518745	-1.16996	-3.72907	-0.932782	0.0166674	0.357996	0.330879	-0.899303	1.31245	1.83816	-1.23018	-2.34596	EQ	YES	0.05	0.168868	-0.580367
LGALS3	LGALS3	chr14	55595935	55612148	lectin, galactoside-binding, soluble, 3	3958	http://www.ncbi.nlm.nih.gov/gene/?term=3958&report=generif		8547	7.38353	8.43953	7.33051	7.33289	7.42253	6.40988	8.47417	5.92247	8.95283	6.3961	5.92061	6.79239	7.38471	4.56053	7.45199	3.55528	7.22191	3.33295	3.2265	8.03333	7.00588	6.68241	6.62388	6.64019	7.94422	5.55931	7.03737	0.0318595	0.435577	7.54186	6.31224	0.716941	1.57948	-1.22962	-2.34505	EQ	YES	0.05	0.168868	6.63103
LILRB2	LILRB2	chr19	54777675	54785033	leukocyte immunoglobulin-like receptor, subfamily B (with TM and ITIM domains), member 2	10288	http://www.ncbi.nlm.nih.gov/gene/?term=10288&report=generif		8596	4.36571	5.81902	3.32289	4.89043	3.46968	5.52424	4.02949	3.87892	4.78253	3.54003	3.88769	4.84141	2.827	2.54082	4.62895	1.58887	5.43356	0.0785014	0.413133	5.88806	3.19556	2.46996	3.47179	3.44158	3.45173	0.960949	3.89762	0.0692306	0.532766	4.48878	3.26093	0.968416	1.57845	-1.22785	-2.34217	EQ	YES	0.05	0.168868	3.57926
DIRAS2	DIRAS2	chr9	93372114	93405108	DIRAS family, GTP-binding RAS-like 2	54769	http://www.ncbi.nlm.nih.gov/gene/?term=54769&report=generif		4277	-2.50826	-0.372956	-0.367441	1.6084	-1.16996	-4.9387	-3.44257	-1.98479	-3.80139	-0.659308	-4.32268	-4.44111	-4.11632	-5.24722	-2.50589	-4.00959	1.68978	-2.85465	-1.61968	-3.79494	-0.913012	1.68634	-6.12396	1.8224	-3.12106	-6.07443	-6.12396	0.0972952	0.588731	-1.59879	-2.82577	2.19357	2.524	-1.22699	-2.34078	EQ	YES	0.05	0.168868	-2.50767
NOD2	NOD2	chr16	50731050	50766987	nucleotide-binding oligomerization domain containing 2	64127	http://www.ncbi.nlm.nih.gov/gene/?term=64127&report=generif		10418	3.03402	4.30968	2.01222	2.87492	2.20851	3.55504	4.84514	2.12872	3.60783	1.98026	1.57346	3.07819	2.06966	0.87872	3.92119	-1.7964	4.87748	0.892342	0.992648	3.68417	2.05838	0.247927	1.63343	1.69289	1.39784	3.90829	1.90087	0.0944144	0.584466	3.26279	2.0364	1.0459	1.52107	-1.2264	-2.33982	EQ	YES	0.05	0.168868	2.35435
FSTL4	FSTL4	chr5	132532152	132948223	follistatin-like 4	23105	http://www.ncbi.nlm.nih.gov/gene/?term=23105&report=generif		5869	-4.04751	1.88084	-1.48208	-0.828718	0.796801	-3.45538	0.469102	-2.85465	-3.80139	-6.12396	-4.32268	-0.842267	-1.43474	-1.34065	-2.50589	-2.03026	-6.07443	2.79805	0.760905	-4.82794	-3.59563	2.01919	-1.20938	-2.56157	0.192772	-1.83993	-3.97338	0.198378	0.71999	-0.95242	-2.17839	2.20787	2.42469	-1.22597	-2.33913	EQ	YES	0.05	0.168868	-1.86055
KLRC3	KLRC3	chr12	10564914	10573194	killer cell lectin-like receptor subfamily C, member 3	3823	http://www.ncbi.nlm.nih.gov/gene/?term=3823&report=generif		8193	-0.603955	-1.91277	-0.714773	-2.18062	-3.01474	-1.6267	-0.429953	-4.27315	-0.0544865	-1.71831	-2.28103	-1.33466	-5.09862	-3.12106	-2.11378	-6.07443	-1.53674	-0.620057	-6.12396	0.970263	-1.43374	-4.27315	-1.74725	-2.56157	-1.44644	-6.07443	-3.53699	0.12768	0.635809	-1.49765	-2.72268	0.958172	2.04766	-1.22503	-2.33761	EQ	YES	0.05	0.168868	-2.40508
KCNS1	KCNS1	chr20	43720950	43729753	potassium voltage-gated channel, delayed-rectifier, subfamily S, member 1	3787	http://www.ncbi.nlm.nih.gov/gene/?term=3787&report=generif		7896	-0.972364	-4.12278	-2.05565	2.87492	-0.972364	-6.12396	-1.74725	-6.12396	0.0191003	-4.12278	-4.32268	-6.12396	-5.09862	-0.839247	-0.788009	-2.68	-1.53674	-0.285257	1.38963	-4.82794	-3.59563	-2.62496	-3.31999	-4.03234	-2.04495	-6.07443	-4.92353	0.292535	0.801272	-1.87421	-3.09781	2.8091	2.21679	-1.22361	-2.3353	EQ	YES	0.05	0.168868	-2.78058
CD244	CD244	chr1	160799950	160832692	CD244 molecule, natural killer cell receptor 2B4	51744	http://www.ncbi.nlm.nih.gov/gene/?term=51744&report=generif		2693	0.789749	2.6362	0.566461	-0.0654533	-0.822687	1.69483	1.58887	-0.911402	2.13938	0.569272	1.19592	0.403364	-1.695	-1.53924	-0.214726	-0.369349	0.30405	-0.706174	-2.99058	2.91726	0.50591	-2.18313	-1.20938	-0.621131	0.90457	-1.83993	-0.86779	0.0326891	0.436729	0.912567	-0.310406	1.16496	1.46349	-1.22297	-2.33427	EQ	YES	0.05	0.168868	0.00666133
ALDOC	ALDOC	chr17	26900133	26903951	aldolase C, fructose-bisphosphate	230	http://www.ncbi.nlm.nih.gov/gene/?term=230&report=generif		522	3.47394	3.24756	6.23687	4.86089	-0.222908	1.54139	6.95033	-0.0597394	1.39477	2.16291	1.95964	2.27206	1.08313	5.33567	3.81468	2.05615	7.06585	-0.41606	2.1893	1.37597	1.67761	5.00229	4.06661	2.03436	1.88168	2.21548	2.96845	0.0323516	0.436588	3.72687	2.50404	2.53796	1.79483	-1.22283	-2.33404	EQ	YES	0.05	0.168868	2.82107
TTLL6	TTLL6	chr17	46839593	46894469	tubulin tyrosine ligase-like family, member 6	284076	http://www.ncbi.nlm.nih.gov/gene/?term=284076&report=generif		16821	-6.12396	1.50627	-4.26561	-2.95377	-2.65509	-1.6267	-0.638939	-4.27315	0.631676	-0.487672	0.0599663	-2.84174	-1.87249	-2.65057	-6.07443	-4.00959	-6.07443	-6.07443	-6.12396	-1.66278	-6.12396	-5.33494	-4.62425	-6.12396	-4.26561	1.72893	-6.12396	0.327807	0.830925	-2.39397	-3.61607	2.47245	2.58098	-1.22209	-2.33285	EQ	YES	0.05	0.168868	-3.29923
SEPT3	SEPT3								13978	-0.521111	5.9408	1.11413	-0.0654533	4.73458	0.997219	4.9112	-1.44702	0.185837	2.12735	2.31329	1.13412	-0.607604	5.2263	-1.06859	3.23489	0.190326	2.68653	2.9028	0.296799	-2.73894	4.0818	3.31332	-1.18829	-0.620057	5.70955	-1.2725	0.368189	0.859422	2.44448	1.223	2.66184	2.40165	-1.22148	-2.33187	EQ	YES	0.05	0.168868	1.53968
LY86	LY86	chr6	6588934	6655216	lymphocyte antigen 86	9450	http://www.ncbi.nlm.nih.gov/gene/?term=9450&report=generif		8938	4.85209	4.62435	1.57993	4.06466	1.87035	4.41975	2.55651	2.61884	4.60028	2.84636	2.6318	3.95039	1.94492	0.388006	3.3647	0.250517	3.74584	0.296298	-0.320009	4.75168	2.02527	1.06234	2.76203	2.97747	2.68286	-0.875921	2.36325	0.132733	0.64308	3.42395	2.20335	1.38138	1.60512	-1.2206	-2.33044	EQ	YES	0.05	0.168868	2.5198
PMAIP1	PMAIP1	chr18	57567192	57571538	phorbol-12-myristate-13-acetate-induced protein 1	5366	http://www.ncbi.nlm.nih.gov/gene/?term=5366&report=generif		12016	0.992648	4.45364	4.79502	6.23539	5.04266	5.42146	1.58887	0.6096	4.14211	1.48892	-0.721866	3.12618	1.13467	-0.446022	4.25351	0.824806	5.42671	2.37723	2.81538	3.46432	4.4543	2.25917	1.53696	5.82787	2.18602	7.05007	5.29271	0.174161	0.691869	4.07567	2.85513	1.98998	2.12822	-1.22054	-2.33034	EQ	YES	0.05	0.168868	3.17157
[truncated: 17,568 more rows]
[truncated: 23 more columns]

## Sheet: Mirror
										1	2	3	4	5	6	7	8	9	10	11	12	13	14	15	16	17	18	19	20	21	22	23	24	25	26	27	28	29	30	31	32
[truncated: 18,402 more rows]
[truncated: 23 more columns]
