# Supplementary material for: Deciphering the correlation between metabolic activity through 18F-FDG-PET/CT and immune landscape in soft-tissue sarcomas: an insight from the NEOSARCOMICS study
Source: Biomark Res. 2024 Jan 7;12:3. doi: 10.1186/s40364-023-00552-y (PMC10773028; doi:10.1186/s40364-023-00552-y)
Supplement: Supplementary file 2 — Supplementary Material 2 [file 40364_2023_552_MOESM2_ESM.xlsx]

## Sheet: Variants_sheet
Symbol	PlatformSymbol	chr	start	stop	description	GeneID	GeneRif	cancer_gene	SEQ	counts_NG326.01.set1.PR.txt	counts_NK724.01.set1.PR.txt	counts_NK730.01.set1.PR.txt	counts_NK751.01.set1.PR.txt	counts_NK755.01.set1.PR.txt	counts_NK869.01.set1.PR.txt	counts_NL178.01.set1.PR.txt	counts_LS565.01TUM1.4.set1.PR.txt	counts_LU058.01C.2.set1.PR.txt	counts_MX993.01.set1.PR.txt	counts_NK748.01.set1.PR.txt	counts_NK776.01.set1.PR.txt	counts_NK867.01.set1.PR.txt	counts_NK879.01.set1.PR.txt	pval_LIMMA_T-TEST_AFFYX_test	pval_LIMMA_T-TEST_AFFYX_test_ADJ_BH	MeanLogA=A	MeanLogB=B	sdA=A	sdB=B	Diff_MeanLogs	Lin_Fold_change_LIMMA_T-TEST_AFFYX_B_vs_A	DGE_STATUS_LIMMA_T-TEST_AFFYX_B_vs_A	pamr_signature	pamr_fdr	pamr_threshold	G_MEAN	G_SD	G_MEAN_STATUS	G_SD_STATUS	DELTA_CGH_LOG_RATIO_B_vs_A	PROTEOME_LOG_RATIO_B_vs_A	GENE.oncotsg	Gene_Name	Classification	Core_pathway	Process	GENE.cancerpanel	Entrez_Gene_Name	Location
LBP	LBP	chr20	36974814	37005653	lipopolysaccharide binding protein	3929	http://www.ncbi.nlm.nih.gov/gene/?term=3929&report=generif		8454	-2.50826	9.07911	4.56361	3.57982	-3.60468	6.79776	9.08779	-4.12278	-2.84174	-1.28462	-6.07443	-5.33494	-3.1173	2.91815	0.000294366	0.0172137	3.85645	-2.83681	5.16477	2.99956	-6.69326	-103.484	DOWN	YES	0.05	1.35782	0.50982	5.34093	NOT_EXPR	VARIABLE
POPDC3	POPDC3	chr6	105605775	105627858	popeye domain containing 3	64208	http://www.ncbi.nlm.nih.gov/gene/?term=64208&report=generif		12143	4.15097	4.1314	4.05821	5.44374	2.05525	5.2157	2.67509	-6.12396	-6.12396	-3.12106	-3.32758	3.50879	2.43786	0.751388	0.0002981	0.0172137	3.96148	-1.71407	1.23375	3.95964	-5.67555	-51.1107	DOWN	YES	0.05	1.35782	1.1237	4.0757	NOT_EXPR	VARIABLE
OLR1	OLR1	chr12	10310899	10324790	oxidized low density lipoprotein (lectin-like) receptor 1	4973	http://www.ncbi.nlm.nih.gov/gene/?term=4973&report=generif		10781	3.82319	3.91979	0.0523164	1.71617	-0.0414207	1.39834	1.09334	-6.12396	-4.32268	-2.84174	-3.32758	-1.81612	1.8224	-5.31978	0.00149952	0.0460647	1.70882	-3.13278	1.6146	2.63173	-4.8416	-28.6725	DOWN	YES	0.05	1.35782	-0.711981	3.27275	NOT_EXPR	VARIABLE
CCL18	CCL18	chr17	34391643	34398841	chemokine (C-C motif) ligand 18 (pulmonary and activation-regulated)	6362	http://www.ncbi.nlm.nih.gov/gene/?term=6362&report=generif		2591	-4.04751	8.00156	1.61689	2.84465	-2.22205	7.0918	3.66458	2.18958	-3.70374	-3.91215	-1.78457	-3.59563	-4.03234	-2.04495	7.18153e-05	0.00724829	2.42142	-2.41197	4.44843	2.22293	-4.83339	-28.5098	DOWN	YES	0.05	1.35782	0.00472168	4.20755	NOT_EXPR	VARIABLE
PSG4	PSG4	chr19	43696854	43709926	pregnancy specific beta-1-glycoprotein 4	5672	http://www.ncbi.nlm.nih.gov/gene/?term=5672&report=generif		12566	1.3018	3.88307	-3.46443	-1.88484	-6.12396	4.2645	-1.74725	-6.12396	-4.32268	-6.12396	-6.07443	-6.12396	-6.12396	-0.832429	0.000298417	0.0172137	-0.53873	-5.10362	3.85223	1.99832	-4.56489	-23.6684	DOWN	YES	0.05	1.35782	-2.82118	3.78185	NOT_EXPR	VARIABLE
PRL	PRL	chr6	22287473	22303082	prolactin	5617	http://www.ncbi.nlm.nih.gov/gene/?term=5617&report=generif		12424	-6.12396	2.72639	-0.913012	-5.97537	0.676504	-1.06242	7.39974	-1.42851	-6.12396	-5.24722	-6.07443	-6.12396	-4.03234	-6.12396	7.88048e-05	0.00763203	-0.467446	-5.02205	4.76598	1.76512	-4.55461	-23.5003	DOWN	YES	0.05	1.35782	-2.74475	4.1841	NOT_EXPR	VARIABLE
PSG9	PSG9	chr19	43757435	43773682	pregnancy specific beta-1-glycoprotein 9	5678	http://www.ncbi.nlm.nih.gov/gene/?term=5678&report=generif		12571	4.59389	1.73133	-2.18062	-2.95377	-6.12396	-0.0843923	-2.7178	-6.12396	-6.12396	-6.12396	-6.07443	-6.12396	-6.12396	-2.72062	0.000114142	0.00953807	-1.10505	-5.63069	3.51021	1.28335	-4.52564	-23.0332	DOWN	YES	0.05	1.35782	-3.36787	3.45851	NOT_EXPR	VARIABLE
CXCL11	CXCL11	chr4	76954840	76957350	chemokine (C-X-C motif) ligand 11	6373	http://www.ncbi.nlm.nih.gov/gene/?term=6373&report=generif		3833	4.99589	3.47073	2.22455	1.67929	1.67761	3.9515	3.55519	-2.95377	0.35231	-0.194062	-6.07443	-1.43374	-2.56157	3.03214	0.000945166	0.0353016	3.07925	-1.40473	1.25626	2.88049	-4.48398	-22.3776	DOWN	YES	0.05	1.35782	0.83726	3.1577	NOT_EXPR	VARIABLE
IL24	IL24	chr1	207070788	207077484	interleukin 24	11009	http://www.ncbi.nlm.nih.gov/gene/?term=11009&report=generif		7483	-6.12396	0.342664	-1.63854	-1.88484	-0.260088	-1.6267	2.95587	-6.12396	-6.12396	-6.12396	-6.07443	-2.32544	-6.12396	-6.12396	1.71468e-07	8.52751e-05	-1.17651	-5.57424	2.7574	1.4327	-4.39772	-21.0788	DOWN	YES	0.05	1.35782	-3.37537	3.10861	NOT_EXPR	VARIABLE
CXCL10	CXCL10	chr4	76942269	76944689	chemokine (C-X-C motif) ligand 10	3627	http://www.ncbi.nlm.nih.gov/gene/?term=3627&report=generif		3832	6.94123	5.55868	4.10024	4.25367	3.67878	5.7193	5.82261	-0.602248	0.894685	1.43564	-2.22009	0.561572	0.796191	4.50507	1.87621e-05	0.00292475	5.1535	0.76726	1.1706	2.05253	-4.38624	-20.9117	DOWN	YES	0.05	1.35782	2.96038	2.78507	NOT_EXPR	VARIABLE
IL36RN	IL36RN	chr2	113816215	113822320	interleukin 36 receptor antagonist	26525	http://www.ncbi.nlm.nih.gov/gene/?term=26525&report=generif		7500	-6.12396	0.951191	-0.487672	-0.618983	-6.12396	1.3586	3.19909	-6.12396	-6.12396	-6.12396	-6.07443	-3.59563	-4.03234	-5.31978	2.27425e-05	0.0033462	-1.12081	-5.34201	3.64732	1.09059	-4.22119	-18.6512	DOWN	YES	0.05	1.35782	-3.23141	3.38911	NOT_EXPR	VARIABLE
SLC2A5	SLC2A5	chr1	9097005	9129887	solute carrier family 2 (facilitated glucose/fructose transporter), member 5	6518	http://www.ncbi.nlm.nih.gov/gene/?term=6518&report=generif		14455	4.99449	6.58276	6.15914	5.47917	4.51256	3.30932	8.81739	2.74556	2.35064	0.852034	-1.78457	1.74524	3.5257	2.15514	0.000333855	0.0188444	5.69355	1.65568	1.75023	1.72754	-4.03787	-16.4255	DOWN	YES	0.05	1.35782	3.67461	2.67972	NOT_EXPR	VARIABLE
ICOS	ICOS	chr2	204801471	204826298	inducible T-cell co-stimulator	29851	http://www.ncbi.nlm.nih.gov/gene/?term=29851&report=generif		7286	1.85386	1.62168	-0.60325	0.785086	-0.99767	1.70496	1.39878	-3.46443	-1.38838	-2.65057	-6.07443	-3.2527	-6.12396	0.801095	0.000201283	0.0137178	0.823351	-3.16477	1.16622	2.46538	-3.98812	-15.8688	DOWN	YES	0.05	1.35782	-1.17071	2.77761	NOT_EXPR	VARIABLE
TREM1	TREM1	chr6	41242999	41254457	triggering receptor expressed on myeloid cells 1	54210	http://www.ncbi.nlm.nih.gov/gene/?term=54210&report=generif		16546	1.79567	4.10336	1.8436	4.03306	-2.8652	4.64516	3.88184	-0.659308	-1.16796	-2.84174	-3.32758	-0.581836	1.51497	-2.93921	0.000339757	0.0189451	2.49107	-1.42895	2.61865	1.7285	-3.92002	-15.1372	DOWN	YES	0.05	1.35782	0.531058	2.94636	NOT_EXPR	VARIABLE
IL1RN	IL1RN	chr2	113875470	113891593	interleukin 1 receptor antagonist	3557	http://www.ncbi.nlm.nih.gov/gene/?term=3557&report=generif		7471	2.70507	3.97509	2.33984	3.51269	-0.710934	3.22978	3.90965	-0.0414207	-0.817513	-3.35408	-4.03993	-0.728095	2.37256	-1.0217	3.44733e-05	0.00434482	2.70874	-1.09002	1.62244	2.1263	-3.79876	-13.9169	DOWN	YES	0.05	1.35782	0.809357	2.68081	NOT_EXPR	VARIABLE
CCL7	CCL7	chr17	32597235	32599261	chemokine (C-C motif) ligand 7	6354	http://www.ncbi.nlm.nih.gov/gene/?term=6354&report=generif		2606	-2.22205	2.75669	-5.19768	-0.0654533	-4.26561	-0.0537323	-0.171914	-4.12278	-6.12396	-6.12396	-6.07443	-3.59563	-4.03234	-5.31978	0.000634628	0.0281174	-1.31711	-5.05612	2.75806	1.1135	-3.73901	-13.3523	DOWN	YES	0.05	1.35782	-3.18662	2.80126	NOT_EXPR	VARIABLE
NIPAL4	NIPAL4	chr5	156887027	156901730	NIPA-like domain containing 4	348938	http://www.ncbi.nlm.nih.gov/gene/?term=348938&report=generif		10324	-4.04751	1.28216	0.176528	0.330385	-0.123241	-0.467582	-1.18057	-6.12396	-3.70374	-6.12396	-6.07443	-1.51813	-4.03234	-2.1774	0.00148024	0.0456675	-0.575691	-4.25056	1.70657	1.93462	-3.67487	-12.7717	DOWN	YES	0.05	1.35782	-2.41313	2.58988	NOT_EXPR	VARIABLE
ANGPTL7	ANGPTL7	chr1	11249346	11256038	angiopoietin-like 7	10218	http://www.ncbi.nlm.nih.gov/gene/?term=10218&report=generif		625	0.663115	-5.24722	-2.50589	-5.97537	-5.97537	1.44132	0.388006	-6.12396	-6.12396	-6.12396	-6.07443	-6.12396	-6.12396	-6.12396	1.93144e-16	3.55405e-12	-2.45877	-6.11688	3.30584	0.0187206	-3.65811	-12.6241	DOWN	YES	0.05	1.35782	-4.28783	2.94056	NOT_EXPR	VARIABLE
KYNU	KYNU	chr2	143635195	143799885	kynureninase	8942	http://www.ncbi.nlm.nih.gov/gene/?term=8942&report=generif		8388	3.43602	4.19758	5.02789	4.88027	1.02484	5.94309	6.40705	0.860245	-0.0881844	-0.972364	-1.18208	-0.167884	2.71207	4.21992	0.00156129	0.0471092	4.41668	0.768817	1.79788	2.006	-3.64786	-12.5347	DOWN	YES	0.05	1.35782	2.59275	2.63282	NOT_EXPR	VARIABLE
CXCL9	CXCL9	chr4	76922623	76928641	chemokine (C-X-C motif) ligand 9	4283	http://www.ncbi.nlm.nih.gov/gene/?term=4283&report=generif		3843	6.27064	4.75193	6.13227	4.16387	5.52888	3.46237	5.43061	-0.171914	2.52952	3.74257	-0.706174	0.69829	-0.740206	5.7384	0.00146233	0.0456073	5.10579	1.58436	1.03347	2.49423	-3.52144	-11.4831	DOWN	YES	0.05	1.35782	3.34507	2.58899	NOT_EXPR	VARIABLE
UBD	UBD	chr6	29523389	29527702	ubiquitin D	10537	http://www.ncbi.nlm.nih.gov/gene/?term=10537&report=generif		16936	1.98055	5.27853	-0.263341	0.382427	1.87035	1.39834	2.22109	-2.95377	-1.50694	0.316376	-1.78457	-2.05565	-6.12396	2.52906	0.00107469	0.0384068	1.83828	-1.65421	1.76697	2.68484	-3.49249	-11.2549	DOWN	YES	0.05	1.35782	0.0920355	2.83758	NOT_EXPR	VARIABLE
CRLF2	CRLF2	chrX	1314887	1331530	cytokine receptor-like factor 2	64109	http://www.ncbi.nlm.nih.gov/gene/?term=64109&report=generif		3630	-1.78457	0.342664	-3.46443	-2.18062	-5.24722	-1.91277	-1.28462	-6.12396	-6.12396	-6.12396	-6.07443	-6.12396	-6.12396	-2.93921	2.61226e-14	8.01137e-11	-2.2188	-5.66192	1.75311	1.20074	-3.44312	-10.8763	DOWN	YES	0.05	1.35782	-3.94036	2.29688	NOT_EXPR	VARIABLE			CRLF2	cytokine receptor-like factor 2	Oncogene	STAT	Cell Survival	CRLF2	cytokine receptor-like factor 2	Plasma Membrane
IL6	IL6	chr7	22766766	22771621	interleukin 6 (interferon, beta 2)	3569	http://www.ncbi.nlm.nih.gov/gene/?term=3569&report=generif		7507	2.29235	2.71545	0.844285	1.79266	-0.520092	4.79989	4.17791	-1.5508	-1.28462	-2.84174	-0.792131	-1.71712	-0.740206	1.14255	2.20352e-06	0.000619291	2.30035	-1.11201	1.83839	1.2182	-3.41236	-10.6469	DOWN	YES	0.05	1.35782	0.594171	2.31943	NOT_EXPR	VARIABLE
OASL	OASL	chr12	121458095	121477045	2'-5'-oligoadenylate synthetase-like	8638	http://www.ncbi.nlm.nih.gov/gene/?term=8638&report=generif		10724	5.47358	4.34094	6.14611	4.40216	0.274744	4.29207	7.14874	1.20586	2.59842	0.923184	-1.59852	-1.51813	1.03212	5.60715	0.000204723	0.0137989	4.58262	1.17858	2.18161	2.4732	-3.40404	-10.5856	DOWN	YES	0.05	1.35782	2.8806	2.85297	NOT_EXPR	VARIABLE
FOXD3	FOXD3	chr1	63788730	63790797	forkhead box D3	27022	http://www.ncbi.nlm.nih.gov/gene/?term=27022&report=generif		5782	-3.2909	-6.12396	1.11413	-2.18062	1.22604	-2.50589	-0.3702	-6.12396	-6.12396	-6.12396	-6.07443	-1.345	-4.03234	-6.12396	0.000709703	0.0298156	-1.73306	-5.13537	2.62121	1.84276	-3.40231	-10.573	DOWN	YES	0.05	1.35782	-3.43421	2.80267	NOT_EXPR	VARIABLE
CCL26	CCL26	chr7	75398842	75419064	chemokine (C-C motif) ligand 26	10344	http://www.ncbi.nlm.nih.gov/gene/?term=10344&report=generif		2600	1.33234	1.23529	0.395603	0.50789	-2.22205	1.84007	4.56548	-6.12396	-1.74725	-3.12106	-3.32758	0.208945	-1.87596	0.0785014	0.00128333	0.0423304	1.09352	-2.27262	2.02122	2.19031	-3.36614	-10.3112	DOWN	YES	0.05	1.35782	-0.589553	2.67402	NOT_EXPR	VARIABLE
CLEC5A	CLEC5A	chr7	141627157	141646783	C-type lectin domain family 5, member A	23601	http://www.ncbi.nlm.nih.gov/gene/?term=23601&report=generif		3248	3.35908	3.39474	1.94199	5.49885	-1.15197	2.25042	3.29305	-1.71831	-6.12396	-0.927813	-0.988771	2.75485	4.14511	-1.71076	7.2085e-05	0.00724829	2.65517	-0.652807	2.02906	3.34187	-3.30797	-9.90373	DOWN	YES	0.05	1.35782	1.00118	3.16241	NOT_EXPR	VARIABLE
BSPRY	BSPRY	chr9	116111812	116133513	B-box and SPRY domain containing	54836	http://www.ncbi.nlm.nih.gov/gene/?term=54836&report=generif		1576	-1.08316	-0.588327	-2.93168	-2.51391	-0.972364	-0.568525	-0.831725	-4.12278	-6.12396	-3.91215	-4.03993	-6.12396	-6.12396	-2.1774	0.000163893	0.0117346	-1.35567	-4.66059	0.959987	1.51796	-3.30492	-9.88279	DOWN	YES	0.05	1.35782	-3.00813	2.10463	NOT_EXPR	VARIABLE
RIPPLY2	RIPPLY2	chr6	84562985	84567234	ripply transcriptional repressor 2	134701	http://www.ncbi.nlm.nih.gov/gene/?term=134701&report=generif		13299	-0.383016	-4.12278	-1.33671	-6.12396	-2.8652	0.356752	-1.74725	-6.12396	-6.12396	-6.12396	-6.07443	-6.12396	-6.12396	-2.30428	1.59285e-07	8.14169e-05	-2.31745	-5.57121	2.24459	1.4407	-3.25376	-9.53849	DOWN	YES	0.05	1.35782	-3.94433	2.47662	NOT_EXPR	VARIABLE
CCR8	CCR8	chr3	39371197	39375171	chemokine (C-C motif) receptor 8	1237	http://www.ncbi.nlm.nih.gov/gene/?term=1237&report=generif		2649	-0.603955	-1.09715	-2.29861	-1.88484	-3.60468	-0.264068	-2.7178	-6.12396	-6.12396	-3.91215	-6.07443	-4.27315	-6.12396	-2.50826	0.00117669	0.0405524	-1.78159	-5.01998	1.19974	1.46412	-3.23839	-9.43743	DOWN	YES	0.05	1.35782	-3.40078	2.11594	NOT_EXPR	VARIABLE
FABP3	FABP3	chr1	31838100	31845923	fatty acid binding protein 3, muscle and heart (mammary-derived growth inhibitor)	2170	http://www.ncbi.nlm.nih.gov/gene/?term=2170&report=generif		5143	5.43989	5.60637	7.02717	6.42953	5.65284	6.18235	5.59674	0.697525	-0.533446	-2.40846	4.59772	2.89447	6.44255	7.86426	0.000792144	0.0322483	5.9907	2.79352	0.580809	3.75978	-3.19718	-9.17166	DOWN	YES	0.05	1.35782	4.39211	3.07116	NOT_EXPR	VARIABLE
SLC11A1	SLC11A1	chr2	219246752	219261617	solute carrier family 11 (proton-coupled divalent metal ion transporter), member 1	6556	http://www.ncbi.nlm.nih.gov/gene/?term=6556&report=generif		14281	5.02097	5.50552	4.11818	6.57723	1.06536	4.34359	4.63884	1.26318	1.59958	-0.341841	-0.8903	2.55127	4.89395	0.386353	5.25098e-05	0.00579252	4.4671	1.35174	1.71153	1.95287	-3.11536	-8.66594	DOWN	YES	0.05	1.35782	2.90942	2.39274	NOT_EXPR	VARIABLE
PPP1R14C	PPP1R14C	chr6	150464188	150571528	protein phosphatase 1, regulatory (inhibitor) subunit 14C	81706	http://www.ncbi.nlm.nih.gov/gene/?term=81706&report=generif		12248	-4.04751	3.20894	1.65505	-0.419533	5.09343	3.15327	2.8283	-2.95377	2.48539	-0.756672	-0.41606	-2.32544	-4.03234	-2.1774	0.00123522	0.0414767	1.63885	-1.45376	3.01882	2.1316	-3.09261	-8.53036	DOWN	YES	0.05	1.35782	0.0925473	2.97963	NOT_EXPR	VARIABLE
FPR2	FPR2	chr19	52264453	52273779	formyl peptide receptor 2	2358	http://www.ncbi.nlm.nih.gov/gene/?term=2358&report=generif		5824	1.13036	0.935974	1.03188	1.01565	-3.38469	2.53033	0.882693	-0.219184	-1.91277	-4.26561	-6.07443	-2.18313	-2.56157	-0.0722722	1.23045e-07	6.65927e-05	0.591743	-2.46985	1.84557	2.13825	-3.0616	-8.34895	DOWN	YES	0.05	1.35782	-0.939055	2.49116	NOT_EXPR	VARIABLE
CXCR6	CXCR6	chr3	45984973	45989845	chemokine (C-X-C motif) receptor 6	10663	http://www.ncbi.nlm.nih.gov/gene/?term=10663&report=generif		3849	3.05965	3.36353	0.844285	1.69397	0.0980499	3.40255	2.93451	-0.659308	-1.28462	-1.77177	-1.30893	-1.345	-1.61968	1.96738	2.22381e-05	0.00332209	2.19951	-0.860276	1.32858	1.29485	-3.05978	-8.33848	DOWN	YES	0.05	1.35782	0.669616	2.0271	NOT_EXPR	VARIABLE
CAMK2N2	CAMK2N2	chr3	183977003	183979251	calcium/calmodulin-dependent protein kinase II inhibitor 2	94032	http://www.ncbi.nlm.nih.gov/gene/?term=94032&report=generif		2295	0.0584321	2.17264	1.21353	3.51754	1.26985	1.89421	2.13008	-1.71831	-3.12428	-4.26561	0.923184	-2.05565	3.41133	-2.1774	1.25234e-06	0.000390581	1.7509	-1.28668	1.06832	2.60693	-3.03757	-8.21109	DOWN	YES	0.05	1.35782	0.23211	2.47943	NOT_EXPR	VARIABLE
PAQR5	PAQR5	chr15	69591294	69699976	progestin and adipoQ receptor family member V	54852	http://www.ncbi.nlm.nih.gov/gene/?term=54852&report=generif		11358	1.28745	3.25251	0.844285	1.43359	2.17636	2.44702	2.37087	-1.71831	-2.28103	0.913049	-2.22009	-0.0157788	-0.621131	-1.22625	3.15238e-05	0.00408499	1.97315	-1.02422	0.826278	1.18776	-2.99737	-7.98545	DOWN	YES	0.05	1.35782	0.474466	1.83986	NOT_EXPR	VARIABLE
LILRA3	LILRA3	chr19	54799855	54804265	leukocyte immunoglobulin-like receptor, subfamily A (without TM domain), member 3	11026	http://www.ncbi.nlm.nih.gov/gene/?term=11026&report=generif		8591	-1.44702	0.9635	-0.487672	1.66672	-2.8184	0.975602	1.13036	-0.419533	-2.08688	-3.60468	-4.03993	-3.00716	-4.03234	-3.80139	0.000557334	0.0258163	-0.00241469	-2.99884	1.64372	1.33215	-2.99643	-7.98022	DOWN	YES	0.05	1.35782	-1.50063	2.11739	NOT_EXPR	VARIABLE
CCR5	CCR5	chr3	46411633	46417697	chemokine (C-C motif) receptor 5 (gene/pseudogene)	1234	http://www.ncbi.nlm.nih.gov/gene/?term=1234&report=generif		2646	4.32965	5.30085	2.31343	3.27039	3.32289	4.88271	3.63662	0.697525	0.239744	-0.446022	0.526029	1.39008	0.665375	3.03985	1.56923e-05	0.00264912	3.86522	0.873225	1.03443	1.10285	-2.992	-7.95574	DOWN	YES	0.05	1.35782	2.36922	1.86156	NOT_EXPR	VARIABLE								CCR5	chemokine (C-C motif) receptor 5 (gene/pseudogene)	Plasma Membrane
EPDR1	EPDR1	chr7	37960163	37991542	ependymin related 1	54749	http://www.ncbi.nlm.nih.gov/gene/?term=54749&report=generif		4938	5.66072	7.70947	4.94061	5.35459	6.19385	6.22674	5.32291	3.05908	2.824	1.86542	-0.0746875	4.00301	5.89045	3.15913	8.00799e-06	0.00157525	5.91556	2.96091	0.91958	1.83261	-2.95464	-7.7524	DOWN	YES	0.05	1.35782	4.43823	2.0714	NOT_EXPR	VARIABLE
CD27	CD27	chr12	6554051	6560884	CD27 molecule	939	http://www.ncbi.nlm.nih.gov/gene/?term=939&report=generif		2696	2.68225	2.7789	1.03188	1.69397	0.918822	2.38177	2.49956	-1.06663	-1.16796	-1.53924	-0.533446	-2.50393	-2.18564	2.34871	6.31815e-05	0.00656838	1.99817	-0.949734	0.781803	1.60233	-2.9479	-7.71625	DOWN	YES	0.05	1.35782	0.524216	1.95108	NOT_EXPR	VARIABLE
MMP8	MMP8	chr11	102582526	102595685	matrix metallopeptidase 8 (neutrophil collagenase)	4317	http://www.ncbi.nlm.nih.gov/gene/?term=4317&report=generif		9537	-3.2909	-1.52976	-2.05565	-5.97537	-6.12396	-2.50589	2.89345	-6.12396	-6.12396	-6.12396	-6.07443	-5.33494	-4.03234	-5.31978	1.04239e-05	0.00189911	-2.65544	-5.59048	3.0522	0.780424	-2.93504	-7.64777	DOWN	YES	0.05	1.35782	-4.12296	2.6268	NOT_EXPR	VARIABLE
JAKMIP1	JAKMIP1	chr4	6027926	6202318	janus kinase and microtubule interacting protein 1	152789	http://www.ncbi.nlm.nih.gov/gene/?term=152789&report=generif		7748	1.19461	1.26732	-0.388616	0.180287	-0.171544	0.742482	1.57529	-1.16996	-2.84174	-2.18564	-2.85465	-3.2527	-4.03234	0.262497	0.000114554	0.00953807	0.628547	-2.29636	0.76523	1.43562	-2.92491	-7.59425	DOWN	YES	0.05	1.35782	-0.833907	1.87744	NOT_EXPR	VARIABLE
GBP5	GBP5	chr1	89724634	89738544	guanylate binding protein 5	115362	http://www.ncbi.nlm.nih.gov/gene/?term=115362&report=generif		6065	6.12397	5.55456	4.12573	5.72402	3.29534	5.00617	6.44764	1.80985	2.34009	1.96845	-0.0209276	2.8419	2.45056	4.51104	8.26746e-06	0.00158468	5.18249	2.27157	1.12752	1.35018	-2.91092	-7.52099	DOWN	YES	0.05	1.35782	3.72703	1.92599	NOT_EXPR	VARIABLE
HSPA6	HSPA6	chr1	161494036	161496687	heat shock 70kDa protein 6 (HSP70B')	3310	http://www.ncbi.nlm.nih.gov/gene/?term=3310&report=generif		7214	7.13771	6.44155	5.08674	6.97125	7.08066	6.13268	5.60715	2.71207	3.17746	2.35261	0.674851	4.35505	5.94263	4.86778	0.00054406	0.0254093	6.35111	3.44035	0.789891	1.75909	-2.91076	-7.52013	DOWN	YES	0.05	1.35782	4.89573	1.9993	NOT_EXPR	VARIABLE
IFNG	IFNG	chr12	68548550	68553521	interferon, gamma	3458	http://www.ncbi.nlm.nih.gov/gene/?term=3458&report=generif		7351	-0.0782265	-1.61968	-1.82514	-0.618983	-3.21456	-0.219184	1.78596	-4.12278	-2.51391	-3.35408	-4.03993	-5.33494	-6.12396	-0.295339	0.00101747	0.0370743	-0.827118	-3.68356	1.58777	1.91308	-2.85644	-7.24227	DOWN	YES	0.05	1.35782	-2.25534	2.24709	NOT_EXPR	VARIABLE								IFNG	interferon, gamma	Extracellular Space
TRIM36	TRIM36	chr5	114460459	114516243	tripartite motif containing 36	55521	http://www.ncbi.nlm.nih.gov/gene/?term=55521&report=generif		16583	2.89641	2.08655	1.50476	1.19658	2.84129	1.38213	3.89341	-0.548785	-1.28462	-0.563646	-2.22009	0.676504	0.620519	-0.832429	0.000278744	0.0168302	2.2573	-0.593222	0.992712	1.02227	-2.85053	-7.21263	DOWN	YES	0.05	1.35782	0.832041	1.76771	NOT_EXPR	VARIABLE
C19orf59	C19orf59	chr19	7741943	7744719	chromosome 19 open reading frame 59	199675	http://www.ncbi.nlm.nih.gov/gene/?term=199675&report=generif		1846	-4.04751	-0.537956	-0.105242	0.886103	-2.41599	1.31205	-0.831725	-3.46443	-2.51391	-3.35408	-6.07443	-3.2527	-2.56157	-4.26561	0.000879633	0.0344094	-0.820038	-3.64096	1.87132	1.22553	-2.82092	-7.06614	DOWN	YES	0.05	1.35782	-2.2305	2.10994	NOT_EXPR	VARIABLE
CD2	CD2	chr1	117297086	117311851	CD2 molecule	914	http://www.ncbi.nlm.nih.gov/gene/?term=914&report=generif		2684	4.32351	4.96286	2.72894	2.42467	2.72286	3.94146	3.63662	0.674851	0.923548	0.316376	-0.346147	0.976989	-0.740206	3.27075	0.000399922	0.0206133	3.53442	0.725166	0.946767	1.29405	-2.80925	-7.00921	DOWN	YES	0.05	1.35782	2.12979	1.81971	NOT_EXPR	VARIABLE
KCNK13	KCNK13	chr14	90528109	90652201	potassium channel, subfamily K, member 13	56659	http://www.ncbi.nlm.nih.gov/gene/?term=56659&report=generif		7870	2.66212	1.73133	-0.335178	1.73847	-0.147171	2.01222	1.5358	-0.972364	-3.70374	-0.972364	-1.78457	-0.368276	0.299055	-2.93921	0.00151137	0.0461205	1.31394	-1.49164	1.12274	1.41907	-2.80558	-6.9914	DOWN	YES	0.05	1.35782	-0.0888493	1.90536	NOT_EXPR	VARIABLE
MSC	MSC	chr8	72753777	72756731	musculin	9242	http://www.ncbi.nlm.nih.gov/gene/?term=9242&report=generif		9748	6.19784	5.62264	4.55604	6.41115	5.59108	5.58117	4.8413	0.860245	1.44099	1.37615	2.74281	5.02134	3.62264	4.73758	0.00135356	0.043773	5.54303	2.82882	0.665718	1.68324	-2.71421	-6.56233	DOWN	YES	0.05	1.35782	4.18593	1.86966	NOT_EXPR	VARIABLE
NAT16	NAT16	chr7	100813774	100823557	N-acetyltransferase 16 (GCN5-related, putative)	375607	http://www.ncbi.nlm.nih.gov/gene/?term=375607&report=generif		10073	-4.04751	-2.48348	-4.26561	-3.60468	1.48549	-3.03333	0.562521	-6.12396	-6.12396	-5.24722	-6.07443	-0.631265	-4.03234	-6.12396	0.00166546	0.0490337	-2.19809	-4.90816	2.29646	2.03996	-2.71007	-6.54355	DOWN	YES	0.05	1.35782	-3.55312	2.51636	NOT_EXPR	VARIABLE
GZMK	GZMK	chr5	54320107	54329960	\granzyme K (granzyme 3; tryptase II)\""	3003	http://www.ncbi.nlm.nih.gov/gene/?term=3003&report=generif		6711	3.20213	3.20894	1.21353	2.48897	1.81841	3.38281	2.95587	-0.602248	0.239744	-0.756672	-0.706174	-0.788009	-1.61968	3.57344	6.73362e-06	0.0013616	2.6101	-0.0942291	0.818291	1.70504	-2.70432	-6.51753	DOWN	YES	0.05	1.35782	1.25793	1.90258	NOT_EXPR	VARIABLE
CCL2	CCL2	chr17	32582296	32584220	chemokine (C-C motif) ligand 2	6347	http://www.ncbi.nlm.nih.gov/gene/?term=6347&report=generif		2593	5.54318	6.66895	4.97502	6.62797	5.49644	6.77481	5.24971	3.82931	4.01946	2.29858	0.838726	2.75485	3.2443	5.56734	0.000592701	0.0269958	5.90515	3.2218	0.758834	1.48643	-2.68336	-6.42349	DOWN	YES	0.05	1.35782	4.56347	1.79558	NOT_EXPR	VARIABLE
IFI30	IFI30	chr19	18284590	18288934	interferon, gamma-inducible protein 30	10437	http://www.ncbi.nlm.nih.gov/gene/?term=10437&report=generif		7317	7.48808	9.40626	6.52684	7.89718	6.263	7.62724	8.3987	5.03224	3.99909	5.91723	1.89701	5.39579	6.83017	5.75374	0.00141149	0.044704	7.65819	4.97504	1.07375	1.60948	-2.68315	-6.42255	DOWN	YES	0.05	1.35782	6.31661	1.91467	EXPR	VARIABLE
KCNE1	KCNE1	chr21	35818986	35884573	potassium voltage-gated channel, Isk-related family, member 1	3753	http://www.ncbi.nlm.nih.gov/gene/?term=3753&report=generif		7831	-0.521111	1.45224	-1.63854	0.50789	-0.171544	1.09334	3.52411	-1.90373	-2.84174	-2.98209	-2.85465	-1.61467	-0.377059	-1.8129	0.00116835	0.0404874	0.606625	-2.05526	1.65285	0.931734	-2.66189	-6.3286	DOWN	YES	0.05	1.35782	-0.724319	1.88924	NOT_EXPR	VARIABLE
HK2	HK2	chr2	75059782	75120481	hexokinase 2	3099	http://www.ncbi.nlm.nih.gov/gene/?term=3099&report=generif		6988	5.37624	6.82625	6.72593	5.61471	6.50968	5.80848	11.1476	4.66241	5.33823	2.64517	3.9313	4.12166	3.50981	5.24798	0.00137932	0.0442947	6.85842	4.20808	1.97415	0.964313	-2.65034	-6.27814	DOWN	YES	0.05	1.35782	5.53325	2.02955	EXPR	VARIABLE
CD8A	CD8A	chr2	87011728	87035519	CD8a molecule	925	http://www.ncbi.nlm.nih.gov/gene/?term=925&report=generif		2749	5.0581	4.4325	3.56496	2.99215	4.25626	4.11289	4.90225	1.75598	0.812759	1.10677	1.24026	1.42213	0.131369	4.32052	3.41852e-06	0.000816938	4.18844	1.5414	0.725207	1.32806	-2.64704	-6.26383	DOWN	YES	0.05	1.35782	2.86492	1.71558	NOT_EXPR	VARIABLE
SDS	SDS	chr12	113830251	113841692	serine dehydratase	10993	http://www.ncbi.nlm.nih.gov/gene/?term=10993&report=generif		13888	2.47255	3.45992	0.937079	2.60879	0.181778	0.902086	2.75392	-1.30054	-0.651918	-2.84174	-2.50393	-0.243397	4.42544	-2.04495	0.0013469	0.043773	1.9023	-0.73729	1.21573	2.46583	-2.63959	-6.23155	DOWN	YES	0.05	1.35782	0.582505	2.3161	NOT_EXPR	VARIABLE
C2	C2	chr6	31868776	31913449	complement component 2	717	http://www.ncbi.nlm.nih.gov/gene/?term=717&report=generif		1943	8.07296	9.31917	7.40002	7.05962	5.90767	7.33359	8.29185	5.06605	3.11132	5.77197	3.86289	5.86503	4.52634	6.85169	0.00048534	0.023502	7.62641	5.0079	1.07393	1.28201	-2.61851	-6.14117	DOWN	YES	0.05	1.35782	6.31716	1.77113	EXPR	VARIABLE
HLA-C	HLA-C	chr6	31236526	31239913	major histocompatibility complex, class I, C	3107	http://www.ncbi.nlm.nih.gov/gene/?term=3107&report=generif		6994	9.56953	10.2691	10.5296	8.69961	6.15472	10.3064	11.0794	6.60387	6.36069	6.86131	5.47083	8.66255	6.53816	7.80706	1.52357e-05	0.00262012	9.51549	6.90064	1.66489	1.03946	-2.61485	-6.12562	DOWN	YES	0.05	1.35782	8.20806	1.90233	EXPR	VARIABLE
TM4SF19	TM4SF19	chr3	196050417	196065291	transmembrane 4 L six family member 19	116211	http://www.ncbi.nlm.nih.gov/gene/?term=116211&report=generif		16016	-6.12396	2.27119	1.42767	3.26433	-4.26561	2.2947	1.11535	-3.46443	-6.12396	-4.26561	-4.03993	1.87114	2.01508	-4.26561	0.000203689	0.0137931	-0.00233214	-2.61047	3.65286	3.21654	-2.60814	-6.09718	DOWN	NO	0.05	1.35782	-1.3064	3.57282	NOT_EXPR	VARIABLE
OSM	OSM	chr22	30658819	30662829	oncostatin M	5008	http://www.ncbi.nlm.nih.gov/gene/?term=5008&report=generif		11208	1.72741	1.14368	2.11696	2.65902	-2.48348	1.83205	1.35749	-1.06663	-1.74725	-2.98209	-2.85465	-1.71712	1.67335	-1.16996	2.57947e-06	0.000697207	1.1933	-1.40919	1.69523	1.55183	-2.6025	-6.07337	DOWN	YES	0.05	1.35782	-0.107945	2.0643	NOT_EXPR	VARIABLE
CEACAM6	CEACAM6	chr19	42259398	42276113	carcinoembryonic antigen-related cell adhesion molecule 6 (non-specific cross reacting antigen)	4680	http://www.ncbi.nlm.nih.gov/gene/?term=4680&report=generif		2902	6.41693	-4.12278	-4.26561	-4.51367	-5.24722	-4.9387	-6.12396	-6.12396	-6.12396	-4.26561	-6.07443	-6.12396	-6.12396	-6.12396	1.02307e-06	0.000334979	-3.25643	-5.8514	4.31933	0.699511	-2.59497	-6.04178	DOWN	NO	0.05	1.35782	-4.55392	3.26336	NOT_EXPR	VARIABLE
HAMP	HAMP	chr19	35773410	35776045	hepcidin antimicrobial peptide	57817	http://www.ncbi.nlm.nih.gov/gene/?term=57817&report=generif		6741	-0.871012	0.636119	-4.26561	-0.719987	-3.21456	-0.369349	-1.61968	-4.12278	-3.70374	-4.26561	-6.07443	-4.27315	-1.87596	-4.26561	4.92545e-06	0.00106627	-1.48916	-4.08304	1.70525	1.23052	-2.59388	-6.03722	DOWN	YES	0.05	1.35782	-2.7861	1.96275	NOT_EXPR	VARIABLE
RASGRP1	RASGRP1	chr15	38780302	38857007	RAS guanyl releasing protein 1 (calcium and DAG-regulated)	10125	http://www.ncbi.nlm.nih.gov/gene/?term=10125&report=generif		12988	3.05629	2.86326	2.26478	2.27926	4.06677	2.95346	2.8053	-0.119672	0.556561	-1.08316	-0.988771	0.286342	-0.506224	4.01573	6.00963e-06	0.00124251	2.89844	0.308686	0.603843	1.7451	-2.58976	-6.01998	DOWN	YES	0.05	1.35782	1.60357	1.83835	NOT_EXPR	VARIABLE
CALHM3	CALHM3	chr10	105232561	105238997	calcium homeostasis modulator 3	119395	http://www.ncbi.nlm.nih.gov/gene/?term=119395&report=generif		2274	-2.50826	-2.61363	-1.0217	-5.97537	-6.12396	-0.691035	-1.50694	-6.12396	-6.12396	-6.12396	-6.07443	-3.91215	-4.03234	-6.12396	1.2947e-05	0.00229076	-2.92013	-5.50211	2.25213	1.04583	-2.58198	-5.9876	DOWN	YES	0.05	1.35782	-4.21112	2.15421	NOT_EXPR	VARIABLE
CCL3	CCL3	chr17	34415603	34417506	chemokine (C-C motif) ligand 3	6348	http://www.ncbi.nlm.nih.gov/gene/?term=6348&report=generif		2603	3.45532	4.3773	3.51754	3.8712	0.333313	2.99416	3.83993	0.110886	0.590043	0.00537714	-1.78457	0.828806	2.78729	1.83448	1.89144e-05	0.00292475	3.1984	0.624616	1.33369	1.45117	-2.57378	-5.95367	DOWN	YES	0.05	1.35782	1.91151	1.89113	NOT_EXPR	VARIABLE								CCL3	chemokine (C-C motif) ligand 3	Extracellular Space
CD3D	CD3D	chr11	118209789	118213459	CD3d molecule, delta (CD3-TCR complex)	915	http://www.ncbi.nlm.nih.gov/gene/?term=915&report=generif		2715	2.90238	3.39474	1.19397	1.4738	0.353994	2.90767	2.69509	0.181778	-0.533446	-0.714773	-1.59852	-0.788009	-1.87596	2.33366	0.000545997	0.0254352	2.13167	-0.427896	1.12407	1.39573	-2.55956	-5.89529	DOWN	YES	0.05	1.35782	0.851885	1.80169	NOT_EXPR	VARIABLE
MEDAG	MEDAG	chr13	31480312	31499709	mesenteric estrogen-dependent adipogenesis	84935	http://www.ncbi.nlm.nih.gov/gene/?term=84935&report=generif		9312	7.94851	6.07548	5.04049	5.76357	4.99959	5.75437	3.73875	-1.42851	0.521517	2.8212	8.03189	1.93016	2.33052	7.20182	2.41836e-05	0.00342473	5.61725	3.05837	1.28633	3.42371	-2.55888	-5.89251	DOWN	YES	0.05	1.35782	4.33781	2.8172	NOT_EXPR	VARIABLE
CD3E	CD3E	chr11	118175295	118186890	CD3e molecule, epsilon (CD3-TCR complex)	916	http://www.ncbi.nlm.nih.gov/gene/?term=916&report=generif		2716	3.65691	5.10899	3.13017	2.5284	2.824	3.77073	3.86948	1.74597	1.12369	0.568521	-0.172552	0.828806	-0.377059	3.466	3.02815e-05	0.00397412	3.55552	1.0262	0.850437	1.29967	-2.52933	-5.77302	DOWN	YES	0.05	1.35782	2.29086	1.68399	NOT_EXPR	VARIABLE
CD5	CD5	chr11	60869930	60895323	CD5 molecule	921	http://www.ncbi.nlm.nih.gov/gene/?term=921&report=generif		2726	2.075	3.35543	1.28745	0.600046	0.80769	2.23213	2.4035	-0.365239	0.190326	-1.02385	-2.22009	-1.01045	-1.38164	0.942216	0.000290205	0.0172137	1.82303	-0.695533	0.977197	1.04706	-2.51857	-5.73013	DOWN	YES	0.05	1.35782	0.563751	1.62927	NOT_EXPR	VARIABLE
TIGIT	TIGIT	chr3	114012833	114029135	T cell immunoreceptor with Ig and ITIM domains	201633	http://www.ncbi.nlm.nih.gov/gene/?term=201633&report=generif		15945	2.92312	2.79573	1.97869	2.11884	1.02484	2.54681	3.01544	-0.0130605	0.0599663	-0.527505	-1.30893	-1.07515	-1.38164	3.04643	1.67951e-05	0.00275935	2.34335	-0.171413	0.701871	1.53489	-2.51477	-5.71505	DOWN	YES	0.05	1.35782	1.08597	1.73704	NOT_EXPR	VARIABLE
SQRDL	SQRDL	chr15	45923346	45983492	sulfide quinone reductase-like (yeast)	58472	http://www.ncbi.nlm.nih.gov/gene/?term=58472&report=generif		15108	5.91597	6.82233	4.29755	5.70031	4.8422	5.79234	5.30362	2.40935	3.20225	2.33828	1.42339	2.8419	4.0789	4.78767	0.000145049	0.011121	5.5249	3.01168	0.812402	1.13263	-2.51322	-5.70895	DOWN	YES	0.05	1.35782	4.26829	1.6116	NOT_EXPR	VARIABLE
TRPA1	TRPA1	chr8	72933486	72987819	transient receptor potential cation channel, subfamily A, member 1	8989	http://www.ncbi.nlm.nih.gov/gene/?term=8989&report=generif		16662	-0.603955	-0.243397	-1.63854	1.01565	0.0980499	-0.369349	1.34498	-6.12396	-3.12428	0.316376	1.17159	-3.2527	-3.1173	-3.80139	0.000258712	0.0163593	-0.0566525	-2.56167	1.00606	2.50166	-2.50501	-5.67654	DOWN	YES	0.05	1.35782	-1.30916	2.24612	NOT_EXPR	VARIABLE
IL2RG	IL2RG	chrX	70327254	70331481	interleukin 2 receptor, gamma	3561	http://www.ncbi.nlm.nih.gov/gene/?term=3561&report=generif		7490	3.93453	5.69224	3.56496	3.27039	3.17217	4.04701	4.40198	1.98828	1.94562	1.44969	-1.99043	1.51558	2.24256	3.49697	3.78535e-05	0.00464362	4.0119	1.52118	0.860005	1.69111	-2.49072	-5.62058	DOWN	YES	0.05	1.35782	2.76654	1.82524	NOT_EXPR	VARIABLE
CCL4	CCL4	chr17	34431220	34433014	chemokine (C-C motif) ligand 4	6351	http://www.ncbi.nlm.nih.gov/gene/?term=6351&report=generif		2604	3.47394	3.34681	2.49295	3.52637	0.706234	3.06259	3.4179	0.110886	0.35231	-0.481589	-1.59852	-0.0746875	2.00234	2.32146	2.22125e-06	0.000619291	2.86097	0.376028	1.01519	1.37465	-2.48494	-5.59812	DOWN	YES	0.05	1.35782	1.6185	1.73502	NOT_EXPR	VARIABLE
SNX10	SNX10	chr7	26331515	26413949	sorting nexin 10	29887	http://www.ncbi.nlm.nih.gov/gene/?term=29887&report=generif		14832	5.18375	6.62348	4.90642	5.59314	5.10361	6.23786	6.47056	3.44019	3.73308	1.23821	3.96732	2.75961	4.1179	3.47786	0.000279116	0.0168302	5.73126	3.24774	0.706213	0.989699	-2.48352	-5.59261	DOWN	YES	0.05	1.35782	4.4895	1.53064	NOT_EXPR	VARIABLE
CD8B	CD8B	chr2	87042460	87089047	CD8b molecule	926	http://www.ncbi.nlm.nih.gov/gene/?term=926&report=generif		2750	3.35042	3.03854	2.41002	0.982242	2.28131	2.25042	2.83166	0.697525	-1.38838	-1.28462	0.180747	0.452568	-1.61968	2.77813	0.000891631	0.0345464	2.44923	-0.0262452	0.766703	1.56197	-2.47548	-5.56151	DOWN	YES	0.05	1.35782	1.21149	1.74562	NOT_EXPR	VARIABLE
GBP7	GBP7	chr1	89597434	89641723	guanylate binding protein 7	388646	http://www.ncbi.nlm.nih.gov/gene/?term=388646&report=generif		6067	-1.44702	-3.36166	-5.19768	-2.95377	-5.97537	-3.97338	-0.770357	-6.12396	-6.12396	-6.12396	-6.07443	-6.12396	-6.12396	-4.26561	3.2328e-07	0.000134944	-3.38275	-5.8514	1.87619	0.699511	-2.46866	-5.53528	DOWN	YES	0.05	1.35782	-4.61708	1.86849	NOT_EXPR	VARIABLE
CSF2	CSF2	chr5	131409485	131411863	colony stimulating factor 2 (granulocyte-macrophage)	1437	http://www.ncbi.nlm.nih.gov/gene/?term=1437&report=generif		3675	-4.04751	-1.52976	-2.93168	-4.51367	-6.12396	0.316376	-3.93518	-6.12396	-6.12396	-6.12396	-6.07443	-5.33494	-4.03234	-6.12396	9.29317e-05	0.00847473	-3.2522	-5.70536	2.11114	0.793022	-2.45316	-5.47616	DOWN	YES	0.05	1.35782	-4.47878	1.99187	NOT_EXPR	VARIABLE								CSF2	colony stimulating factor 2 (granulocyte-macrophage)	Extracellular Space
CXCL3	CXCL3	chr4	74902312	74904490	chemokine (C-X-C motif) ligand 3	2921	http://www.ncbi.nlm.nih.gov/gene/?term=2921&report=generif		3840	-0.1613	0.28232	0.372219	1.82929	-1.42206	2.44041	1.39878	-2.29861	-2.84174	-3.60468	-2.50393	-0.788009	1.49559	-1.8129	0.00142688	0.0449589	0.677094	-1.7649	1.31122	1.68141	-2.44199	-5.43391	DOWN	YES	0.05	1.35782	-0.543902	1.92454	NOT_EXPR	VARIABLE
FOSL1	FOSL1	chr11	65659692	65667997	FOS-like antigen 1	8061	http://www.ncbi.nlm.nih.gov/gene/?term=8061&report=generif		5771	2.99505	3.34681	4.45619	4.92611	-0.520092	5.74158	4.70381	0.760905	0.0158939	0.141468	-0.792131	3.77588	3.89478	0.82364	0.000494377	0.0237172	3.66421	1.23149	2.06853	1.85812	-2.43272	-5.39909	DOWN	YES	0.05	1.35782	2.44785	2.27193	NOT_EXPR	VARIABLE
COL19A1	COL19A1	chr6	70576448	70922157	collagen, type XIX, alpha 1	1310	http://www.ncbi.nlm.nih.gov/gene/?term=1310&report=generif		3417	-0.871012	-0.464877	-1.82514	0.237599	3.87359	-3.45538	-3.93518	-3.46443	-3.12428	-5.24722	-3.32758	-2.83924	-2.56157	-2.72062	0.00129592	0.0424962	-0.920058	-3.32642	2.60982	0.907258	-2.40636	-5.30135	DOWN	YES	0.05	1.35782	-2.12324	2.25444	NOT_EXPR	VARIABLE
F11	F11	chr4	187187118	187210835	coagulation factor XI	2160	http://www.ncbi.nlm.nih.gov/gene/?term=2160&report=generif		5122	-2.50826	-1.42206	-5.19768	-4.51367	-2.95055	-1.91277	-3.93518	-6.12396	-6.12396	-3.35408	-6.07443	-6.12396	-6.12396	-5.31978	5.97626e-05	0.00634365	-3.20574	-5.6063	1.39137	1.03647	-2.40056	-5.28008	DOWN	YES	0.05	1.35782	-4.40602	1.71488	NOT_EXPR	VARIABLE
IL36B	IL36B	chr2	113779668	113810444	interleukin 36, beta	27177	http://www.ncbi.nlm.nih.gov/gene/?term=27177&report=generif		7498	-6.12396	-1.24967	-2.68	-2.18062	-6.12396	-2.50589	-0.309315	-6.12396	-6.12396	-6.12396	-6.07443	-3.2527	-4.03234	-6.12396	3.15694e-09	2.23427e-06	-3.02477	-5.4079	2.26698	1.22694	-2.38313	-5.21666	DOWN	YES	0.05	1.35782	-4.21634	2.14378	NOT_EXPR	VARIABLE
GZMA	GZMA	chr5	54398474	54406080	granzyme A (granzyme 1, cytotoxic T-lymphocyte-associated serine esterase 3)	3001	http://www.ncbi.nlm.nih.gov/gene/?term=3001&report=generif		6708	3.89533	4.16862	1.98765	3.91554	1.4375	4.3226	3.65079	1.36627	1.80356	-0.643511	0.129283	0.572967	-0.00891168	3.49018	0.0011866	0.0406602	3.33972	0.958548	1.14286	1.39214	-2.38117	-5.2096	DOWN	YES	0.05	1.35782	2.14913	1.73892	NOT_EXPR	VARIABLE
OTOF	OTOF	chr2	26680071	26781566	otoferlin	9381	http://www.ncbi.nlm.nih.gov/gene/?term=9381&report=generif		11219	1.28745	1.07982	0.541638	0.119106	2.23893	1.9515	0.22739	-2.10182	-2.08688	1.70358	-1.78457	-1.81612	-1.38164	-1.61968	5.58321e-06	0.00119461	1.06369	-1.29816	0.825013	1.34744	-2.36185	-5.14029	DOWN	YES	0.05	1.35782	-0.117237	1.6291	NOT_EXPR	VARIABLE
ITGB2	ITGB2	chr21	46305868	46348753	integrin, beta 2 (complement component 3 receptor 3 and 4 subunit)	3689	http://www.ncbi.nlm.nih.gov/gene/?term=3689&report=generif		7699	7.85576	8.53481	5.96987	7.25408	6.19682	8.05636	6.80698	5.58517	4.99354	4.8856	2.28768	5.23059	5.10398	6.08796	0.000311108	0.0177235	7.23924	4.88208	0.967065	1.21536	-2.35717	-5.12363	DOWN	YES	0.05	1.35782	6.06066	1.61533	EXPR	VARIABLE								ITGB2	integrin, beta 2 (complement component 3 receptor 3 and 4 subunit)	Plasma Membrane
MICB	MICB	chr6	31465855	31478901	MHC class I polypeptide-related sequence B	4277	http://www.ncbi.nlm.nih.gov/gene/?term=4277&report=generif		9440	3.84354	4.61387	3.97994	3.05766	4.28426	5.32653	4.47304	0.713988	1.24118	3.81532	-1.59852	4.17039	2.38242	2.3848	0.000456315	0.0225717	4.22555	1.8728	0.706857	1.97341	-2.35275	-5.10797	DOWN	YES	0.05	1.35782	3.04917	1.87571	NOT_EXPR	VARIABLE
CLEC4D	CLEC4D	chr12	8666136	8674960	C-type lectin domain family 4, member D	338339	http://www.ncbi.nlm.nih.gov/gene/?term=338339&report=generif		3243	-1.08316	-2.05479	-2.18062	-0.92868	-3.38469	-0.628892	-1.61968	-3.46443	-4.32268	-4.26561	-4.03993	-4.27315	-6.12396	-1.8129	0.000103183	0.00911108	-1.69722	-4.04323	0.941997	1.27927	-2.34602	-5.08419	DOWN	YES	0.05	1.35782	-2.87023	1.62686	NOT_EXPR	VARIABLE
CCL5	CCL5	chr17	34198496	34207377	chemokine (C-C motif) ligand 5	6352	http://www.ncbi.nlm.nih.gov/gene/?term=6352&report=generif		2605	6.61786	7.30587	5.61344	5.13583	4.51623	5.34043	6.42673	3.2655	4.11289	2.70881	2.30946	2.69019	3.52254	5.97411	0.000370694	0.0198007	5.85091	3.51193	0.970083	1.24167	-2.33898	-5.05946	DOWN	YES	0.05	1.35782	4.68142	1.61828	NOT_EXPR	VARIABLE
CCL17	CCL17	chr16	57438679	57449974	chemokine (C-C motif) ligand 17	6361	http://www.ncbi.nlm.nih.gov/gene/?term=6361&report=generif		2590	-1.61968	-2.1774	-3.46443	-6.12396	-6.12396	0.177121	-2.24362	-6.12396	-4.32268	-2.98209	-6.07443	-6.12396	-6.12396	-6.12396	0.000154955	0.0114925	-3.08227	-5.41072	2.34289	1.2621	-2.32844	-5.02263	DOWN	YES	0.05	1.35782	-4.2465	2.17446	NOT_EXPR	VARIABLE
SERPINA1	SERPINA1	chr14	94843084	94857029	serpin peptidase inhibitor, clade A (alpha-1 antiproteinase, antitrypsin), member 1	5265	http://www.ncbi.nlm.nih.gov/gene/?term=5265&report=generif		13998	6.36795	6.95227	4.46596	5.38366	3.81237	6.21702	5.00433	2.43321	3.10538	8.86	-1.08143	2.07782	3.21327	3.31919	0.000807401	0.0326527	5.45765	3.13249	1.12105	2.94972	-2.32516	-5.01122	DOWN	YES	0.05	1.35782	4.29507	2.45995	NOT_EXPR	VARIABLE								SERPINA1	serpin peptidase inhibitor, clade A (alpha-1 antiproteinase, antitrypsin), member 1	Extracellular Space
SOD2	SOD2	chr6	160100149	160114353	superoxide dismutase 2, mitochondrial	6648	http://www.ncbi.nlm.nih.gov/gene/?term=6648&report=generif		14872	8.60642	8.94473	8.15861	7.15615	6.76992	8.60164	7.77089	5.65362	5.0075	6.3984	5.50476	4.95124	5.37417	6.92432	0.000468903	0.0230088	8.00119	5.68772	0.808812	0.727131	-2.31348	-4.9708	DOWN	YES	0.05	1.35782	6.84446	1.40958	EXPR	VARIABLE								SOD2	superoxide dismutase 2, mitochondrial	Cytoplasm
GBP2	GBP2	chr1	89571816	89591842	guanylate binding protein 2, interferon-inducible	2634	http://www.ncbi.nlm.nih.gov/gene/?term=2634&report=generif		6062	7.74926	7.86795	6.9913	7.31632	6.08424	6.69358	7.77585	4.05551	4.32733	4.40327	3.20201	4.15492	6.74198	7.47247	3.04522e-05	0.00397412	7.21121	4.90821	0.662955	1.56717	-2.303	-4.93484	DOWN	YES	0.05	1.35782	6.05971	1.66264	EXPR	VARIABLE
MYL1	MYL1	chr2	211154868	211179895	\myosin, light chain 1, alkali; skeletal, fast\""	4632	http://www.ncbi.nlm.nih.gov/gene/?term=4632&report=generif		9935	-6.12396	0.225187	-3.79494	-3.60468	8.18984	-6.12396	-6.12396	-6.12396	-6.12396	-6.12396	-6.07443	-6.12396	3.2265	-6.12396	3.40804e-07	0.000136329	-2.47949	-4.7811	5.22801	3.53107	-2.30161	-4.93007	DOWN	NO	0.05	1.35782	-3.6303	4.44924	NOT_EXPR	VARIABLE
HSPB7	HSPB7	chr1	16340523	16345285	heat shock 27kDa protein family, member 7 (cardiovascular)	27129	http://www.ncbi.nlm.nih.gov/gene/?term=27129&report=generif		7222	2.52952	3.62506	3.93044	4.30094	6.54771	3.92469	4.20093	-0.487672	3.08068	1.94867	2.35577	-0.452413	4.74036	1.79986	3.57946e-05	0.00448065	4.15133	1.85504	1.20933	1.86648	-2.29629	-4.91193	DOWN	YES	0.05	1.35782	3.00318	1.92419	NOT_EXPR	VARIABLE
SH2D2A	SH2D2A	chr1	156776035	156786640	SH2 domain containing 2A	9047	http://www.ncbi.nlm.nih.gov/gene/?term=9047&report=generif		14125	2.57497	2.86879	2.91272	3.38976	4.09782	3.56923	3.23831	0.316376	0.651469	1.149	0.426575	0.69829	2.71207	0.705238	7.89169e-07	0.00027399	3.23594	0.951289	0.508877	0.819789	-2.28465	-4.87247	DOWN	YES	0.05	1.35782	2.09362	1.35462	NOT_EXPR	VARIABLE
SELPLG	SELPLG	chr12	109015680	109027670	selectin P ligand	6404	http://www.ncbi.nlm.nih.gov/gene/?term=6404&report=generif		13934	5.64547	6.51564	5.1768	5.65542	3.452	5.9464	5.04792	3.56496	3.19653	2.16413	1.08714	3.02865	4.24122	4.16635	4.4477e-05	0.00511514	5.34852	3.06414	0.967698	1.12461	-2.28438	-4.87155	DOWN	YES	0.05	1.35782	4.20633	1.55592	NOT_EXPR	VARIABLE
DGAT2L6	DGAT2L6	chrX	69397336	69425553	diacylglycerol O-acyltransferase 2-like 6	347516	http://www.ncbi.nlm.nih.gov/gene/?term=347516&report=generif		4206	-4.04751	-3.36166	-2.93168	-3.60468	-5.97537	-3.97338	-3.00716	-6.12396	-6.12396	-6.12396	-6.07443	-6.12396	-6.12396	-6.12396	2.29454e-15	1.74402e-11	-3.84306	-6.11688	1.03468	0.0187206	-2.27382	-4.83601	DOWN	YES	0.05	1.35782	-4.97997	1.37341	NOT_EXPR	VARIABLE
ESRRB	ESRRB	chr14	76837690	76968180	estrogen-related receptor beta	2103	http://www.ncbi.nlm.nih.gov/gene/?term=2103&report=generif		5039	-0.0782265	0.5178	1.88927	0.819453	-0.222908	-0.219184	0.299055	-2.10182	-2.51391	-0.972364	-1.59852	-1.91543	-4.03234	0.228761	0.000198173	0.0135561	0.429323	-1.84366	0.754102	1.31818	-2.27298	-4.83321	DOWN	YES	0.05	1.35782	-0.707169	1.56697	NOT_EXPR	VARIABLE
CDKN2A	CDKN2A	chr9	21967751	21994490	cyclin-dependent kinase inhibitor 2A	1029	http://www.ncbi.nlm.nih.gov/gene/?term=1029&report=generif		2866	7.98043	6.95924	7.27826	7.42753	-3.38469	6.64891	7.52716	3.94441	4.37149	3.59806	0.497672	-0.683211	7.77686	5.03224	3.19957e-06	0.000785004	5.77669	3.50536	4.06183	2.83193	-2.27133	-4.82768	DOWN	NO	0.05	1.35782	4.64103	3.56442	NOT_EXPR	VARIABLE			CDKN2A	cyclin-dependent kinase inhibitor 2A (melanoma, p16, inhibits CDK4)	TSG	Cell Cycle/Apoptosis	Cell Survival	CDKN2A	cyclin-dependent kinase inhibitor 2A	Nucleus
TAGAP	TAGAP	chr6	159455501	159466184	T-cell activation RhoGTPase activating protein	117289	http://www.ncbi.nlm.nih.gov/gene/?term=117289&report=generif		15542	4.54113	4.13459	2.48112	2.41078	1.98401	3.21796	2.97726	1.13467	1.51443	0.476121	-0.988771	0.247927	1.28745	2.33366	0.000894474	0.0345782	3.10669	0.857927	0.938028	1.06443	-2.24877	-4.75276	DOWN	YES	0.05	1.35782	1.98231	1.51345	NOT_EXPR	VARIABLE
PMAIP1	PMAIP1	chr18	57567192	57571538	phorbol-12-myristate-13-acetate-induced protein 1	5366	http://www.ncbi.nlm.nih.gov/gene/?term=5366&report=generif		12016	0.992648	4.45364	4.79502	6.23539	5.04266	5.42146	1.58887	1.48892	-0.721866	-0.446022	2.37723	2.25917	5.82787	2.18602	0.000957932	0.0356099	4.07567	1.85305	1.98998	2.17556	-2.22262	-4.66742	DOWN	YES	0.05	1.35782	2.96436	2.31132	NOT_EXPR	VARIABLE
TSPAN33	TSPAN33	chr7	128784712	128809534	tetraspanin 33	340348	http://www.ncbi.nlm.nih.gov/gene/?term=340348&report=generif		16731	6.96344	5.17999	3.54591	4.97347	5.79069	6.12618	5.01034	3.05088	2.33077	3.93351	0.785086	3.05197	3.65828	5.2711	0.000494941	0.0237172	5.37	3.15451	1.07532	1.39371	-2.21549	-4.64438	DOWN	YES	0.05	1.35782	4.26226	1.65882	NOT_EXPR	VARIABLE
SLAMF7	SLAMF7	chr1	160709077	160724601	SLAM family member 7	57823	http://www.ncbi.nlm.nih.gov/gene/?term=57823&report=generif		14270	3.73214	3.58491	2.87102	3.2337	3.19205	3.43048	3.85696	1.68978	1.95964	0.362517	-1.18208	-0.368276	2.39131	3.66102	0.000230226	0.0149696	3.41447	1.21628	0.342419	1.68948	-2.19819	-4.58904	DOWN	YES	0.05	1.35782	2.31537	1.63476	NOT_EXPR	VARIABLE
MYO1G	MYO1G	chr7	45002260	45018704	myosin IG	64005	http://www.ncbi.nlm.nih.gov/gene/?term=64005&report=generif		9965	4.01118	5.16052	3.70417	4.45226	3.17217	5.08397	4.19634	2.81289	2.6318	0.774226	-0.41606	2.92647	2.69261	2.99971	0.00098167	0.0360553	4.25437	2.06024	0.71704	1.33616	-2.19414	-4.57616	DOWN	YES	0.05	1.35782	3.1573	1.53539	NOT_EXPR	VARIABLE
KLHDC7B	KLHDC7B	chr22	50986462	50989452	kelch domain containing 7B	113730	http://www.ncbi.nlm.nih.gov/gene/?term=113730&report=generif		8133	3.14907	2.01222	1.329	2.00661	3.918	3.36141	1.71231	-1.42851	-0.972364	3.20248	-3.32758	0.17994	-0.506224	5.25826	0.00145029	0.0453088	2.49837	0.343715	0.970145	2.92762	-2.15466	-4.45263	DOWN	NO	0.05	1.35782	1.42104	2.3749	NOT_EXPR	VARIABLE
PSTPIP1	PSTPIP1	chr15	77287465	77329671	proline-serine-threonine phosphatase interacting protein 1	9051	http://www.ncbi.nlm.nih.gov/gene/?term=9051&report=generif		12631	3.61283	4.32802	2.94097	4.78092	2.05525	4.19106	3.28147	1.30918	1.55601	0.0907352	-1.08143	0.852877	4.21688	3.17609	0.00125391	0.0415733	3.59865	1.44576	0.930604	1.79249	-2.15288	-4.44715	DOWN	YES	0.05	1.35782	2.5222	1.76932	NOT_EXPR	VARIABLE
RENBP	RENBP	chrX	153200722	153210232	renin binding protein	5973	http://www.ncbi.nlm.nih.gov/gene/?term=5973&report=generif		13140	4.78951	6.15369	3.1393	5.03522	5.50461	5.45943	4.92105	3.04227	2.90767	3.87264	0.180747	2.59668	3.79406	3.65109	7.67775e-05	0.0075148	5.0004	2.86359	0.940807	1.27847	-2.13681	-4.39787	DOWN	YES	0.05	1.35782	3.932	1.54667	NOT_EXPR	VARIABLE
RHOH	RHOH	chr4	40192631	40246384	ras homolog family member H	399	http://www.ncbi.nlm.nih.gov/gene/?term=399&report=generif		13256	2.26832	2.79137	1.36496	1.90298	-0.786454	2.37194	2.6061	0.78678	-0.214726	-1.91277	-1.59852	0.247927	-0.621131	0.90457	0.000506496	0.0240828	1.78846	-0.343982	1.22934	1.10426	-2.13244	-4.38459	DOWN	YES	0.05	1.35782	0.722238	1.57626	NOT_EXPR	VARIABLE								RHOH	ras homolog family member H	Plasma Membrane
RAC2	RAC2	chr22	37621301	37640339	ras-related C3 botulinum toxin substrate 2 (rho family, small GTP binding protein Rac2)	5880	http://www.ncbi.nlm.nih.gov/gene/?term=5880&report=generif		12891	4.68416	5.59108	4.41338	6.08551	4.35787	5.23542	4.77047	3.08068	2.93784	3.70281	0.0785014	2.05959	4.38989	4.01891	0.00161032	0.0478129	5.0197	2.89546	0.644116	1.46158	-2.12424	-4.35973	DOWN	YES	0.05	1.35782	3.95758	1.54671	NOT_EXPR	VARIABLE
ANLN	ANLN	chr7	36429432	36493400	anillin, actin binding protein	54443	http://www.ncbi.nlm.nih.gov/gene/?term=54443&report=generif		706	7.32385	5.56389	6.86537	7.80833	7.66168	7.36795	7.31954	5.59078	3.78752	3.92095	5.103	5.25844	6.71212	4.71904	1.09595e-05	0.00197711	7.13009	5.01312	0.752294	1.00581	-2.11697	-4.33781	DOWN	YES	0.05	1.35782	6.07161	1.39093	EXPR	VARIABLE
CD3G	CD3G	chr11	118215059	118224497	CD3g molecule, gamma (CD3-TCR complex)	917	http://www.ncbi.nlm.nih.gov/gene/?term=917&report=generif		2718	1.6997	1.66394	0.113839	0.119106	-0.786454	1.38213	1.42339	-0.306486	-1.91277	-2.01735	-1.78457	-1.71712	-1.87596	0.424683	0.00118576	0.0406602	0.802234	-1.3128	0.97763	0.965321	-2.11503	-4.332	DOWN	YES	0.05	1.35782	-0.255282	1.44068	NOT_EXPR	VARIABLE
LCP1	LCP1	chr13	46700058	46756459	lymphocyte cytosolic protein 1 (L-plastin)	3936	http://www.ncbi.nlm.nih.gov/gene/?term=3936&report=generif		8493	6.97623	8.02371	6.36944	7.13641	6.58341	8.11767	6.80586	5.71206	5.30781	4.63388	3.33685	4.49218	5.59059	6.22757	0.00061098	0.0275323	7.14468	5.04299	0.680523	0.966313	-2.10168	-4.2921	DOWN	YES	0.05	1.35782	6.09383	1.35422	EXPR	VARIABLE
CYTIP	CYTIP	chr2	158271131	158300604	cytohesin 1 interacting protein	9595	http://www.ncbi.nlm.nih.gov/gene/?term=9595&report=generif		3957	3.16354	3.61447	2.41963	3.34642	1.05261	3.56356	3.28938	1.04575	1.32137	-0.527505	-0.620057	0.828806	2.27119	1.43862	0.00021914	0.0145085	2.92137	0.822597	0.913923	1.05519	-2.09878	-4.28346	DOWN	YES	0.05	1.35782	1.87198	1.44406	NOT_EXPR	VARIABLE
MYO7A	MYO7A	chr11	76839310	76926286	myosin VIIA	4647	http://www.ncbi.nlm.nih.gov/gene/?term=4647&report=generif		9973	4.51181	4.88623	4.43652	4.44974	3.90898	5.30794	4.54368	3.18652	2.71834	2.86768	-0.0746875	2.26595	2.79343	3.63525	4.73837e-07	0.000176217	4.57784	2.48464	0.431553	1.20493	-2.0932	-4.26695	DOWN	YES	0.05	1.35782	3.53124	1.39129	NOT_EXPR	VARIABLE
CD6	CD6	chr11	60739113	60787848	CD6 molecule	923	http://www.ncbi.nlm.nih.gov/gene/?term=923&report=generif		2733	2.72911	4.08207	2.24311	1.73847	2.36097	2.8707	3.28938	0.760905	1.12369	0.923184	-0.792131	0.00972435	0.410985	2.24716	0.000119529	0.00975452	2.75911	0.669075	0.764989	0.949256	-2.09004	-4.2576	DOWN	YES	0.05	1.35782	1.71409	1.36457	NOT_EXPR	VARIABLE
FGF21	FGF21	chr19	49259344	49261582	fibroblast growth factor 21	26291	http://www.ncbi.nlm.nih.gov/gene/?term=26291&report=generif		5634	-4.04751	-3.7139	-6.12396	-2.95377	-2.48348	1.09334	-2.7178	-6.12396	-6.12396	-6.12396	-6.07443	-6.12396	-0.740206	-4.26561	5.25706e-05	0.00579252	-2.99244	-5.0823	2.17829	2.03491	-2.08986	-4.25706	DOWN	NO	0.05	1.35782	-4.03737	2.29717	NOT_EXPR	VARIABLE
IL27	IL27	chr16	28510683	28518155	interleukin 27	246778	http://www.ncbi.nlm.nih.gov/gene/?term=246778&report=generif		7486	-0.264068	-1.24967	-2.93168	-0.618983	-3.1173	-0.0843923	-1.38501	-2.95377	-2.08688	-3.12106	-6.07443	-3.00716	-3.1173	-3.80139	0.000891774	0.0345464	-1.37873	-3.45171	1.22106	1.26032	-2.07298	-4.20755	DOWN	YES	0.05	1.35782	-2.41522	1.60568	NOT_EXPR	VARIABLE
SP140	SP140	chr2	231090445	231177930	SP140 nuclear body protein	11262	http://www.ncbi.nlm.nih.gov/gene/?term=11262&report=generif		14917	2.51071	4.56158	0.676157	2.23079	-0.0209276	2.3378	2.32542	-0.548785	0.651469	0.0320004	-0.620057	-1.345	0.410985	1.6259	0.000700019	0.0295437	2.08879	0.0295019	1.465	0.976938	-2.05929	-4.16781	DOWN	YES	0.05	1.35782	1.05915	1.60399	NOT_EXPR	VARIABLE
SLC9A3R1	SLC9A3R1	chr17	72744751	72765499	solute carrier family 9, subfamily A (NHE3, cation proton antiporter 3), member 3 regulator 1	9368	http://www.ncbi.nlm.nih.gov/gene/?term=9368&report=generif		14631	5.51747	7.21241	5.67333	4.39415	5.53117	6.36558	6.64798	4.09217	3.84622	4.19386	2.46814	4.48243	2.39131	5.65988	0.00029541	0.0172137	5.90601	3.87629	0.92193	1.14637	-2.02973	-4.08327	DOWN	YES	0.05	1.35782	4.89115	1.4519	NOT_EXPR	VARIABLE
NOD2	NOD2	chr16	50731050	50766987	nucleotide-binding oligomerization domain containing 2	64127	http://www.ncbi.nlm.nih.gov/gene/?term=64127&report=generif		10418	3.03402	4.30968	2.01222	2.87492	2.20851	3.55504	4.84514	1.98026	1.57346	0.87872	0.892342	0.247927	1.69289	1.39784	9.64715e-05	0.00865937	3.26279	1.23763	1.0459	0.595086	-2.02516	-4.07036	DOWN	YES	0.05	1.35782	2.25021	1.33136	NOT_EXPR	VARIABLE								NOD2	nucleotide-binding oligomerization domain containing 2	Cytoplasm
PAX8	PAX8	chr2	113973574	114036498	paired box 8	7849	http://www.ncbi.nlm.nih.gov/gene/?term=7849&report=generif		11409	2.49052	2.80218	4.36856	2.5718	1.79679	2.16033	2.96318	1.87968	2.052	1.07982	-1.30893	-0.487672	1.22752	0.649012	0.000375245	0.0199563	2.73619	0.727348	0.818736	1.23057	-2.00885	-4.0246	DOWN	YES	0.05	1.35782	1.73177	1.44733	NOT_EXPR	VARIABLE								PAX8	paired box 8	Nucleus
OMG	OMG	chr17	29621668	29624380	oligodendrocyte myelin glycoprotein	4974	http://www.ncbi.nlm.nih.gov/gene/?term=4974&report=generif		10784	-2.50826	-2.48348	-2.93168	-3.60468	-6.12396	-2.07634	-3.00716	-2.95377	-6.12396	-6.12396	-6.07443	-6.12396	-4.03234	-5.31978	0.000912323	0.0348691	-3.24794	-5.25031	1.35775	1.27353	-2.00237	-4.00659	DOWN	YES	0.05	1.35782	-4.24912	1.63673	NOT_EXPR	VARIABLE
ASCL2	ASCL2	chr11	2289728	2292182	achaete-scute family bHLH transcription factor 2	430	http://www.ncbi.nlm.nih.gov/gene/?term=430&report=generif		1063	3.18802	1.85695	-0.046829	1.82929	-0.822687	1.82457	4.12271	-0.882854	-0.369349	-1.34065	-0.41606	-0.368276	1.39181	0.038206	9.11329e-05	0.00838468	1.70743	-0.278167	1.71053	0.858184	-1.9856	-3.96027	DOWN	YES	0.05	1.35782	0.714633	1.65886	NOT_EXPR	VARIABLE
ATP6V0E2	ATP6V0E2	chr7	149570057	149577787	ATPase, H+ transporting V0 subunit e2	155066	http://www.ncbi.nlm.nih.gov/gene/?term=155066&report=generif		1213	5.00742	5.39075	5.09022	4.90727	6.05406	5.23766	5.59511	2.3325	3.45846	4.54462	2.54462	2.57943	3.48656	4.44366	8.51286e-06	0.0016149	5.32607	3.34141	0.397265	0.906536	-1.98466	-3.9577	DOWN	YES	0.05	1.35782	4.33374	1.22988	NOT_EXPR	VARIABLE
CSF3R	CSF3R	chr1	36931644	36948915	colony stimulating factor 3 receptor (granulocyte)	1441	http://www.ncbi.nlm.nih.gov/gene/?term=1441&report=generif		3679	5.51282	5.22018	5.33486	4.53828	3.58491	4.69669	6.02082	3.06688	4.16084	5.64981	-0.706174	1.86351	3.65148	3.39474	0.00102528	0.0371871	4.98694	3.01158	0.792901	1.99917	-1.97535	-3.93225	DOWN	YES	0.05	1.35782	3.99926	1.78475	NOT_EXPR	VARIABLE
SPINK2	SPINK2	chr4	57676026	57688035	serine peptidase inhibitor, Kazal type 2 (acrosin-trypsin inhibitor)	6691	http://www.ncbi.nlm.nih.gov/gene/?term=6691&report=generif		15034	-3.2909	-4.12278	-2.18062	-4.51367	-2.11378	-3.97338	-3.00716	-4.12278	-6.12396	-2.28103	-6.07443	-6.12396	-6.12396	-6.12396	0.000151303	0.0114158	-3.31461	-5.28201	0.944093	1.51729	-1.9674	-3.91062	DOWN	YES	0.05	1.35782	-4.29831	1.5862	NOT_EXPR	VARIABLE
TNF	TNF	chr6	31543344	31546112	tumor necrosis factor	7124	http://www.ncbi.nlm.nih.gov/gene/?term=7124&report=generif		16339	3.03402	2.23976	2.58216	2.30841	-0.171544	2.20589	1.59885	1.03212	-0.177317	-0.369349	-1.99043	0.365572	0.620519	0.572173	4.92099e-05	0.00555528	1.97108	0.00761196	1.03873	1.00338	-1.96347	-3.89998	DOWN	YES	0.05	1.35782	0.989345	1.41442	NOT_EXPR	VARIABLE								TNF	tumor necrosis factor	Extracellular Space
CA1	CA1	chr8	86240458	86290342	carbonic anhydrase I	759	http://www.ncbi.nlm.nih.gov/gene/?term=759&report=generif		2196	-4.04751	-2.84174	1.69134	-5.97537	-6.12396	-2.74799	-3.93518	-6.12396	-1.74725	-6.12396	-6.07443	-6.12396	-6.12396	-5.31978	0.000122825	0.00991276	-3.42577	-5.37675	2.62717	1.6277	-1.95098	-3.86638	DOWN	NO	0.05	1.35782	-4.40126	2.33091	NOT_EXPR	VARIABLE
DUOXA2	DUOXA2	chr15	45406523	45410301	dual oxidase maturation factor 2	405753	http://www.ncbi.nlm.nih.gov/gene/?term=405753&report=generif		4556	-4.04751	-5.24722	-2.93168	-0.335178	-5.5561	-2.74799	-0.638939	-6.12396	-6.12396	-6.12396	-6.07443	-5.33494	-6.12396	0.777661	5.62849e-05	0.00605671	-3.07209	-5.01822	2.05704	2.57225	-1.94613	-3.8534	DOWN	NO	0.05	1.35782	-4.04515	2.45487	NOT_EXPR	VARIABLE
CECR6	CECR6	chr22	17597189	17602257	cat eye syndrome chromosome region, candidate 6	27439	http://www.ncbi.nlm.nih.gov/gene/?term=27439&report=generif		2914	3.36813	2.12981	0.130326	1.73847	0.59504	2.53033	0.674851	0.316376	-0.651918	-0.241943	-0.41606	-0.788009	-0.0808385	-0.251607	0.000927691	0.034976	1.59528	-0.302	1.17738	0.36722	-1.89728	-3.7251	DOWN	YES	0.05	1.35782	0.646639	1.29274	NOT_EXPR	VARIABLE
ITGAL	ITGAL	chr16	30483983	30534506	\integrin, alpha L (antigen CD11A (p180), lymphocyte function-associated antigen 1; alpha polypeptide)\""	3683	http://www.ncbi.nlm.nih.gov/gene/?term=3683&report=generif		7692	4.57868	5.71032	4.76149	3.73008	4.624	4.73786	4.48712	3.60783	3.75408	2.75293	0.599636	2.5282	2.07643	4.27251	0.00156071	0.0471092	4.66136	2.7988	0.580528	1.23642	-1.86256	-3.63653	DOWN	YES	0.05	1.35782	3.73008	1.33982	NOT_EXPR	VARIABLE
SNCA	SNCA	chr4	90645250	90759447	synuclein, alpha (non A4 component of amyloid precursor)	6622	http://www.ncbi.nlm.nih.gov/gene/?term=6622&report=generif		14794	1.5147	5.30541	2.87623	2.27926	4.13615	3.06259	0.4951	0.593841	1.24118	1.12914	-0.0746875	0.917416	0.983213	1.86949	0.000297316	0.0172137	2.80992	0.951371	1.60064	0.597402	-1.85855	-3.62643	DOWN	YES	0.05	1.35782	1.88064	1.50903	NOT_EXPR	VARIABLE
ACAP1	ACAP1	chr17	7239848	7254793	ArfGAP with coiled-coil, ankyrin repeat and PH domains 1	9744	http://www.ncbi.nlm.nih.gov/gene/?term=9744&report=generif		124	3.32634	4.8777	3.61363	3.15131	3.0949	4.06337	3.73587	1.36627	2.4399	1.77298	0.359775	1.62293	2.00234	3.5213	0.00025535	0.0162024	3.69473	1.86936	0.62375	0.972461	-1.82538	-3.54399	DOWN	YES	0.05	1.35782	2.78204	1.23009	NOT_EXPR	VARIABLE
ADAP1	ADAP1	chr7	937537	994289	ArfGAP with dual PH domains 1	11033	http://www.ncbi.nlm.nih.gov/gene/?term=11033&report=generif		285	4.06967	4.05302	3.44469	3.47999	3.90898	4.07364	4.61013	1.8432	1.80356	2.44655	0.564553	2.79074	2.25917	3.18106	0.000142924	0.011088	3.94859	2.12698	0.398729	0.846323	-1.82161	-3.53476	DOWN	YES	0.05	1.35782	3.03778	1.13901	NOT_EXPR	VARIABLE
ITGAX	ITGAX	chr16	31366509	31394318	integrin, alpha X (complement component 3 receptor 4 subunit)	3687	http://www.ncbi.nlm.nih.gov/gene/?term=3687&report=generif		7695	3.95454	7.21665	5.40554	5.98312	4.84007	3.46237	4.98217	2.91391	3.46844	3.26739	0.633976	3.55736	5.72551	3.52906	0.000191206	0.013227	5.12064	3.29938	1.25339	1.48818	-1.82126	-3.5339	DOWN	YES	0.05	1.35782	4.21001	1.62489	NOT_EXPR	VARIABLE
TBC1D10C	TBC1D10C	chr11	67171384	67177561	TBC1 domain family, member 10C	374403	http://www.ncbi.nlm.nih.gov/gene/?term=374403&report=generif		15610	3.60377	4.55709	3.17065	2.80248	2.29985	3.5221	3.14628	1.42814	2.31329	0.661155	-0.120162	0.828806	1.93197	3.38192	0.00112269	0.0396517	3.30032	1.4893	0.708291	1.16713	-1.81101	-3.50889	DOWN	YES	0.05	1.35782	2.39481	1.32033	NOT_EXPR	VARIABLE
C10orf91	C10orf91	chr10	134258714	134261825	chromosome 10 open reading frame 91	170393	http://www.ncbi.nlm.nih.gov/gene/?term=170393&report=generif		1651	-4.04751	-2.1774	-6.12396	-6.12396	0.131369	-4.9387	-4.92353	-4.12278	-6.12396	-6.12396	-6.07443	-6.12396	-6.12396	-6.12396	0.000196476	0.0134902	-4.0291	-5.831	2.27826	0.753481	-1.8019	-3.48679	DOWN	NO	0.05	1.35782	-4.93005	1.8793	NOT_EXPR	VARIABLE
MAP3K5	MAP3K5	chr6	136878187	137113656	mitogen-activated protein kinase kinase kinase 5	4217	http://www.ncbi.nlm.nih.gov/gene/?term=4217&report=generif		9098	6.05083	5.25866	3.67519	3.05766	4.94799	4.7613	5.38174	3.34958	3.2605	2.58411	1.7993	3.16754	2.25917	4.11627	0.000277329	0.0168302	4.73334	2.93378	1.03333	0.774272	-1.79956	-3.48113	DOWN	YES	0.05	1.35782	3.83356	1.28117	NOT_EXPR	VARIABLE
C8A	C8A	chr1	57320443	57383894	complement component 8, alpha polypeptide	731	http://www.ncbi.nlm.nih.gov/gene/?term=731&report=generif		2138	-4.04751	0.707957	-6.12396	-3.60468	-5.97537	-3.97338	-4.92353	-6.12396	-6.12396	-6.12396	-6.07443	-6.12396	-6.12396	-3.80139	3.03139e-07	0.000129722	-3.9915	-5.78509	2.29455	0.874922	-1.79359	-3.46676	DOWN	NO	0.05	1.35782	-4.88829	1.91034	NOT_EXPR	VARIABLE
IL2RB	IL2RB	chr22	37521880	37545962	interleukin 2 receptor, beta	3560	http://www.ncbi.nlm.nih.gov/gene/?term=3560&report=generif		7489	4.10882	4.59855	4.30475	2.79171	3.56207	4.03207	3.7849	3.63396	2.81712	2.4276	-0.346147	2.04475	0.703438	3.38577	0.000526627	0.0247838	3.88327	2.09521	0.586891	1.44711	-1.78805	-3.45348	DOWN	YES	0.05	1.35782	2.98924	1.40935	NOT_EXPR	VARIABLE
ERCC6L	ERCC6L	chrX	71424507	71458858	excision repair cross-complementing rodent repair deficiency, complementation group 6-like	54821	http://www.ncbi.nlm.nih.gov/gene/?term=54821&report=generif		4993	3.51174	1.34599	4.06045	3.64861	3.04441	3.74803	4.02174	2.44445	0.35231	1.33393	1.19258	1.53047	2.63344	1.38028	9.39538e-05	0.00847473	3.34014	1.55249	0.943265	0.775879	-1.78764	-3.45251	DOWN	YES	0.05	1.35782	2.44632	1.24453	NOT_EXPR	VARIABLE
CLDN24	CLDN24	chr4	184242917	184243579	claudin 24	100132463	http://www.ncbi.nlm.nih.gov/gene/?term=100132463&report=generif		3211	-3.2909	-5.24722	-1.73972	-1.50694	-6.12396	-1.78387	-3.44257	-6.12396	-6.12396	-6.12396	-6.07443	0.247927	-6.12396	-5.31978	2.32971e-05	0.00334915	-3.30502	-5.09173	1.8136	2.37317	-1.7867	-3.45026	DOWN	NO	0.05	1.35782	-4.19838	2.23089	NOT_EXPR	VARIABLE
PTTG1	PTTG1	chr5	159848865	159855746	pituitary tumor-transforming 1	9232	http://www.ncbi.nlm.nih.gov/gene/?term=9232&report=generif		12733	5.27254	4.78049	4.88819	6.30587	5.78744	5.42652	5.55799	4.19758	2.79877	2.31944	3.22935	2.9338	6.42221	3.69386	0.000158585	0.0114925	5.43129	3.65643	0.524643	1.36452	-1.77486	-3.42205	DOWN	YES	0.05	1.35782	4.54386	1.35444	NOT_EXPR	VARIABLE
TTK	TTK	chr6	80714322	80752244	TTK protein kinase	7272	http://www.ncbi.nlm.nih.gov/gene/?term=7272&report=generif		16811	6.18114	2.54526	4.81101	5.62922	5.29627	5.8661	5.18892	3.97081	2.18709	2.76329	2.95143	3.27863	4.43529	3.5623	0.000353777	0.0193745	5.07399	3.30698	1.20331	0.758936	-1.76701	-3.40348	DOWN	YES	0.05	1.35782	4.19048	1.3322	NOT_EXPR	VARIABLE
HMHA1	HMHA1	chr19	1065922	1086627	histocompatibility (minor) HA-1	23526	http://www.ncbi.nlm.nih.gov/gene/?term=23526&report=generif		7039	6.46431	6.95227	5.37728	5.82519	5.40621	6.23446	5.74245	4.29968	4.90169	3.9388	1.8672	4.01738	5.05653	5.60175	0.00146789	0.0456675	6.00031	4.24043	0.579458	1.20644	-1.75988	-3.3867	DOWN	YES	0.05	1.35782	5.12037	1.28864	EXPR	VARIABLE
ETV7	ETV7	chr6	36321998	36355577	ets variant 7	51513	http://www.ncbi.nlm.nih.gov/gene/?term=51513&report=generif		5063	4.14358	4.18447	3.48933	1.37034	-3.60468	3.08547	2.71724	-0.802848	0.35231	1.43564	-0.0209276	0.598004	0.247927	1.28288	0.000414062	0.0210474	2.19796	0.441856	2.73289	0.766856	-1.75611	-3.37786	DOWN	NO	0.05	1.35782	1.31991	2.13279	NOT_EXPR	VARIABLE
F13B	F13B	chr1	197008321	197036397	coagulation factor XIII, B polypeptide	2165	http://www.ncbi.nlm.nih.gov/gene/?term=2165&report=generif		5126	-1.78457	-6.12396	-4.26561	-5.97537	-5.97537	-3.03333	-3.44257	-6.12396	-6.12396	-6.12396	-6.07443	-6.12396	-6.12396	-6.12396	5.15843e-13	1.356e-09	-4.37154	-6.11688	1.71138	0.0187206	-1.74534	-3.35274	DOWN	YES	0.05	1.35782	-5.24421	1.47379	NOT_EXPR	VARIABLE								F13B	coagulation factor XIII, B polypeptide	Extracellular Space
PADI1	PADI1	chr1	17531621	17572501	peptidyl arginine deiminase, type I	29943	http://www.ncbi.nlm.nih.gov/gene/?term=29943&report=generif		11298	-2.22205	-2.05479	-6.12396	-3.60468	-2.31899	-0.520092	-2.0707	-6.12396	-6.12396	-6.12396	2.18028	-2.62496	-6.12396	-6.12396	7.73482e-13	1.58143e-09	-2.70218	-4.43778	1.75498	3.19638	-1.7356	-3.33018	DOWN	NO	0.05	1.35782	-3.56998	2.6359	NOT_EXPR	VARIABLE
SLC2A3	SLC2A3	chr12	8071824	8088892	solute carrier family 2 (facilitated glucose transporter), member 3	6515	http://www.ncbi.nlm.nih.gov/gene/?term=6515&report=generif		14452	6.12737	5.90949	6.95008	7.54759	5.05493	6.80763	6.79449	4.38698	3.79662	4.73061	4.73642	6.04593	4.15577	5.21258	0.000260096	0.0163905	6.45594	4.72356	0.820932	0.739697	-1.73238	-3.32276	DOWN	YES	0.05	1.35782	5.58975	1.17114	EXPR	VARIABLE
FOXP3	FOXP3	chrX	49106897	49121288	forkhead box P3	50943	http://www.ncbi.nlm.nih.gov/gene/?term=50943&report=generif		5814	1.24092	3.11094	1.00445	0.330385	0.441421	1.66039	1.35749	-0.724085	-0.482716	1.35217	-0.172552	-0.683211	-1.87596	-0.251607	1.22099e-05	0.0021813	1.30657	-0.405423	0.929204	0.958663	-1.71199	-3.27613	DOWN	YES	0.05	1.35782	0.450574	1.26955	NOT_EXPR	VARIABLE
SAMHD1	SAMHD1	chr20	35520227	35580246	SAM domain and HD domain 1	25939	http://www.ncbi.nlm.nih.gov/gene/?term=25939&report=generif		13738	7.87174	7.32473	6.10623	6.00831	7.01477	7.23699	6.9035	5.67122	5.3427	5.36673	4.11691	5.46329	4.24861	6.34323	0.000243579	0.0155628	6.92375	5.22181	0.667415	0.787548	-1.70194	-3.25338	DOWN	YES	0.05	1.35782	6.07278	1.1277	EXPR	VARIABLE
NTSR2	NTSR2	chr2	11798304	11810329	neurotensin receptor 2	23620	http://www.ncbi.nlm.nih.gov/gene/?term=23620&report=generif		10624	-4.04751	-3.7139	-6.12396	-5.97537	-4.26561	-6.12396	1.11535	-6.12396	-4.32268	-6.12396	-6.07443	-6.12396	-6.12396	-6.12396	2.97703e-07	0.000129722	-4.16214	-5.85955	2.55153	0.677952	-1.69742	-3.2432	DOWN	NO	0.05	1.35782	-5.01085	1.99815	NOT_EXPR	VARIABLE
CDKN2C	CDKN2C	chr1	51434367	51440309	cyclin-dependent kinase inhibitor 2C (p18, inhibits CDK4)	1031	http://www.ncbi.nlm.nih.gov/gene/?term=1031&report=generif		2870	7.11438	5.56651	8.10173	7.59068	6.3747	7.40237	6.34719	5.00531	3.99607	5.11739	4.77284	5.10961	7.62724	5.02117	0.000397274	0.0205824	6.92822	5.23566	0.873087	1.12542	-1.69256	-3.23229	DOWN	YES	0.05	1.35782	6.08194	1.30678	EXPR	VARIABLE			CDKN2C	cyclin-dependent kinase inhibitor 2C (p18, inhibits CDK4)	TSG	Cell Cycle/Apoptosis	Cell Survival	CDKN2C	cyclin-dependent kinase inhibitor 2C (p18, inhibits CDK4)	Nucleus
IL6R	IL6R	chr1	154377669	154441926	interleukin 6 receptor	3570	http://www.ncbi.nlm.nih.gov/gene/?term=3570&report=generif		7508	5.64262	5.83187	5.28535	4.14424	5.32593	5.34486	6.11064	3.3136	3.30868	3.23628	3.35831	4.05751	3.87747	4.74186	8.04703e-06	0.00157525	5.38364	3.6991	0.625448	0.559611	-1.68454	-3.21438	DOWN	YES	0.05	1.35782	4.54137	1.04359	NOT_EXPR	VARIABLE
WFDC3	WFDC3	chr20	44402847	44420547	WAP four-disulfide core domain 3	140686	http://www.ncbi.nlm.nih.gov/gene/?term=140686&report=generif		17469	1.38864	0.87872	0.973439	0.382427	-2.57172	0.935974	2.43276	-2.95377	-2.28103	-2.18564	-1.99043	-0.788009	2.37256	0.47766	0.00123173	0.0414767	0.631462	-1.04981	1.5498	1.88989	-1.68127	-3.2071	DOWN	NO	0.05	1.35782	-0.209173	1.87565	NOT_EXPR	VARIABLE
CLEC6A	CLEC6A	chr12	8608591	8630926	C-type lectin domain family 6, member A	93978	http://www.ncbi.nlm.nih.gov/gene/?term=93978&report=generif		3249	-2.22205	-5.24722	-3.79494	-2.95377	-5.97537	-4.9387	-6.12396	-6.12396	-6.12396	-6.12396	-6.07443	-6.12396	-6.12396	-6.12396	8.25972e-11	1.02959e-07	-4.46514	-6.11688	1.50738	0.0187206	-1.65174	-3.14212	DOWN	YES	0.05	1.35782	-5.29101	1.33544	NOT_EXPR	VARIABLE
CDKN3	CDKN3	chr14	54863673	54886934	cyclin-dependent kinase inhibitor 3	1033	http://www.ncbi.nlm.nih.gov/gene/?term=1033&report=generif		2872	4.15794	2.82797	4.61656	5.0581	4.63613	4.97624	5.4851	3.27735	1.82851	1.30484	2.4884	2.78329	4.83999	3.73214	0.000425218	0.0212634	4.53686	2.8935	0.86062	1.1884	-1.64336	-3.12393	DOWN	YES	0.05	1.35782	3.71518	1.31178	NOT_EXPR	VARIABLE
TAP1	TAP1	chr6	32812986	32821748	transporter 1, ATP-binding cassette, sub-family B (MDR/TAP)	6890	http://www.ncbi.nlm.nih.gov/gene/?term=6890&report=generif		15558	8.2234	7.67282	7.9524	6.72878	5.92418	7.63785	7.91234	5.74135	5.98641	6.09477	4.8309	5.83532	5.54332	6.51764	2.97973e-06	0.000772255	7.43597	5.79282	0.816101	0.523769	-1.64315	-3.12347	DOWN	YES	0.05	1.35782	6.61439	1.07746	EXPR	VARIABLE
GK	GK	chrX	30671476	30749577	glycerol kinase	2710	http://www.ncbi.nlm.nih.gov/gene/?term=2710&report=generif		6213	5.02706	6.09465	5.49942	6.05823	2.77136	4.94387	6.02355	3.53636	3.23934	2.23051	3.83926	3.8458	4.05239	4.23751	0.000338338	0.0189451	5.20259	3.56874	1.17605	0.674725	-1.63385	-3.1034	DOWN	YES	0.05	1.35782	4.38567	1.25187	NOT_EXPR	VARIABLE
CHAC1	CHAC1	chr15	41245636	41248717	ChaC, cation transport regulator homolog 1 (E. coli)	79094	http://www.ncbi.nlm.nih.gov/gene/?term=79094&report=generif		3030	0.481716	2.77453	2.55971	2.64869	3.72329	1.53251	2.59135	0.288208	0.706945	0.249389	-0.792131	0.917416	3.83696	-0.295339	0.000109306	0.00926888	2.33026	0.701635	1.0339	1.49875	-1.62862	-3.09217	DOWN	YES	0.05	1.35782	1.51595	1.49807	NOT_EXPR	VARIABLE
CTSB	CTSB	chr8	11700034	11725646	cathepsin B	1508	http://www.ncbi.nlm.nih.gov/gene/?term=1508&report=generif		3783	10.688	12.2466	9.94365	10.688	9.5783	11.9366	10.3319	9.28704	8.02215	8.95283	9.14095	9.48871	9.79516	9.42946	9.30744e-05	0.00847473	10.7733	9.15947	0.987397	0.56836	-1.61384	-3.06065	DOWN	YES	0.05	1.35782	9.96639	1.1403	EXPR	VARIABLE
PADI6	PADI6	chr1	17698741	17728195	peptidyl arginine deiminase, type VI	353238	http://www.ncbi.nlm.nih.gov/gene/?term=353238&report=generif		11302	-1.61968	-4.12278	-5.19768	-3.60468	-6.12396	-4.9387	-3.93518	-6.12396	-6.12396	-6.12396	-6.07443	-6.12396	-4.03234	-6.12396	1.49491e-06	0.000458465	-4.22038	-5.81808	1.43343	0.787653	-1.5977	-3.0266	DOWN	YES	0.05	1.35782	-5.01923	1.38633	NOT_EXPR	VARIABLE
PSG3	PSG3	chr19	43225794	43244668	pregnancy specific beta-1-glycoprotein 3	5671	http://www.ncbi.nlm.nih.gov/gene/?term=5671&report=generif		12565	-3.2909	-3.36166	-3.46443	-6.12396	-6.12396	-2.27898	-2.7178	-6.12396	-6.12396	-5.24722	-6.07443	-6.12396	-6.12396	-2.72062	6.45353e-13	1.48439e-09	-3.90881	-5.50544	1.56882	1.2699	-1.59663	-3.02436	DOWN	NO	0.05	1.35782	-4.70713	1.60205	NOT_EXPR	VARIABLE
LRP8	LRP8	chr1	53708041	53793821	low density lipoprotein receptor-related protein 8, apolipoprotein e receptor	7804	http://www.ncbi.nlm.nih.gov/gene/?term=7804&report=generif		8794	3.466	4.17255	4.60992	4.87748	5.17153	5.71409	6.88548	2.81289	2.45056	3.13131	6.47969	3.20864	2.7012	2.96845	3.1849e-06	0.000785004	4.98529	3.39325	1.10286	1.38526	-1.59205	-3.01477	DOWN	YES	0.05	1.35782	4.18927	1.45926	NOT_EXPR	VARIABLE
GAPDHS	GAPDHS	chr19	36024314	36036221	glyceraldehyde-3-phosphate dehydrogenase, spermatogenic	26330	http://www.ncbi.nlm.nih.gov/gene/?term=26330&report=generif		6021	-3.2909	-4.12278	-6.12396	-3.60468	-2.73894	-3.03333	-6.12396	-6.12396	-6.12396	-4.26561	-6.07443	-6.12396	-6.12396	-5.31978	4.12919e-05	0.00483957	-4.14836	-5.73652	1.41817	0.713191	-1.58816	-3.00665	DOWN	YES	0.05	1.35782	-4.94244	1.35723	NOT_EXPR	VARIABLE
GKN2	GKN2	chr2	69172364	69180102	gastrokine 2	200504	http://www.ncbi.nlm.nih.gov/gene/?term=200504&report=generif		6218	-6.12396	1.38028	-5.19768	-5.97537	-6.12396	-4.9387	-3.93518	-6.12396	-6.12396	-6.12396	-6.07443	-5.33494	-6.12396	-6.12396	0.00137742	0.0442947	-4.41637	-6.00416	2.67638	0.295675	-1.5878	-3.0059	DOWN	NO	0.05	1.35782	-5.21027	2.00627	NOT_EXPR	VARIABLE
ITGB8	ITGB8	chr7	20370725	20455382	integrin, beta 8	3696	http://www.ncbi.nlm.nih.gov/gene/?term=3696&report=generif		7706	7.6073	4.3081	3.74351	-0.135117	4.23419	3.62264	3.90315	2.01901	-0.907987	1.41963	5.38174	2.73607	3.03704	2.50253	0.000319172	0.0181268	3.89768	2.31258	2.25114	1.88925	-1.58511	-3.0003	DOWN	NO	0.05	1.35782	3.10513	2.15933	NOT_EXPR	VARIABLE
NAMPT	NAMPT	chr7	105888732	105925638	nicotinamide phosphoribosyltransferase	10135	http://www.ncbi.nlm.nih.gov/gene/?term=10135&report=generif		10045	7.86426	8.07863	7.93748	6.84751	7.37338	8.44233	9.85594	6.6645	6.49785	5.74473	6.62737	6.67928	6.00546	7.12857	0.000151768	0.0114158	8.05707	6.47825	0.945761	0.462281	-1.57882	-2.98726	DOWN	YES	0.05	1.35782	7.26766	1.08746	EXPR	VARIABLE								NAMPT	nicotinamide phosphoribosyltransferase	Extracellular Space
ICAM1	ICAM1	chr19	10381517	10397291	intercellular adhesion molecule 1	3383	http://www.ncbi.nlm.nih.gov/gene/?term=3383&report=generif		7279	6.44749	7.57684	6.28474	5.91597	5.34694	6.89247	6.18654	4.55147	3.7463	6.45091	3.55102	5.0384	4.7451	5.56556	0.00120855	0.0411824	6.37871	4.80696	0.710473	1.00856	-1.57175	-2.97265	DOWN	YES	0.05	1.35782	5.59284	1.16942	EXPR	VARIABLE
WFDC5	WFDC5	chr20	43738093	43743813	WAP four-disulfide core domain 5	149708	http://www.ncbi.nlm.nih.gov/gene/?term=149708&report=generif		17470	-6.12396	-5.24722	-4.26561	-2.95377	-6.12396	-4.9387	-2.24362	-6.12396	-6.12396	-6.12396	-6.07443	-6.12396	-6.12396	-6.12396	7.52301e-11	1.02959e-07	-4.55669	-6.11688	1.50221	0.0187206	-1.56019	-2.94893	DOWN	YES	0.05	1.35782	-5.33679	1.30271	NOT_EXPR	VARIABLE
KIFC1	KIFC1	chr6	33359313	33377699	kinesin family member C1	3833	http://www.ncbi.nlm.nih.gov/gene/?term=3833&report=generif		8087	5.80866	3.77995	6.28157	5.30769	5.4132	5.82649	5.67869	4.74619	2.88476	3.76879	3.40752	3.85828	5.65202	2.95346	3.11262e-06	0.000784593	5.44232	3.89586	0.798378	0.997802	-1.54646	-2.921	DOWN	YES	0.05	1.35782	4.66909	1.18219	NOT_EXPR	VARIABLE
BIRC5	BIRC5	chr17	76210277	76221716	baculoviral IAP repeat containing 5	332	http://www.ncbi.nlm.nih.gov/gene/?term=332&report=generif		1468	6.02281	4.26608	6.81642	6.14544	5.62194	6.27079	6.81346	5.07062	3.67651	3.26287	3.08547	4.18947	7.48238	4.3895	0.00148163	0.0456675	5.99385	4.45097	0.872966	1.5012	-1.54287	-2.91374	DOWN	YES	0.05	1.35782	5.22241	1.42574	EXPR	VARIABLE								BIRC5	baculoviral IAP repeat containing 5	Cytoplasm
SPN	SPN	chr16	29674271	29681823	sialophorin	6693	http://www.ncbi.nlm.nih.gov/gene/?term=6693&report=generif		15047	2.88985	3.96362	2.93486	2.91492	3.17823	3.31919	2.96318	1.94167	2.80959	1.51223	0.0785014	1.03777	1.94983	2.07956	7.0415e-06	0.00140838	3.16626	1.62988	0.385937	0.87223	-1.53639	-2.90067	DOWN	YES	0.05	1.35782	2.39807	1.02732	NOT_EXPR	VARIABLE
EMR2	EMR2	chr19	14843509	14889353	egf-like module containing, mucin-like, hormone receptor-like 2	30817	http://www.ncbi.nlm.nih.gov/gene/?term=30817&report=generif		4876	4.06967	4.16293	3.00976	4.56676	4.15006	4.24894	2.91923	2.47746	2.59842	2.09353	-0.0746875	3.21189	3.77984	2.39721	0.000945801	0.0353016	3.87534	2.35481	0.642514	1.2119	-1.52053	-2.86896	DOWN	YES	0.05	1.35782	3.11507	1.22101	NOT_EXPR	VARIABLE
KCNC3	KCNC3	chr19	50818765	50832634	potassium voltage-gated channel, Shaw-related subfamily, member 3	3748	http://www.ncbi.nlm.nih.gov/gene/?term=3748&report=generif		7826	0.304817	0.74773	-0.819393	0.708257	1.25349	0.742482	3.11334	-1.90373	-1.74725	4.32108	-1.99043	1.18754	-3.1173	-1.29642	0.000106951	0.00926888	0.864389	-0.649502	1.18394	2.55493	-1.51389	-2.85579	DOWN	NO	0.05	1.35782	0.107444	2.06803	NOT_EXPR	VARIABLE
TNS4	TNS4	chr17	38632080	38657854	tensin 4	84951	http://www.ncbi.nlm.nih.gov/gene/?term=84951&report=generif		16407	-1.98479	-1.31759	-1.91543	-1.50694	-3.21456	-1.32261	-0.559223	-3.46443	-2.84174	-3.91215	-1.78457	-3.2527	-4.03234	-3.12106	4.11861e-05	0.00483957	-1.68874	-3.20128	0.821364	0.753951	-1.51255	-2.85314	DOWN	YES	0.05	1.35782	-2.44501	1.09072	NOT_EXPR	VARIABLE
TMEM51	TMEM51	chr1	15479028	15546974	transmembrane protein 51	55092	http://www.ncbi.nlm.nih.gov/gene/?term=55092&report=generif		16249	5.08121	5.53313	4.62089	5.17363	2.98398	5.37801	4.18623	3.53058	2.14721	3.44383	2.89722	3.7466	3.94982	2.94665	0.000472876	0.0231053	4.70815	3.23741	0.888624	0.617002	-1.47074	-2.77164	DOWN	YES	0.05	1.35782	3.97278	1.05949	NOT_EXPR	VARIABLE
C10orf10	C10orf10	chr10	45471709	45474330	chromosome 10 open reading frame 10	11067	http://www.ncbi.nlm.nih.gov/gene/?term=11067&report=generif		1624	6.56418	8.51554	7.80833	6.65822	6.54368	5.12264	4.88155	5.12526	4.59524	4.93926	5.47564	5.40348	4.2362	6.23713	0.00155852	0.0471092	6.58488	5.1446	1.30839	0.650607	-1.44027	-2.71373	DOWN	YES	0.05	1.35782	5.86474	1.24256	EXPR	VARIABLE
CLNK	CLNK	chr4	10491838	10686386	cytokine-dependent hematopoietic cell linker	116449	http://www.ncbi.nlm.nih.gov/gene/?term=116449&report=generif		3278	-1.44702	-0.419533	-2.68	-3.60468	-2.57172	-2.50589	-3.00716	-6.12396	-4.32268	-4.26561	-4.03993	-3.91215	-4.03234	0.386353	2.20408e-06	0.000619291	-2.31943	-3.75862	1.05861	1.98025	-1.43919	-2.71168	DOWN	NO	0.05	1.35782	-3.03902	1.69846	NOT_EXPR	VARIABLE
PKM	PKM	chr15	72491370	72523727	pyruvate kinase, muscle	5315	http://www.ncbi.nlm.nih.gov/gene/?term=5315&report=generif		11868	8.88812	9.84538	9.97772	10.3979	9.95915	9.98699	10.721	8.61675	6.81074	8.50587	7.92326	9.21006	9.6539	9.00153	0.000424511	0.0212634	9.96803	8.53173	0.567671	0.938088	-1.4363	-2.70627	DOWN	YES	0.05	1.35782	9.24988	1.05371	EXPR	VARIABLE
CCNB1	CCNB1	chr5	68462837	68474070	cyclin B1	891	http://www.ncbi.nlm.nih.gov/gene/?term=891&report=generif		2612	6.37319	4.96836	5.86629	6.30464	6.5063	6.11148	7.03096	5.34293	3.58491	4.18539	4.86502	4.27663	6.10581	4.88832	0.000431575	0.0214633	6.16589	4.74986	0.639435	0.8289	-1.41603	-2.6685	DOWN	YES	0.05	1.35782	5.45787	1.02258	EXPR	VARIABLE
SKA3	SKA3	chr13	21727734	21750741	spindle and kinetochore associated complex subunit 3	221150	http://www.ncbi.nlm.nih.gov/gene/?term=221150&report=generif		14252	3.81891	2.13876	3.81107	4.59282	4.47362	4.10049	4.31797	2.9434	1.59958	2.15479	2.24256	2.62753	4.2109	1.6259	4.72263e-05	0.00539758	3.89338	2.48638	0.830672	0.903603	-1.407	-2.65185	DOWN	YES	0.05	1.35782	3.18988	1.10828	NOT_EXPR	VARIABLE
SLC22A18	SLC22A18	chr11	2920951	2946476	solute carrier family 22, member 18	5002	http://www.ncbi.nlm.nih.gov/gene/?term=5002&report=generif		14350	3.55519	4.3895	3.63216	3.62385	2.51507	3.28147	4.11724	2.43321	0.812759	3.93661	1.08714	2.01222	2.69261	2.31253	0.000878032	0.0344094	3.58778	2.18387	0.601657	1.04258	-1.40391	-2.64618	DOWN	YES	0.05	1.35782	2.88582	1.09517	NOT_EXPR	VARIABLE
GALNT6	GALNT6	chr12	51745833	51785200	UDP-N-acetyl-alpha-D-galactosamine:polypeptide N-acetylgalactosaminyltransferase 6 (GalNAc-T6)	11226	http://www.ncbi.nlm.nih.gov/gene/?term=11226&report=generif		6004	3.47114	3.90681	2.82483	4.65062	3.21556	3.84622	2.4035	2.75158	1.81504	1.62767	0.998205	1.68634	3.50304	2.12053	0.000976475	0.0359362	3.4741	2.07177	0.746603	0.824346	-1.40233	-2.64327	DOWN	YES	0.05	1.35782	2.77293	1.04898	NOT_EXPR	VARIABLE
GFI1	GFI1	chr1	92940318	92952433	growth factor independent 1 transcription repressor	2672	http://www.ncbi.nlm.nih.gov/gene/?term=2672&report=generif		6131	1.25708	1.67165	0.811933	1.19658	-0.346147	1.75673	1.23	-0.263341	-0.482716	-0.137678	0.226488	-1.43374	-0.740206	0.628346	0.000739789	0.0307678	1.08255	-0.314693	0.704884	0.668049	-1.39724	-2.63397	DOWN	YES	0.05	1.35782	0.383927	0.980262	NOT_EXPR	STABLE
MUCL1	MUCL1	chr12	55248299	55252174	mucin-like 1	118430	http://www.ncbi.nlm.nih.gov/gene/?term=118430&report=generif		9875	-4.04751	-3.06248	-6.12396	-5.97537	-5.97537	-3.97338	-3.93518	-6.12396	-6.12396	-6.12396	-6.07443	-6.12396	-6.12396	-6.12396	5.55722e-15	2.04517e-11	-4.72761	-6.11688	1.25801	0.0187206	-1.38927	-2.61947	DOWN	YES	0.05	1.35782	-5.42224	1.11814	NOT_EXPR	VARIABLE
LSMEM1	LSMEM1	chr7	112120908	112130943	leucine-rich single-pass membrane protein 1	286006	http://www.ncbi.nlm.nih.gov/gene/?term=286006&report=generif		8901	2.87623	3.30528	2.91869	2.09117	2.71207	2.01222	4.04381	0.569272	1.19592	1.21415	1.90458	1.01184	3.46571	0.881203	0.00101974	0.0370836	2.85135	1.46324	0.699354	0.972958	-1.38811	-2.61736	DOWN	YES	0.05	1.35782	2.15729	1.08693	NOT_EXPR	VARIABLE
IKZF3	IKZF3	chr17	37913968	38020441	IKAROS family zinc finger 3 (Aiolos)	22806	http://www.ncbi.nlm.nih.gov/gene/?term=22806&report=generif		7427	4.13416	4.71401	3.69902	3.15974	3.89762	3.90154	4.04381	2.18327	2.93256	3.85361	0.806881	1.40655	2.29947	4.38795	0.000510943	0.0241746	3.9357	2.5529	0.468613	1.27586	-1.3828	-2.60774	DOWN	YES	0.05	1.35782	3.2443	1.16939	NOT_EXPR	VARIABLE
SOWAHD	SOWAHD	chrX	118892576	118894165	sosondowah ankyrin repeat domain family member D	347454	http://www.ncbi.nlm.nih.gov/gene/?term=347454&report=generif		14894	2.43824	2.2928	1.55952	0.635047	-1.91277	1.82457	1.86248	1.26318	0.28232	0.171226	-2.85465	0.319938	-0.262777	0.123105	2.68006e-05	0.00369837	1.24284	-0.136807	1.51004	1.28512	-1.37965	-2.60205	DOWN	NO	0.05	1.35782	0.553016	1.52549	NOT_EXPR	VARIABLE
TNFAIP3	TNFAIP3	chr6	138188325	138204451	tumor necrosis factor, alpha-induced protein 3	7128	http://www.ncbi.nlm.nih.gov/gene/?term=7128&report=generif		16342	6.64091	5.64093	5.99082	5.31186	6.18179	5.8442	5.77605	4.77531	5.07133	3.92095	4.28546	4.87004	3.80198	5.01834	9.07021e-05	0.00838468	5.91236	4.53477	0.421709	0.527245	-1.37759	-2.59834	DOWN	YES	0.05	1.35782	5.22357	0.849303	EXPR	STABLE			TNFAIP3	tumor necrosis factor, alpha-induced protein 3	TSG	\Cell Cycle/Apoptosis; MAPK\""	Cell Survival	TNFAIP3	tumor necrosis factor, alpha-induced protein 3	Nucleus
TECTB	TECTB	chr10	114043493	114063070	tectorin beta	6975	http://www.ncbi.nlm.nih.gov/gene/?term=6975&report=generif		15770	-6.12396	-6.12396	-6.12396	-2.95377	-5.5561	-1.42851	-4.92353	-6.12396	-6.12396	-6.12396	-6.07443	-6.12396	-6.12396	-6.12396	4.884e-07	0.000176217	-4.74768	-6.11688	1.85301	0.0187206	-1.3692	-2.58327	DOWN	NO	0.05	1.35782	-5.43228	1.44556	NOT_EXPR	VARIABLE
CD7	CD7	chr17	80272746	80275480	CD7 molecule	924	http://www.ncbi.nlm.nih.gov/gene/?term=924&report=generif		2737	2.90238	3.39807	2.48112	1.7761	0.656551	2.35993	2.888	0.485596	1.4582	-0.110147	2.59702	0.828806	0.410985	1.30383	0.000846816	0.0337278	2.35174	0.996327	0.904379	0.887499	-1.35541	-2.5587	DOWN	YES	0.05	1.35782	1.67403	1.11159	NOT_EXPR	VARIABLE
ARL4A	ARL4A	chr7	12726452	12730558	ADP-ribosylation factor-like 4A	10124	http://www.ncbi.nlm.nih.gov/gene/?term=10124&report=generif		966	4.05866	4.75193	5.15186	4.93305	6.1714	5.45574	6.15144	3.7631	4.35175	2.25917	3.6588	3.77225	4.24122	5.16588	0.000796802	0.0323664	5.23915	3.88745	0.761635	0.885761	-1.3517	-2.55213	DOWN	YES	0.05	1.35782	4.5633	1.05913	NOT_EXPR	VARIABLE
TRIP13	TRIP13	chr5	892969	918164	thyroid hormone receptor interactor 13	9319	http://www.ncbi.nlm.nih.gov/gene/?term=9319&report=generif		16634	4.94887	2.93188	5.03336	4.48285	5.33358	5.26009	5.58583	4.68103	3.36266	2.75293	2.77865	2.99971	4.64552	2.94665	0.000371243	0.0198007	4.79664	3.45245	0.892646	0.850983	-1.34419	-2.53887	DOWN	YES	0.05	1.35782	4.12454	1.09016	NOT_EXPR	VARIABLE
ENO1	ENO1	chr1	8921059	8939151	enolase 1, (alpha)	2023	http://www.ncbi.nlm.nih.gov/gene/?term=2023&report=generif		4894	10.2082	10.0385	10.2867	10.8266	8.90224	10.1869	12.5945	8.94064	8.74641	8.29185	8.97085	8.54776	11.0232	9.20107	7.34591e-05	0.00729268	10.4348	9.10311	1.11492	0.897585	-1.3317	-2.51699	DOWN	NO	0.05	1.35782	9.76896	1.1929	EXPR	VARIABLE
E2F1	E2F1	chr20	32263292	32274210	E2F transcription factor 1	1869	http://www.ncbi.nlm.nih.gov/gene/?term=1869&report=generif		4620	5.91597	4.60522	5.83555	5.83415	5.84619	5.40348	6.14611	4.69995	3.95979	4.36934	2.37723	4.69669	6.44764	3.74715	0.000484128	0.023502	5.65524	4.32826	0.512484	1.22796	-1.32698	-2.50877	DOWN	YES	0.05	1.35782	4.99175	1.13633	NOT_EXPR	VARIABLE								E2F1	E2F transcription factor 1	Nucleus
NCAPG2	NCAPG2	chr7	158424003	158497520	non-SMC condensin II complex, subunit G2	54892	http://www.ncbi.nlm.nih.gov/gene/?term=54892&report=generif		10100	6.31448	5.17234	6.14737	6.02323	6.42239	6.82202	6.83989	5.1552	4.58445	4.91098	4.58703	4.46852	5.8844	4.96158	3.03713e-05	0.00397412	6.24882	4.93602	0.567504	0.485231	-1.31279	-2.48422	DOWN	YES	0.05	1.35782	5.59242	0.849301	EXPR	STABLE
ANKRD66	ANKRD66	chr6	46714654	46726954	ankyrin repeat domain 66	100287718	http://www.ncbi.nlm.nih.gov/gene/?term=100287718&report=generif		696	-4.04751	-2.1774	-2.68	-4.51367	-6.12396	-6.12396	-6.12396	-6.12396	-6.12396	-6.12396	-6.07443	-4.27315	-6.12396	-6.12396	0.0012507	0.0415733	-4.54149	-5.85248	1.67389	0.696665	-1.31099	-2.48111	DOWN	NO	0.05	1.35782	-5.19699	1.4071	NOT_EXPR	VARIABLE
PSG6	PSG6	chr19	43406234	43422076	pregnancy specific beta-1-glycoprotein 6	5675	http://www.ncbi.nlm.nih.gov/gene/?term=5675&report=generif		12568	-1.98479	-5.24722	-6.12396	-4.51367	-6.12396	-3.45538	-3.93518	-6.12396	-6.12396	-6.12396	-6.07443	-6.12396	-6.12396	-3.80139	0.000929429	0.034976	-4.48345	-5.78509	1.50375	0.874922	-1.30163	-2.46508	DOWN	NO	0.05	1.35782	-5.13427	1.36129	NOT_EXPR	VARIABLE
WDR76	WDR76	chr15	44119112	44160617	WD repeat domain 76	79968	http://www.ncbi.nlm.nih.gov/gene/?term=79968&report=generif		17441	4.50592	4.58816	4.70558	5.32232	4.48661	4.36724	4.82782	3.88564	2.6318	3.35764	3.71376	3.16754	4.78049	2.20487	7.59843e-05	0.00747694	4.68624	3.39168	0.318528	0.847923	-1.29456	-2.45302	DOWN	YES	0.05	1.35782	4.03896	0.910967	NOT_EXPR	STABLE
PIM2	PIM2	chrX	48770459	48776413	pim-2 oncogene	11040	http://www.ncbi.nlm.nih.gov/gene/?term=11040&report=generif		11818	3.65464	3.72119	3.68294	4.15192	2.9426	4.26915	5.4718	1.96558	2.14721	2.61884	2.3471	3.81142	2.56341	3.41907	0.000234157	0.0151715	3.98489	2.69609	0.782703	0.676625	-1.2888	-2.44325	DOWN	YES	0.05	1.35782	3.34049	0.970179	NOT_EXPR	STABLE
AIG1	AIG1	chr6	143382023	143661441	androgen-induced 1	51390	http://www.ncbi.nlm.nih.gov/gene/?term=51390&report=generif		441	4.95064	5.26601	5.13136	5.96769	5.42031	5.74232	4.9112	4.27313	4.63613	0.95939	5.20819	4.2254	4.63313	4.48151	0.000298331	0.0172137	5.34136	4.05955	0.397236	1.40493	-1.28181	-2.43143	DOWN	NO	0.05	1.35782	4.70046	1.19423	NOT_EXPR	VARIABLE
LAMP2	LAMP2	chrX	119560003	119603204	lysosomal-associated membrane protein 2	3920	http://www.ncbi.nlm.nih.gov/gene/?term=3920&report=generif		8421	9.08779	9.27539	9.17964	9.04784	8.61675	10.2286	8.85251	7.4213	7.61648	8.01463	7.69557	7.78503	7.41463	9.3925	3.50046e-06	0.000825794	9.18407	7.90574	0.509741	0.688065	-1.27834	-2.42559	DOWN	YES	0.05	1.35782	8.54491	0.882267	EXPR	STABLE
CDC25C	CDC25C	chr5	137620959	137667516	cell division cycle 25C	995	http://www.ncbi.nlm.nih.gov/gene/?term=995&report=generif		2769	3.31479	1.58578	3.31789	2.97726	2.6984	3.11669	3.69183	2.84636	1.10079	0.362517	1.10475	1.72166	3.4607	1.18076	0.000103759	0.00911108	2.95752	1.6825	0.679613	1.09426	-1.27502	-2.42002	DOWN	YES	0.05	1.35782	2.32001	1.09704	NOT_EXPR	VARIABLE
CHST11	CHST11	chr12	104850692	105155792	carbohydrate (chondroitin 4) sulfotransferase 11	50515	http://www.ncbi.nlm.nih.gov/gene/?term=50515&report=generif		3123	5.46122	6.63045	5.65396	5.17363	5.29334	5.61719	5.75547	4.20724	3.79662	4.41945	4.70791	5.13708	4.42294	4.05222	2.54697e-05	0.00357761	5.65504	4.39192	0.476637	0.439833	-1.26311	-2.40013	DOWN	YES	0.05	1.35782	5.02348	0.789737	EXPR	STABLE
CDCA2	CDCA2	chr8	25316513	25365425	cell division cycle associated 2	157313	http://www.ncbi.nlm.nih.gov/gene/?term=157313&report=generif		2792	4.13763	2.36129	3.719	3.79662	4.38646	4.13161	4.44995	3.4971	1.49061	1.26458	2.83686	2.62046	4.27172	2.24716	0.000501434	0.0239039	3.85465	2.60407	0.712494	1.06415	-1.25058	-2.37937	DOWN	NO	0.05	1.35782	3.22936	1.08536	NOT_EXPR	VARIABLE
FAM72B	FAM72B	chr1	120839005	120855681	family with sequence similarity 72, member B	653820	http://www.ncbi.nlm.nih.gov/gene/?term=653820&report=generif		5402	2.84238	0.808066	1.87878	3.71142	-0.109503	3.22978	2.01901	0.713988	0.620519	0.501422	0.633976	-0.27901	3.04441	0.453657	0.00130036	0.0424962	2.05427	0.812709	1.35499	1.03897	-1.24157	-2.36455	DOWN	NO	0.05	1.35782	1.43349	1.32688	NOT_EXPR	VARIABLE
HIST1H2AJ	HIST1H2AJ	chr6	27782080	27782518	histone cluster 1, H2aj	8331	http://www.ncbi.nlm.nih.gov/gene/?term=8331&report=generif		6934	-6.12396	-4.12278	-4.26561	-4.51367	-6.12396	-4.9387	-2.0707	-4.12278	-6.12396	-6.12396	-6.07443	-6.12396	-6.12396	-6.12396	1.1986e-06	0.000380267	-4.5942	-5.831	1.38466	0.753481	-1.2368	-2.35675	DOWN	NO	0.05	1.35782	-5.2126	1.24851	NOT_EXPR	VARIABLE
CYB5R1	CYB5R1	chr1	202931001	202936404	cytochrome b5 reductase 1	51706	http://www.ncbi.nlm.nih.gov/gene/?term=51706&report=generif		3877	5.69674	6.5435	5.1584	5.0879	7.17383	5.57615	6.25225	4.95815	4.83207	5.09793	4.44213	4.31797	4.7005	4.5427	0.000728566	0.0303999	5.92697	4.69878	0.765005	0.282728	-1.22819	-2.34273	DOWN	YES	0.05	1.35782	5.31287	0.844465	EXPR	STABLE
GARS	GARS	chr7	30634181	30673648	glycyl-tRNA synthetase	2617	http://www.ncbi.nlm.nih.gov/gene/?term=2617&report=generif		6028	7.14719	8.56346	7.2192	7.88654	8.29957	7.47785	7.92426	6.29725	5.7625	6.06059	6.51808	6.67819	7.96741	6.65822	0.000286802	0.0171346	7.7883	6.56318	0.535674	0.702441	-1.22512	-2.33775	DOWN	YES	0.05	1.35782	7.17574	0.874222	EXPR	STABLE
PTPRJ	PTPRJ	chr11	48002110	48192394	protein tyrosine phosphatase, receptor type, J	5795	http://www.ncbi.nlm.nih.gov/gene/?term=5795&report=generif		12716	6.89964	6.57862	4.87231	5.7114	5.51257	5.965	4.98739	4.77125	4.40847	4.1183	3.52254	4.15492	4.91072	6.07637	0.00167782	0.0493188	5.78956	4.56608	0.758653	0.808829	-1.22348	-2.33509	DOWN	YES	0.05	1.35782	5.17782	0.985187	EXPR	STABLE
DPCR1	DPCR1	chr6	30908777	30921998	diffuse panbronchiolitis critical region 1	135656	http://www.ncbi.nlm.nih.gov/gene/?term=135656&report=generif		4461	-6.12396	-3.7139	-4.26561	-3.60468	-5.5561	-6.12396	-4.92353	-6.12396	-6.12396	-6.12396	-6.07443	-6.12396	-6.12396	-6.12396	7.68603e-11	1.02959e-07	-4.90168	-6.11688	1.07349	0.0187206	-1.2152	-2.32174	DOWN	YES	0.05	1.35782	-5.50928	0.964162	NOT_EXPR	STABLE
USP26	USP26	chrX	132159507	132162300	ubiquitin specific peptidase 26	83844	http://www.ncbi.nlm.nih.gov/gene/?term=83844&report=generif		17158	-4.04751	-6.12396	-5.19768	-4.51367	-6.12396	-4.9387	-3.44257	-6.12396	-6.12396	-6.12396	-6.07443	-6.12396	-6.12396	-6.12396	4.89815e-11	8.19371e-08	-4.91258	-6.11688	1.00708	0.0187206	-1.2043	-2.30426	DOWN	YES	0.05	1.35782	-5.51473	0.926678	NOT_EXPR	STABLE
ALDOA	ALDOA	chr16	30064411	30081741	aldolase A, fructose-bisphosphate	226	http://www.ncbi.nlm.nih.gov/gene/?term=226&report=generif		520	9.52064	9.48871	9.45235	9.98699	9.33914	9.73545	10.9186	8.51322	7.89189	8.34488	8.17203	8.70101	9.64138	8.88212	0.00015664	0.0114925	9.77741	8.59236	0.546963	0.567312	-1.18505	-2.27371	DOWN	YES	0.05	1.35782	9.18489	0.815298	EXPR	STABLE
EZR	EZR	chr6	159186773	159240456	ezrin	7430	http://www.ncbi.nlm.nih.gov/gene/?term=7430&report=generif		5120	7.96285	7.82059	7.67853	6.36944	7.61648	6.73651	7.52278	5.74977	5.81978	6.78994	5.87836	6.16674	7.1746	5.86287	0.000789822	0.0322483	7.38674	6.20601	0.596415	0.557241	-1.18073	-2.26692	DOWN	YES	0.05	1.35782	6.79637	0.826338	EXPR	STABLE
STK17A	STK17A	chr7	43622692	43666978	serine/threonine kinase 17a	9263	http://www.ncbi.nlm.nih.gov/gene/?term=9263&report=generif		15279	6.9839	6.54831	5.11968	6.63957	3.59382	6.53069	6.1777	4.41566	4.33878	4.5569	4.43484	4.70319	5.36018	5.63357	6.97499e-05	0.00709098	5.94195	4.77759	1.19248	0.511106	-1.16437	-2.24135	DOWN	NO	0.05	1.35782	5.35977	1.06859	EXPR	VARIABLE
MOSPD1	MOSPD1	chrX	134021662	134049297	motile sperm domain containing 1	56180	http://www.ncbi.nlm.nih.gov/gene/?term=56180&report=generif		9582	5.23194	5.36339	4.46272	4.39081	5.22282	5.66367	5.75547	4.08132	4.42294	3.61283	3.67878	3.92996	3.88901	4.34638	0.000577992	0.0265228	5.15583	3.99446	0.537972	0.309721	-1.16137	-2.2367	DOWN	YES	0.05	1.35782	4.57515	0.735516	NOT_EXPR	STABLE
CCL1	CCL1	chr17	32687347	32690252	chemokine (C-C motif) ligand 1	6346	http://www.ncbi.nlm.nih.gov/gene/?term=6346&report=generif		2584	-3.2909	-1.61968	-6.12396	-5.97537	-5.97537	-4.9387	-4.92353	-6.12396	-6.12396	-6.12396	-6.07443	-4.27315	-6.12396	-6.12396	5.9496e-08	3.31753e-05	-4.6925	-5.85248	1.67637	0.696665	-1.15998	-2.23454	DOWN	NO	0.05	1.35782	-5.27249	1.37233	NOT_EXPR	VARIABLE
PPP1R3A	PPP1R3A	chr7	113516882	113559082	protein phosphatase 1, regulatory subunit 3A	5506	http://www.ncbi.nlm.nih.gov/gene/?term=5506&report=generif		12267	-6.12396	-5.24722	-5.19768	-3.60468	-2.27898	-6.12396	-6.12396	-6.12396	-6.12396	-6.12396	-6.07443	-6.12396	-6.12396	-6.12396	2.84882e-10	2.49624e-07	-4.9572	-6.11688	1.48482	0.0187206	-1.15968	-2.23407	DOWN	NO	0.05	1.35782	-5.53704	1.17464	NOT_EXPR	VARIABLE
NUAK2	NUAK2	chr1	205271191	205290883	NUAK family, SNF1-like kinase, 2	81788	http://www.ncbi.nlm.nih.gov/gene/?term=81788&report=generif		10626	2.99505	3.32749	2.01222	1.79266	1.98401	1.63092	2.5421	1.33823	1.53605	1.43564	0.0785014	1.68634	1.03212	1.07294	0.00142499	0.0449589	2.32635	1.16855	0.64295	0.535297	-1.1578	-2.23118	DOWN	YES	0.05	1.35782	1.74745	0.827013	NOT_EXPR	STABLE
WFDC10A	WFDC10A	chr20	44258385	44259831	WAP four-disulfide core domain 10A	140832	http://www.ncbi.nlm.nih.gov/gene/?term=140832&report=generif		17463	-4.04751	-3.36166	-4.26561	-6.12396	-5.97537	-4.9387	-6.12396	-6.12396	-6.12396	-6.12396	-6.07443	-6.12396	-6.12396	-6.12396	9.84915e-11	1.02959e-07	-4.97668	-6.11688	1.1261	0.0187206	-1.1402	-2.20411	DOWN	NO	0.05	1.35782	-5.54678	0.967187	NOT_EXPR	STABLE
NFAM1	NFAM1	chr22	42776414	42828401	NFAT activating protein with ITAM motif 1	150372	http://www.ncbi.nlm.nih.gov/gene/?term=150372&report=generif		10259	5.09126	5.53871	3.73308	4.74933	4.8255	5.04575	3.47114	3.66148	3.98293	3.32322	3.92409	2.48523	3.82634	3.33653	0.000203886	0.0137931	4.63639	3.50569	0.753985	0.521721	-1.1307	-2.18965	DOWN	YES	0.05	1.35782	4.07104	0.855697	NOT_EXPR	STABLE
IL1F10	IL1F10	chr2	113825547	113833427	interleukin 1 family, member 10 (theta)	84639	http://www.ncbi.nlm.nih.gov/gene/?term=84639&report=generif		7463	-6.12396	-3.7139	-6.12396	-4.51367	-6.12396	-4.9387	-3.44257	-6.12396	-6.12396	-6.12396	-6.07443	-6.12396	-6.12396	-6.12396	8.97281e-11	1.02959e-07	-4.99724	-6.11688	1.16259	0.0187206	-1.11964	-2.17292	DOWN	NO	0.05	1.35782	-5.55706	0.980555	NOT_EXPR	STABLE
CISH	CISH	chr3	50643885	50649262	cytokine inducible SH2-containing protein	1154	http://www.ncbi.nlm.nih.gov/gene/?term=1154&report=generif		3162	3.57584	4.9943	3.42112	3.68494	2.80146	4.39498	3.85696	3.07295	3.01789	3.16534	0.998205	2.74831	2.67667	3.21796	0.00122287	0.0414402	3.81851	2.69962	0.705377	0.777169	-1.1189	-2.17181	DOWN	NO	0.05	1.35782	3.25907	0.919491	NOT_EXPR	STABLE
FEN1	FEN1	chr11	61560109	61564714	flap structure-specific endonuclease 1	2237	http://www.ncbi.nlm.nih.gov/gene/?term=2237&report=generif		5595	5.56985	5.87897	5.42245	6.2037	5.73818	6.35509	6.44435	5.19649	4.26436	4.11478	3.64443	4.88578	7.59165	4.09349	0.00068874	0.029269	5.94466	4.82728	0.396944	1.32562	-1.11737	-2.16951	DOWN	NO	0.05	1.35782	5.38597	1.10449	EXPR	VARIABLE
MAL	MAL	chr2	95691400	95719737	mal, T-cell differentiation protein	4118	http://www.ncbi.nlm.nih.gov/gene/?term=4118&report=generif		9041	0.105316	-0.243397	-1.19654	-5.97537	2.30678	-0.882854	-1.61968	-2.29861	-4.32268	-3.12106	3.33295	-3.2527	-2.56157	-2.93921	0.00056433	0.0259606	-1.07225	-2.16612	2.51274	2.50848	-1.09388	-2.13447	DOWN	NO	0.05	1.35782	-1.61919	2.47799	NOT_EXPR	VARIABLE
NINJ1	NINJ1	chr9	95883771	95896570	ninjurin 1	4814	http://www.ncbi.nlm.nih.gov/gene/?term=4814&report=generif		10315	6.67239	7.02114	6.75991	6.55442	5.32745	7.11407	6.34799	5.76818	5.07289	5.77524	5.69866	5.5168	4.72504	5.60599	0.000280793	0.0168302	6.54248	5.45183	0.596414	0.401125	-1.09065	-2.1297	DOWN	YES	0.05	1.35782	5.99716	0.747456	EXPR	STABLE
SEPT1	SEPT1								13972	3.02518	4.44423	2.81941	3.29664	1.66039	3.15753	3.30868	1.77444	2.00601	2.04868	1.70227	1.81504	1.93197	2.80618	1.974e-06	0.000576564	3.10172	2.01208	0.821508	0.371857	-1.08964	-2.12821	DOWN	YES	0.05	1.35782	2.5569	0.833644	NOT_EXPR	STABLE
CHCHD3	CHCHD3	chr7	132469623	132766828	coiled-coil-helix-coiled-coil-helix domain containing 3	54927	http://www.ncbi.nlm.nih.gov/gene/?term=54927&report=generif		3041	6.57293	6.8705	5.62366	6.41596	7.0475	6.95371	7.15838	5.9594	5.44195	5.17747	5.66869	5.47593	5.69674	5.62627	3.67426e-06	0.000855824	6.66323	5.57806	0.527601	0.244769	-1.08517	-2.12163	DOWN	YES	0.05	1.35782	6.12065	0.687875	EXPR	STABLE
C8B	C8B	chr1	57394883	57431813	complement component 8, beta polypeptide	732	http://www.ncbi.nlm.nih.gov/gene/?term=732&report=generif		2139	-6.12396	-1.16947	-5.19768	-6.12396	-5.5561	-4.9387	-6.12396	-6.12396	-6.12396	-6.12396	-6.07443	-6.12396	-6.12396	-6.12396	3.30008e-07	0.000134944	-5.0334	-6.11688	1.77045	0.0187206	-1.08348	-2.11914	DOWN	NO	0.05	1.35782	-5.57514	1.32775	NOT_EXPR	VARIABLE
C7orf34	C7orf34	chr7	142636603	142637957	chromosome 7 open reading frame 34	135927	http://www.ncbi.nlm.nih.gov/gene/?term=135927&report=generif		2122	-4.04751	-3.36166	-5.19768	-3.60468	-6.12396	-4.9387	-6.12396	-6.12396	-6.12396	-6.12396	-6.07443	-4.27315	-6.12396	-6.12396	0.000531062	0.0249288	-4.77116	-5.85248	1.13587	0.696665	-1.08131	-2.11596	DOWN	NO	0.05	1.35782	-5.31182	1.06502	NOT_EXPR	VARIABLE
ARPC1B	ARPC1B	chr7	98972298	98992404	actin related protein 2/3 complex, subunit 1B, 41kDa	10095	http://www.ncbi.nlm.nih.gov/gene/?term=10095&report=generif		1002	8.31193	8.69961	7.33051	7.70114	7.05086	8.06693	8.89456	7.14588	6.24078	7.05217	6.59273	6.8499	7.50497	7.10887	0.00120803	0.0411824	8.00793	6.9279	0.68671	0.412164	-1.08004	-2.11409	DOWN	YES	0.05	1.35782	7.46792	0.781092	EXPR	STABLE
OGDH	OGDH	chr7	44646121	44748669	oxoglutarate (alpha-ketoglutarate) dehydrogenase (lipoamide)	4967	http://www.ncbi.nlm.nih.gov/gene/?term=4967&report=generif		10756	6.89247	7.98604	7.70363	7.14847	7.92643	7.10155	7.3013	6.14264	6.03421	7.35214	5.74769	6.63522	6.27911	6.32242	0.00049378	0.0237172	7.43713	6.35906	0.432584	0.515806	-1.07807	-2.11121	DOWN	YES	0.05	1.35782	6.89809	0.722544	EXPR	STABLE
ANKRD9	ANKRD9	chr14	102973198	102976128	ankyrin repeat domain 9	122416	http://www.ncbi.nlm.nih.gov/gene/?term=122416&report=generif		698	4.72087	4.94473	6.08303	5.05438	5.00323	5.3573	6.32453	4.11643	4.65632	4.01767	2.3471	3.95173	6.74674	4.26154	0.000621639	0.0278316	5.35544	4.29965	0.612995	1.3015	-1.05579	-2.07886	DOWN	NO	0.05	1.35782	4.82754	1.12042	NOT_EXPR	VARIABLE
PSD4	PSD4	chr2	113931560	113960677	pleckstrin and Sec7 domain containing 4	23550	http://www.ncbi.nlm.nih.gov/gene/?term=23550&report=generif		12558	4.10145	5.12457	4.36856	3.60833	4.77581	4.7257	4.32326	3.38243	4.25383	4.78395	2.56869	2.39248	3.1096	3.14907	0.000635663	0.0281174	4.43252	3.37715	0.497939	0.865493	-1.05537	-2.07826	DOWN	NO	0.05	1.35782	3.90484	0.871801	NOT_EXPR	STABLE
PSRC1	PSRC1	chr1	109822176	109825790	proline/serine-rich coiled-coil 1	84722	http://www.ncbi.nlm.nih.gov/gene/?term=84722&report=generif		12629	4.2362	4.77515	4.39895	5.67606	4.25215	3.98972	4.23294	4.32398	3.58108	3.02477	3.26085	2.5282	5.43146	2.07956	0.00123087	0.0414767	4.50874	3.46141	0.567335	1.12921	-1.04733	-2.06669	DOWN	NO	0.05	1.35782	3.98508	1.01606	NOT_EXPR	VARIABLE
ATP6AP1	ATP6AP1	chrX	153656978	153664862	ATPase, H+ transporting, lysosomal accessory protein 1	537	http://www.ncbi.nlm.nih.gov/gene/?term=537&report=generif		1202	6.78463	7.85848	7.83617	7.82401	7.5249	8.82083	7.39291	6.2764	6.08388	6.68017	5.91342	6.8728	7.08338	7.80252	0.000882532	0.0344094	7.72027	6.67322	0.615804	0.653901	-1.04705	-2.0663	DOWN	NO	0.05	1.35782	7.19675	0.817026	EXPR	STABLE
TUBG1	TUBG1	chr17	40761358	40767256	tubulin, gamma 1	7283	http://www.ncbi.nlm.nih.gov/gene/?term=7283&report=generif		16852	4.51542	5.25343	5.72387	5.29935	6.11279	5.74232	5.96184	4.81935	4.47304	4.52393	3.80479	4.81421	4.83071	4.0263	0.00147842	0.0456675	5.51557	4.47033	0.542587	0.410879	-1.04524	-2.06371	DOWN	YES	0.05	1.35782	4.99295	0.712697	NOT_EXPR	STABLE
VMA21	VMA21	chrX	150565657	150577836	VMA21 vacuolar H+-ATPase homolog (S. cerevisiae)	203547	http://www.ncbi.nlm.nih.gov/gene/?term=203547&report=generif		17279	6.89498	6.36875	6.78025	6.86643	6.13546	8.81373	6.55426	5.79256	5.61327	6.31215	5.05298	5.20092	5.92682	7.25735	0.00115868	0.0403804	6.91627	5.87943	0.881504	0.742736	-1.03683	-2.05172	DOWN	NO	0.05	1.35782	6.39785	0.950094	EXPR	STABLE
ATP6V0B	ATP6V0B	chr1	44440602	44443972	ATPase, H+ transporting, lysosomal 21kDa, V0 subunit b	533	http://www.ncbi.nlm.nih.gov/gene/?term=533&report=generif		1208	7.26434	7.8178	6.69139	7.98604	6.68262	8.03809	7.83965	6.01129	6.15951	5.36883	6.3397	6.46096	8.49937	6.23713	0.000108961	0.00926888	7.47427	6.43954	0.593716	0.974896	-1.03473	-2.04873	DOWN	NO	0.05	1.35782	6.95691	0.943189	EXPR	STABLE
SLC8A1	SLC8A1	chr2	40339286	40739575	solute carrier family 8 (sodium/calcium exchanger), member 1	6546	http://www.ncbi.nlm.nih.gov/gene/?term=6546&report=generif		14625	5.19986	5.31567	2.93486	4.11381	4.55166	4.78951	4.61973	4.36501	3.10538	3.44019	3.34771	2.50103	3.75049	3.79639	0.00116141	0.040399	4.50358	3.47231	0.801527	0.587919	-1.03127	-2.04382	DOWN	NO	0.05	1.35782	3.98795	0.861613	NOT_EXPR	STABLE
CCNA2	CCNA2	chr4	122737599	122745088	cyclin A2	890	http://www.ncbi.nlm.nih.gov/gene/?term=890&report=generif		2611	5.33988	3.70613	5.86248	6.10644	5.4359	5.31915	5.80168	4.68391	3.84622	3.55373	4.19106	4.35505	6.23851	3.5824	8.81081e-05	0.00822984	5.36738	4.35013	0.790303	0.929186	-1.01725	-2.02406	DOWN	NO	0.05	1.35782	4.85875	0.982524	NOT_EXPR	STABLE
NLRC5	NLRC5	chr16	57050986	57117436	NLR family, CARD domain containing 5	84166	http://www.ncbi.nlm.nih.gov/gene/?term=84166&report=generif		10369	6.10101	6.40822	7.44871	6.57568	5.46347	5.56401	7.14773	5.42265	5.46867	5.37203	3.7463	5.58205	5.16052	6.86864	0.000838795	0.0334808	6.38698	5.37441	0.747662	0.91137	-1.01257	-2.0175	DOWN	NO	0.05	1.35782	5.88069	0.957805	EXPR	STABLE
SYTL4	SYTL4	chrX	99929489	99987135	synaptotagmin-like 4	94121	http://www.ncbi.nlm.nih.gov/gene/?term=94121&report=generif		15488	4.32675	4.30362	4.51157	4.97027	4.8045	4.68894	3.34828	3.3136	2.80385	4.27456	3.13548	2.66071	4.74933	2.94014	5.49768e-05	0.00595076	4.42199	3.4111	0.532626	0.793256	-1.0109	-2.01516	DOWN	NO	0.05	1.35782	3.91654	0.834559	NOT_EXPR	STABLE
CHI3L1	CHI3L1	chr1	203148059	203155922	chitinase 3-like 1 (cartilage glycoprotein-39)	1116	http://www.ncbi.nlm.nih.gov/gene/?term=1116&report=generif		3064	1.54714	12.5945	6.40105	3.05766	8.6746	7.34879	9.54426	-0.724085	-0.533446	7.63836	6.47806	-3.59563	-0.377059	-0.971339	0.00200019	0.0550981	7.024	1.13069	3.79316	4.20681	-5.89331	-59.4378	EQ	YES	0.05	1.35782	4.07735	4.91521	NOT_EXPR	VARIABLE
PI3	PI3	chr20	43803540	43805185	peptidase inhibitor 3, skin-derived	5266	http://www.ncbi.nlm.nih.gov/gene/?term=5266&report=generif		11755	-3.2909	3.39807	-0.819393	2.1059	0.605748	3.15327	6.60082	-4.12278	-1.91277	-5.24722	-6.07443	-4.27315	-6.12396	-0.0722722	0.00219709	0.0585074	1.67907	-3.97522	3.20492	2.24495	-5.6543	-50.3632	EQ	YES	0.05	1.35782	-1.14808	3.95908	NOT_EXPR	VARIABLE
AQP9	AQP9	chr15	58430408	58478110	aquaporin 9	366	http://www.ncbi.nlm.nih.gov/gene/?term=366&report=generif		849	0.196607	7.71268	2.92935	3.7927	-0.840656	4.43663	7.11407	-0.0782265	0.763257	-6.12396	-4.03993	-0.728095	0.703438	-1.44644	0.0119688	0.134456	3.6202	-1.56428	3.20804	2.5949	-5.18447	-36.3649	EQ	YES	0.05	1.35782	1.02796	3.88514	NOT_EXPR	VARIABLE
PSG1	PSG1	chr19	43370613	43383871	pregnancy specific beta-1-glycoprotein 1	5669	http://www.ncbi.nlm.nih.gov/gene/?term=5669&report=generif		12562	9.98699	4.81251	-6.12396	-2.95377	-6.12396	4.58059	-3.44257	-6.12396	-6.12396	-6.12396	-6.07443	-6.12396	-6.12396	3.33653	0.0433234	0.258242	0.10512	-4.76538	6.31647	3.57266	-4.8705	-29.2528	EQ	YES	0.05	1.35782	-2.33013	5.54004	NOT_EXPR	VARIABLE
HAS1	HAS1	chr19	52216365	52227221	hyaluronan synthase 1	3036	http://www.ncbi.nlm.nih.gov/gene/?term=3036&report=generif		6754	1.01253	-3.36166	5.38942	5.06366	-2.31899	2.48435	0.913049	-6.12396	-6.12396	-3.91215	-6.07443	-3.2527	-2.56157	3.51157	0.00728782	0.103515	1.31177	-3.50531	3.35039	3.432	-4.81708	-28.1893	EQ	YES	0.05	1.35782	-1.09677	4.10663	NOT_EXPR	VARIABLE
WISP2	WISP2	chr20	43343885	43356452	WNT1 inducible signaling pathway protein 2	8839	http://www.ncbi.nlm.nih.gov/gene/?term=8839&report=generif		17487	7.2801	7.66476	7.26381	5.89327	1.62269	7.34824	5.36319	-6.12396	-4.32268	3.05965	-0.533446	5.13708	4.28513	7.24435	0.0174604	0.16409	6.06229	1.24945	2.13603	5.03553	-4.81285	-28.1068	EQ	YES	0.05	1.35782	3.65587	4.47718	NOT_EXPR	VARIABLE
CD177	CD177	chr19	43857825	43867480	CD177 molecule	57126	http://www.ncbi.nlm.nih.gov/gene/?term=57126&report=generif		2676	3.43602	9.74236	4.55098	-6.12396	-3.76343	0.473912	0.699446	-4.12278	-2.84174	-0.194062	-6.07443	-5.33494	-6.12396	1.74805	0.0720388	0.331916	1.28791	-3.27769	5.29466	3.05031	-4.5656	-23.68	EQ	YES	0.05	1.35782	-0.994894	4.77963	NOT_EXPR	VARIABLE
IL8	IL8	chr4	74606223	74609433	interleukin 8	3576	http://www.ncbi.nlm.nih.gov/gene/?term=3576&report=generif		7512	1.96109	2.94097	6.35868	3.38389	0.960053	6.12111	3.96306	-1.42851	-2.84174	-4.26561	-4.03993	2.27726	3.11822	2.42467	0.0472004	0.269284	3.66984	-0.679378	2.00833	3.21947	-4.34921	-20.3819	EQ	YES	0.05	1.35782	1.49523	3.42609	NOT_EXPR	VARIABLE
MARCO	MARCO	chr2	119699745	119752236	macrophage receptor with collagenous structure	8685	http://www.ncbi.nlm.nih.gov/gene/?term=8685&report=generif		9158	1.43696	6.70015	1.63733	2.61834	-2.8184	6.22776	6.36525	-2.95377	1.10079	-1.70212	1.44067	-2.83924	-4.03234	1.41881	0.0293029	0.214359	3.16677	-1.08103	3.50093	2.34744	-4.2478	-18.9983	EQ	YES	0.05	1.35782	1.04287	3.6136	NOT_EXPR	VARIABLE
KCNK15	KCNK15	chr20	43374488	43380954	potassium channel, subfamily K, member 15	60598	http://www.ncbi.nlm.nih.gov/gene/?term=60598&report=generif		7871	3.17562	5.06526	0.541638	-0.256051	0.197558	3.56094	5.20268	-3.46443	-3.70374	1.48549	0.0785014	-0.908889	-6.12396	0.649012	0.0258574	0.201697	2.49824	-1.71257	2.31658	2.77346	-4.21081	-18.5174	EQ	YES	0.05	1.35782	0.392832	3.28645	NOT_EXPR	VARIABLE
SLPI	SLPI	chr20	43880880	43883205	secretory leukocyte peptidase inhibitor	6590	http://www.ncbi.nlm.nih.gov/gene/?term=6590&report=generif		14677	0.541178	4.03764	0.445247	-0.335178	4.61656	4.05153	5.96657	-4.12278	-1.61968	-0.756672	-6.07443	-1.81612	0.186804	4.59238	0.0168468	0.161415	2.76051	-1.37293	2.47961	3.37442	-4.13344	-17.5504	EQ	YES	0.05	1.35782	0.69379	3.56273	NOT_EXPR	VARIABLE
IP6K3	IP6K3	chr6	33689443	33714762	inositol hexakisphosphate kinase 3	117283	http://www.ncbi.nlm.nih.gov/gene/?term=117283&report=generif		7594	0.0170274	4.87339	0.663115	-3.60468	4.57257	-3.45538	4.81799	-6.12396	-6.12396	-3.91215	-0.792131	0.247927	-1.38164	-2.1774	0.125786	0.436962	1.12629	-2.89476	3.74978	2.54925	-4.02105	-16.2352	EQ	YES	0.05	1.35782	-0.884234	3.72051	NOT_EXPR	VARIABLE
L1CAM	L1CAM	chrX	153126969	153151628	L1 cell adhesion molecule	3897	http://www.ncbi.nlm.nih.gov/gene/?term=3897&report=generif		8389	4.36384	1.83448	1.51558	-1.05874	5.32409	5.9188	5.63821	0.143134	-3.12428	-3.35408	1.77298	0.785408	-3.1173	2.79343	0.045939	0.265658	3.36232	-0.585815	2.64125	2.57909	-3.94814	-15.435	EQ	YES	0.05	1.35782	1.38825	3.23829	NOT_EXPR	VARIABLE
IBSP	IBSP	chr4	88720702	88733601	integrin-binding sialoprotein	3381	http://www.ncbi.nlm.nih.gov/gene/?term=3381&report=generif		7275	0.842553	7.2629	2.33984	3.67342	-5.5561	1.48938	0.256345	-0.724085	-6.12396	-2.65057	-2.50393	-4.27315	4.3648	-5.31978	0.0047411	0.0859353	1.47262	-2.46152	3.88163	3.5242	-3.93414	-15.2861	EQ	YES	0.05	1.35782	-0.494452	4.10528	NOT_EXPR	VARIABLE
IL1A	IL1A	chr2	113531492	113542971	interleukin 1, alpha	3552	http://www.ncbi.nlm.nih.gov/gene/?term=3552&report=generif		7461	-0.521111	2.14522	-1.19654	-0.828718	-4.38007	-0.0102538	2.55651	-6.12396	-4.32268	-6.12396	-6.07443	-1.27551	-3.1173	-2.50826	0.0129789	0.140074	-0.319279	-4.22087	2.30937	1.97971	-3.90159	-14.945	EQ	YES	0.05	1.35782	-2.27007	2.89287	NOT_EXPR	VARIABLE								IL1A	interleukin 1, alpha	Extracellular Space
INSRR	INSRR	chr1	156810665	156828712	insulin receptor-related receptor	3645	http://www.ncbi.nlm.nih.gov/gene/?term=3645&report=generif		7578	2.70507	4.33613	5.76557	5.77491	6.34338	5.44844	3.12642	-3.46443	-0.264795	4.97683	-4.03993	4.88177	5.14343	-0.971339	0.0308649	0.219538	4.7857	0.894507	1.41943	4.05774	-3.8912	-14.8377	EQ	YES	0.05	1.35782	2.8401	3.55046	NOT_EXPR	VARIABLE
ORM1	ORM1	chr9	117085303	117088759	orosomucoid 1	5004	http://www.ncbi.nlm.nih.gov/gene/?term=5004&report=generif		11183	-4.04751	-0.879847	-1.82514	-5.97537	0.767166	-3.97338	6.2745	-6.12396	-4.32268	-6.12396	-6.07443	-6.12396	-2.56157	-5.31978	0.00426021	0.0813364	-1.37994	-5.23576	4.05398	1.35782	-3.85582	-14.4783	EQ	YES	0.05	1.35782	-3.30785	3.52689	NOT_EXPR	VARIABLE
CHI3L2	CHI3L2	chr1	111770281	111786062	chitinase 3-like 2	1117	http://www.ncbi.nlm.nih.gov/gene/?term=1117&report=generif		3065	0.633976	10.0233	1.56792	2.84465	-2.48348	0.902086	10.5593	-1.90373	-1.16796	-0.0777929	-1.99043	-1.01045	1.8224	1.39784	0.0548155	0.288337	3.43539	-0.41859	4.95456	1.52893	-3.85398	-14.4599	EQ	YES	0.05	1.35782	1.5084	4.05062	NOT_EXPR	VARIABLE
ACTN2	ACTN2	chr1	236849754	236927927	actinin, alpha 2	88	http://www.ncbi.nlm.nih.gov/gene/?term=88&report=generif		210	4.63519	1.02435	1.62733	4.1597	7.469	-1.78387	2.8519	-4.12278	-3.70374	-2.84174	1.73947	-2.18313	4.16839	0.510982	0.0148934	0.15096	2.8548	-0.918934	2.95911	3.11737	-3.77373	-13.6775	EQ	YES	0.05	1.35782	0.967933	3.51578	NOT_EXPR	VARIABLE
GJB6	GJB6	chr13	20796101	20806534	gap junction protein, beta 6, 30kDa	10804	http://www.ncbi.nlm.nih.gov/gene/?term=10804&report=generif		6205	-4.04751	2.65961	-3.79494	-0.135117	-2.50826	-4.9387	1.13036	-6.12396	-6.12396	-6.12396	-4.03993	-5.33494	-4.03234	-6.12396	0.00709132	0.102343	-1.66208	-5.41472	2.90109	0.98484	-3.75264	-13.479	EQ	YES	0.05	1.35782	-3.5384	2.85018	NOT_EXPR	VARIABLE
MYBPH	MYBPH	chr1	203136939	203144942	myosin binding protein H	4608	http://www.ncbi.nlm.nih.gov/gene/?term=4608&report=generif		9906	-6.12396	4.62348	-0.297155	-5.97537	7.79456	1.2285	0.958035	-4.12278	-6.12396	-1.34065	-1.99043	-6.12396	1.78902	-6.12396	0.103178	0.397373	0.315443	-3.43381	5.11792	3.05309	-3.74926	-13.4474	EQ	YES	0.05	1.35782	-1.55919	4.49175	NOT_EXPR	VARIABLE
MME	MME	chr3	154797436	154901518	membrane metallo-endopeptidase	4311	http://www.ncbi.nlm.nih.gov/gene/?term=4311&report=generif		9513	6.58945	8.85651	6.21233	7.01945	7.00294	7.97684	4.76375	3.69876	1.08092	-0.369349	-3.32758	8.4566	5.93592	6.7397	0.0494487	0.274787	6.91732	3.17357	1.3002	4.23734	-3.74376	-13.3962	EQ	YES	0.05	1.35782	5.04544	3.58339	EXPR	VARIABLE
CCL20	CCL20	chr2	228678558	228682280	chemokine (C-C motif) ligand 20	6364	http://www.ncbi.nlm.nih.gov/gene/?term=6364&report=generif		2594	-0.695292	0.177714	-0.388616	-0.828718	-2.57172	1.38213	1.14726	-6.12396	-6.12396	-3.91215	-6.07443	-2.83924	-1.18829	-1.53674	0.00746181	0.104542	-0.253893	-3.97125	1.33802	2.18511	-3.71736	-13.1533	EQ	YES	0.05	1.35782	-2.11257	2.59816	NOT_EXPR	VARIABLE
CXCL5	CXCL5	chr4	74861359	74864446	chemokine (C-X-C motif) ligand 5	6374	http://www.ncbi.nlm.nih.gov/gene/?term=6374&report=generif		3841	-2.86369	0.42165	-0.105242	0.745457	1.82599	4.30261	2.00722	-6.12396	-3.12428	-6.12396	-3.32758	-0.843797	0.569272	-0.521111	0.00770723	0.106153	0.904856	-2.78506	2.20188	2.67243	-3.68991	-12.9055	EQ	YES	0.05	1.35782	-0.940101	3.03309	NOT_EXPR	VARIABLE
TNNT1	TNNT1	chr19	55644161	55660606	troponin T type 1 (skeletal, slow)	7138	http://www.ncbi.nlm.nih.gov/gene/?term=7138&report=generif		16392	1.56147	0.935974	-2.50589	2.11884	8.98323	1.56715	2.8053	-6.12396	-2.84174	0.270122	-4.03993	2.08843	2.84286	-2.50826	0.0226515	0.188176	2.20944	-1.47321	3.43841	3.30441	-3.68265	-12.8407	EQ	YES	0.05	1.35782	0.368114	3.76131	NOT_EXPR	VARIABLE
ITGB6	ITGB6	chr2	160958233	161056590	integrin, beta 6	3694	http://www.ncbi.nlm.nih.gov/gene/?term=3694&report=generif		7704	-3.2909	0.5178	-5.19768	-0.419533	2.70603	-1.06242	-4.92353	-6.12396	-6.12396	-6.12396	-6.07443	-2.83924	-4.03234	-6.12396	0.00408921	0.0800651	-1.66718	-5.34883	2.93048	1.3516	-3.68166	-12.8318	EQ	YES	0.05	1.35782	-3.50801	2.90792	NOT_EXPR	VARIABLE								ITGB6	integrin, beta 6	Plasma Membrane
MRAP2	MRAP2	chr6	84743420	84800605	melanocortin 2 receptor accessory protein 2	112609	http://www.ncbi.nlm.nih.gov/gene/?term=112609&report=generif		9625	-1.44702	3.48855	0.639625	2.87492	4.59108	3.24531	-0.704787	-2.29861	-3.70374	-2.01735	1.25828	-3.2527	-1.61968	-1.36083	0.00274948	0.065146	1.81253	-1.85638	2.31114	1.61176	-3.6689	-12.7189	EQ	YES	0.05	1.35782	-0.0219252	2.69968	NOT_EXPR	VARIABLE
BIRC7	BIRC7	chr20	61867276	61871854	baculoviral IAP repeat containing 7	79444	http://www.ncbi.nlm.nih.gov/gene/?term=79444&report=generif		1470	-1.78457	5.86753	1.00445	0.600046	5.51409	2.64353	-0.309315	-1.90373	-4.32268	-2.40846	-2.50393	3.77588	0.665375	-5.31978	0.0594958	0.301718	1.93368	-1.71676	2.89531	3.07542	-3.65044	-12.5572	EQ	YES	0.05	1.35782	0.10846	3.43831	NOT_EXPR	VARIABLE
GJB2	GJB2	chr13	20761604	20767114	gap junction protein, beta 2, 26kDa	2706	http://www.ncbi.nlm.nih.gov/gene/?term=2706&report=generif		6201	-1.61968	5.73699	2.5525	7.79097	0.568521	-0.819393	7.83259	-4.12278	-6.12396	1.71231	1.06747	0.424683	5.17063	-1.53674	0.153762	0.479105	3.14893	-0.486912	3.99343	3.7901	-3.63584	-12.4307	EQ	YES	0.05	1.35782	1.33101	4.1892	NOT_EXPR	VARIABLE
SERPINA3	SERPINA3	chr14	95078714	95090390	serpin peptidase inhibitor, clade A (alpha-1 antiproteinase, antitrypsin), member 3	12	http://www.ncbi.nlm.nih.gov/gene/?term=12&report=generif		14002	0.243855	8.1243	1.30846	-4.51367	4.66794	6.14579	3.33274	-6.12396	-4.32268	4.34121	-3.32758	-0.788009	-1.38164	5.59869	0.110637	0.411196	2.75849	-0.857709	4.19428	4.37479	-3.6162	-12.2626	EQ	NO	0.05	1.35782	0.950389	4.52475	NOT_EXPR	VARIABLE
PAX3	PAX3	chr2	223064606	223163715	paired box 3	5077	http://www.ncbi.nlm.nih.gov/gene/?term=5077&report=generif		11404	3.87873	2.87567	5.38942	1.94867	4.52732	3.06259	3.9064	-6.12396	-6.12396	3.69928	5.71784	1.40655	-2.56157	4.34638	0.0668388	0.320382	3.65554	0.0515098	1.13668	4.9799	-3.60403	-12.1597	EQ	YES	0.05	1.35782	1.85353	3.94199	NOT_EXPR	VARIABLE								PAX3	paired box 3	Nucleus
CCL13	CCL13	chr17	32683471	32685629	chemokine (C-C motif) ligand 13	6357	http://www.ncbi.nlm.nih.gov/gene/?term=6357&report=generif		2586	3.1558	4.23907	1.73965	2.8556	-2.0707	7.45368	2.97726	1.94167	-1.28462	-2.65057	-1.99043	-1.61467	-0.879012	1.6259	0.00275401	0.065146	2.90719	-0.693106	2.8477	1.78271	-3.6003	-12.1283	EQ	YES	0.05	1.35782	1.10704	2.94947	NOT_EXPR	VARIABLE
TRIM63	TRIM63	chr1	26377796	26394125	tripartite motif containing 63, E3 ubiquitin protein ligase	84676	http://www.ncbi.nlm.nih.gov/gene/?term=84676&report=generif		16612	-4.04751	6.4821	-1.63854	-4.51367	4.26793	-3.45538	-1.74725	-6.12396	-3.70374	-3.91215	-6.07443	-6.12396	-3.1173	-0.784307	0.0964561	0.384841	-0.664619	-4.26283	4.31226	2.00239	-3.59822	-12.1107	EQ	YES	0.05	1.35782	-2.46373	3.73081	NOT_EXPR	VARIABLE
CD70	CD70	chr19	6585850	6591163	CD70 molecule	970	http://www.ncbi.nlm.nih.gov/gene/?term=970&report=generif		2738	4.59095	-0.323945	0.863095	1.54677	0.115893	1.76669	3.48401	-6.12396	-4.32268	-2.98209	-1.78457	3.90361	-1.0217	-0.464251	0.0108009	0.126189	1.72049	-1.82795	1.77348	3.19827	-3.54844	-11.7	EQ	YES	0.05	1.35782	-0.0537273	3.09236	NOT_EXPR	VARIABLE								CD70	CD70 molecule	Extracellular Space
BPIFB4	BPIFB4	chr20	31669318	31699557	BPI fold containing family B, member 4	149954	http://www.ncbi.nlm.nih.gov/gene/?term=149954&report=generif		1532	-4.04751	-6.12396	1.25349	-0.256051	5.54474	2.44702	4.14153	-3.46443	-1.61968	-6.12396	-1.78457	-5.33494	-4.03234	0.82364	0.0170763	0.162428	0.422752	-3.07661	4.24569	2.39632	-3.49936	-11.3087	EQ	YES	0.05	1.35782	-1.32693	3.77715	NOT_EXPR	VARIABLE
PI16	PI16	chr6	36916039	36932613	peptidase inhibitor 16	221476	http://www.ncbi.nlm.nih.gov/gene/?term=221476&report=generif		11754	7.21344	3.45727	7.04985	3.31756	4.13615	5.14175	-2.7178	-4.12278	-0.907987	6.01774	-4.03993	-0.0157788	-0.506224	6.71732	0.00702029	0.101863	3.9426	0.44891	3.33706	4.36509	-3.49369	-11.2644	EQ	YES	0.05	1.35782	2.19576	4.14971	NOT_EXPR	VARIABLE
RIMS4	RIMS4	chr20	43380445	43438979	regulating synaptic membrane exocytosis 4	140730	http://www.ncbi.nlm.nih.gov/gene/?term=140730&report=generif		13284	4.91279	-0.537956	5.22475	0.180287	6.25244	5.21852	6.80133	-2.57172	-0.651918	1.53696	0.180747	2.65034	-3.1173	5.62097	0.0577784	0.297144	4.00745	0.521154	2.94171	3.05149	-3.4863	-11.2068	EQ	YES	0.05	1.35782	2.2643	3.40058	NOT_EXPR	VARIABLE
ZBED2	ZBED2	chr3	111311747	111314182	zinc finger, BED-type containing 2	79413	http://www.ncbi.nlm.nih.gov/gene/?term=79413&report=generif		17637	0.572173	-1.16947	-2.05565	-0.719987	-3.87395	-1.6267	0.22739	-6.12396	-3.70374	-3.60468	-6.07443	-6.12396	-6.12396	-1.22625	0.00243059	0.0612676	-1.23517	-4.71157	1.49805	1.92485	-3.47639	-11.1301	EQ	YES	0.05	1.35782	-2.97337	2.44939	NOT_EXPR	VARIABLE
ACADL	ACADL	chr2	211052716	211090215	acyl-CoA dehydrogenase, long chain	33	http://www.ncbi.nlm.nih.gov/gene/?term=33&report=generif		118	-0.119672	-1.0306	1.69134	-4.51367	1.76669	-6.12396	3.31149	-6.12396	-6.12396	-2.65057	-4.03993	-2.50393	-6.12396	-1.16996	0.0388881	0.246386	-0.716913	-4.10518	3.47137	2.0626	-3.38827	-10.4706	EQ	YES	0.05	1.35782	-2.41105	3.25824	NOT_EXPR	VARIABLE
RNASE2	RNASE2	chr14	21423630	21424594	ribonuclease, RNase A family, 2 (liver, eosinophil-derived neurotoxin)	6036	http://www.ncbi.nlm.nih.gov/gene/?term=6036&report=generif		13321	2.8212	4.03557	-1.91543	1.84399	-1.87249	3.65368	1.61099	-0.263341	0.680472	-4.26561	-6.07443	-2.18313	-0.262777	-1.16996	0.0420757	0.255271	1.45393	-1.93411	2.44839	2.43738	-3.38804	-10.4689	EQ	YES	0.05	1.35782	-0.24009	2.93242	NOT_EXPR	VARIABLE
GPRC5A	GPRC5A	chr12	13043956	13066600	G protein-coupled receptor, family C, group 5, member A	9052	http://www.ncbi.nlm.nih.gov/gene/?term=9052&report=generif		6515	1.24092	3.89147	4.39665	1.75891	1.22604	4.37258	4.98217	-0.882854	-2.08688	-0.527505	-0.8903	-0.728095	2.58294	0.843816	0.00402221	0.0793561	3.12411	-0.241269	1.64479	1.51171	-3.36537	-10.3057	EQ	YES	0.05	1.35782	1.44142	2.31357	NOT_EXPR	VARIABLE
PLEKHS1	PLEKHS1	chr10	115511213	115542192	pleckstrin homology domain containing, family S member 1	79949	http://www.ncbi.nlm.nih.gov/gene/?term=79949&report=generif		11972	-2.50826	4.32502	-2.93168	4.2981	-2.17901	0.316376	2.03553	-3.46443	-6.12396	-3.35408	-4.03993	0.785408	-0.162051	-3.80139	0.129225	0.441785	0.479438	-2.88006	3.1477	2.3842	-3.3595	-10.2638	EQ	YES	0.05	1.35782	-1.20031	3.19924	NOT_EXPR	VARIABLE
S100A8	S100A8	chr1	153362508	153363664	S100 calcium binding protein A8	6279	http://www.ncbi.nlm.nih.gov/gene/?term=6279&report=generif		13698	1.13036	3.69812	4.39095	2.59741	-0.301962	4.33983	5.41335	1.42814	2.71834	-2.01735	-4.03993	-1.81612	0.356216	1.16108	0.0217161	0.183638	3.03829	-0.315661	2.02451	2.37681	-3.35395	-10.2245	EQ	YES	0.05	1.35782	1.36132	2.74365	NOT_EXPR	VARIABLE
FCGR2B	FCGR2B	chr1	161632905	161648444	Fc fragment of IgG, low affinity IIb, receptor (CD32)	2213	http://www.ncbi.nlm.nih.gov/gene/?term=2213&report=generif		5564	6.48439	5.80522	2.76299	5.99541	2.19683	6.12889	3.81007	1.68499	-0.589054	-0.446022	-0.285257	2.11884	3.85115	3.37628	0.0246208	0.196624	4.74054	1.38728	1.77594	1.85808	-3.35327	-10.2196	EQ	YES	0.05	1.35782	3.06391	2.46505	NOT_EXPR	VARIABLE
CHRNA9	CHRNA9	chr4	40337346	40357234	cholinergic receptor, nicotinic, alpha 9 (neuronal)	55584	http://www.ncbi.nlm.nih.gov/gene/?term=55584&report=generif		3113	-4.04751	4.10766	-5.19768	3.01753	-2.8184	-1.78387	1.39878	-6.12396	-6.12396	-4.26561	-6.07443	0.17994	-1.0217	-5.31978	0.0696125	0.326151	-0.760499	-4.10707	3.61502	2.62678	-3.34657	-10.1723	EQ	YES	0.05	1.35782	-2.43378	3.49735	NOT_EXPR	VARIABLE
TMEM52B	TMEM52B	chr12	10331557	10344403	transmembrane protein 52B	120939	http://www.ncbi.nlm.nih.gov/gene/?term=120939&report=generif		16251	1.25708	1.01114	-3.46443	0.180287	-2.8652	-0.882854	-0.770357	-4.12278	-2.51391	-3.91215	-6.07443	-5.33494	-1.61968	-5.31978	0.00913502	0.115767	-0.790618	-4.12824	1.81861	1.61293	-3.33762	-10.1094	EQ	YES	0.05	1.35782	-2.45943	2.39297	NOT_EXPR	VARIABLE
CYP19A1	CYP19A1	chr15	51500254	51630795	cytochrome P450, family 19, subfamily A, polypeptide 1	1588	http://www.ncbi.nlm.nih.gov/gene/?term=1588&report=generif		3898	-0.0255916	5.36339	0.779025	1.73847	0.441421	2.79852	3.7466	-3.46443	-6.12396	4.72693	-6.07443	-1.71712	1.25828	2.88552	0.0615717	0.307624	2.12026	-1.2156	1.9575	4.30623	-3.33586	-10.097	EQ	YES	0.05	1.35782	0.45233	3.65008	NOT_EXPR	VARIABLE								CYP19A1	cytochrome P450, family 19, subfamily A, polypeptide 1	Cytoplasm
XIRP1	XIRP1	chr3	39224706	39234085	xin actin-binding repeat containing 1	165904	http://www.ncbi.nlm.nih.gov/gene/?term=165904&report=generif		17545	-2.86369	0.0785014	-2.68	-1.18057	5.05756	-0.264068	-2.7178	-4.12278	-6.12396	-2.40846	-6.07443	-3.00716	-1.87596	-4.26561	0.0368892	0.23972	-0.652867	-3.98262	2.79387	1.67969	-3.32975	-10.0544	EQ	YES	0.05	1.35782	-2.31774	2.80889	NOT_EXPR	VARIABLE
WBSCR17	WBSCR17	chr7	70597523	71178586	Williams-Beuren syndrome chromosome region 17	64409	http://www.ncbi.nlm.nih.gov/gene/?term=64409&report=generif		17379	1.92956	3.50021	1.64573	4.17347	5.79749	-2.50589	4.54742	-0.802848	-2.84174	-2.65057	3.09198	3.0993	-4.03234	-0.0722722	0.018461	0.16867	2.72685	-0.601214	2.72703	2.84741	-3.32807	-10.0427	EQ	YES	0.05	1.35782	1.06282	3.1869	NOT_EXPR	VARIABLE
ADRB3	ADRB3	chr8	37820514	37824184	adrenoceptor beta 3	155	http://www.ncbi.nlm.nih.gov/gene/?term=155&report=generif		351	-3.2909	-1.91277	-1.63854	-1.33466	-2.8652	1.27837	1.39878	-0.659308	-3.70374	-3.60468	-6.07443	-6.12396	-6.12396	-5.31978	0.00738367	0.104111	-1.19499	-4.51569	1.86006	2.02526	-3.3207	-9.99151	EQ	YES	0.05	1.35782	-2.85534	2.54141	NOT_EXPR	VARIABLE
CP	CP	chr3	148890290	148939832	ceruloplasmin (ferroxidase)	1356	http://www.ncbi.nlm.nih.gov/gene/?term=1356&report=generif		3528	5.7765	0.0320004	0.372219	-1.50694	-2.31899	5.40148	7.59502	-1.71831	-3.12428	0.661155	-3.32758	-3.59563	-1.0217	4.26529	0.071869	0.331685	2.19304	-1.12301	3.96548	2.81545	-3.31605	-9.95934	EQ	YES	0.05	1.35782	0.535017	3.72515	NOT_EXPR	VARIABLE
RHCG	RHCG	chr15	90014638	90039799	Rh family, C glycoprotein	51458	http://www.ncbi.nlm.nih.gov/gene/?term=51458&report=generif		13241	-1.98479	-3.36166	-1.41473	-4.51367	1.07625	-2.50589	3.17295	-6.12396	-2.84174	-6.12396	-6.07443	-3.91215	-6.12396	-1.53674	0.0140732	0.146886	-1.36165	-4.6767	2.65021	1.91695	-3.31505	-9.95247	EQ	YES	0.05	1.35782	-3.01918	2.81006	NOT_EXPR	VARIABLE
ANKRD22	ANKRD22	chr10	90579659	90611732	ankyrin repeat domain 22	118932	http://www.ncbi.nlm.nih.gov/gene/?term=118932&report=generif		659	5.02612	4.52329	0.14372	2.21888	-0.99767	4.09165	3.35227	-1.71831	-0.972364	-1.15197	-2.85465	-0.581836	1.07589	1.4572	0.0159275	0.15606	2.62261	-0.678006	2.29108	1.51524	-3.30061	-9.85335	EQ	YES	0.05	1.35782	0.972301	2.53285	NOT_EXPR	VARIABLE
SAA1	SAA1	chr11	18287808	18291523	serum amyloid A1	6288	http://www.ncbi.nlm.nih.gov/gene/?term=6288&report=generif		13709	-4.04751	7.54852	-2.50589	-1.88484	-1.74725	4.7005	6.06059	-6.12396	-4.32268	5.60575	-6.07443	-5.33494	2.11127	-0.784307	0.276438	0.628933	1.16059	-2.1319	4.75472	4.58677	-3.29249	-9.798	EQ	NO	0.05	1.35782	-0.485655	4.80238	NOT_EXPR	VARIABLE
SERPINB4	SERPINB4	chr18	61304493	61311502	serpin peptidase inhibitor, clade B (ovalbumin), member 4	6318	http://www.ncbi.nlm.nih.gov/gene/?term=6318&report=generif		14015	-6.12396	-2.84174	-0.335178	4.1696	-5.5561	3.33685	-2.7178	-6.12396	-6.12396	-6.12396	-6.07443	-2.83924	-0.506224	-5.31978	0.0227881	0.188799	-1.43833	-4.73022	4.04116	2.21359	-3.29189	-9.79392	EQ	YES	0.05	1.35782	-3.08428	3.56601	NOT_EXPR	VARIABLE
TMEM176A	TMEM176A	chr7	150497854	150502208	transmembrane protein 176A	55365	http://www.ncbi.nlm.nih.gov/gene/?term=55365&report=generif		16136	7.7973	7.26509	4.01795	6.25	6.60176	5.86382	4.5168	4.06466	3.08068	1.27506	-0.8903	3.02319	3.25174	5.46636	0.00510914	0.0885749	6.04467	2.75306	1.3777	2.04001	-3.29162	-9.7921	EQ	YES	0.05	1.35782	4.39887	2.39036	NOT_EXPR	VARIABLE
TREM2	TREM2	chr6	41126244	41130924	triggering receptor expressed on myeloid cells 2	54209	http://www.ncbi.nlm.nih.gov/gene/?term=54209&report=generif		16547	6.07144	5.94941	2.10944	5.17192	1.98401	3.96467	3.71331	-0.419533	-3.12428	2.64031	-0.706174	2.8419	4.95419	-0.251607	0.0353804	0.235857	4.13774	0.847829	1.6859	2.74041	-3.28991	-9.78054	EQ	YES	0.05	1.35782	2.49279	2.77343	NOT_EXPR	VARIABLE
SLC27A2	SLC27A2	chr15	50474393	50528589	solute carrier family 27 (fatty acid transporter), member 2	11001	http://www.ncbi.nlm.nih.gov/gene/?term=11001&report=generif		14433	0.344543	-0.505037	-2.29861	-1.50694	-0.488539	4.04701	0.562521	-6.12396	-3.12428	-2.08688	-2.22009	-6.12396	-1.87596	-1.29642	0.00549313	0.0909365	0.022135	-3.26451	2.03545	2.02697	-3.28664	-9.75838	EQ	YES	0.05	1.35782	-1.62119	2.59166	NOT_EXPR	VARIABLE
KCNK3	KCNK3	chr2	26915581	26954066	potassium channel, subfamily K, member 3	3777	http://www.ncbi.nlm.nih.gov/gene/?term=3777&report=generif		7876	-3.2909	-0.774954	-0.524762	3.44122	4.54827	2.65633	3.81007	-2.10182	-1.28462	-5.24722	1.63343	-3.2527	-2.18564	-0.674784	0.0456095	0.264865	1.40933	-1.87333	2.9412	2.14149	-3.28266	-9.73149	EQ	YES	0.05	1.35782	-0.232005	3.00174	NOT_EXPR	VARIABLE
CDH15	CDH15	chr16	89238163	89261900	cadherin 15, type 1, M-cadherin (myotubule)	1013	http://www.ncbi.nlm.nih.gov/gene/?term=1013&report=generif		2806	-1.61968	3.79719	2.28506	0.708257	7.2022	2.05525	5.26685	-3.46443	-4.32268	-0.341841	3.37445	0.66234	4.30334	-3.46443	0.143044	0.462889	2.81359	-0.464749	2.9208	3.45541	-3.27834	-9.70236	EQ	YES	0.05	1.35782	1.17442	3.51308	NOT_EXPR	VARIABLE
CHRNA1	CHRNA1	chr2	175612323	175629200	cholinergic receptor, nicotinic, alpha 1 (muscle)	1134	http://www.ncbi.nlm.nih.gov/gene/?term=1134&report=generif		3105	-3.2909	7.09444	-0.297155	2.64869	8.01984	-1.91277	-2.45184	1.98828	-2.51391	-6.12396	-3.32758	-0.529037	1.19033	-3.80139	0.209959	0.554856	1.40147	-1.8739	4.62789	2.89872	-3.27537	-9.68241	EQ	NO	0.05	1.35782	-0.236212	4.08061	NOT_EXPR	VARIABLE
SMPX	SMPX	chrX	21724090	21776278	small muscle protein, X-linked	23676	http://www.ncbi.nlm.nih.gov/gene/?term=23676&report=generif		14764	-6.12396	1.82457	-3.79494	1.28216	4.91418	-4.9387	-6.12396	-6.12396	-6.12396	-5.24722	-6.07443	-6.12396	-0.00891168	-6.12396	0.0916853	0.375467	-1.85152	-5.11805	4.45203	2.27604	-3.26653	-9.62331	EQ	YES	0.05	1.35782	-3.48479	3.79627	NOT_EXPR	VARIABLE
RORC	RORC	chr1	151778547	151804348	RAR-related orphan receptor C	6097	http://www.ncbi.nlm.nih.gov/gene/?term=6097&report=generif		13444	-1.78457	-0.0328043	-2.18062	-1.88484	4.05239	-0.0102538	6.36837	-1.90373	-1.91277	-2.01735	-4.03993	-2.62496	-1.87596	-3.80139	0.0155152	0.153492	0.64681	-2.59658	3.30512	0.943226	-3.24339	-9.4702	EQ	YES	0.05	1.35782	-0.974887	2.8783	NOT_EXPR	VARIABLE
ACTC1	ACTC1	chr15	35080297	35087927	actin, alpha, cardiac muscle 1	70	http://www.ncbi.nlm.nih.gov/gene/?term=70&report=generif		199	-6.12396	0.5178	2.80248	0.745457	10.688	-2.07634	-3.93518	-2.95377	-3.70374	-5.24722	-4.03993	-2.62496	2.31847	-3.80139	0.0256091	0.200985	0.374041	-2.86465	5.46553	2.4348	-3.23869	-9.43935	EQ	NO	0.05	1.35782	-1.2453	4.39854	NOT_EXPR	VARIABLE
PTPLA	PTPLA	chr10	17631958	17659373	protein tyrosine phosphatase-like (proline instead of catalytic arginine), member A	9200	http://www.ncbi.nlm.nih.gov/gene/?term=9200&report=generif		12687	-0.383016	3.25251	-1.41473	-1.66483	2.12699	1.31205	4.47664	-6.12396	-0.817513	-2.65057	-2.85465	0.286342	-3.1173	0.323184	0.0420577	0.255271	1.1008	-2.13635	2.35592	2.28406	-3.23715	-9.42931	EQ	YES	0.05	1.35782	-0.517775	2.79121	NOT_EXPR	VARIABLE
SPINK1	SPINK1	chr5	147204143	147211260	serine peptidase inhibitor, Kazal type 1	6690	http://www.ncbi.nlm.nih.gov/gene/?term=6690&report=generif		15031	-6.12396	5.26076	-2.50589	1.41433	-5.5561	3.45359	-2.24362	-4.12278	-6.12396	-6.12396	-6.07443	-0.529037	-0.621131	-5.31978	0.109702	0.409622	-0.900125	-4.13072	4.38972	2.53072	-3.2306	-9.38657	EQ	YES	0.05	1.35782	-2.51542	3.82878	NOT_EXPR	VARIABLE
MYOD1	MYOD1	chr11	17741110	17743678	myogenic differentiation 1	4654	http://www.ncbi.nlm.nih.gov/gene/?term=4654&report=generif		9979	-6.12396	2.73275	-3.46443	3.2337	6.89555	-6.12396	2.89875	-6.12396	-6.12396	-4.26561	-1.78457	-2.18313	-2.56157	0.47766	0.201217	0.544351	0.00691534	-3.22359	5.17822	2.42215	-3.23051	-9.38597	EQ	NO	0.05	1.35782	-1.60834	4.23003	NOT_EXPR	VARIABLE
FCGR2C	FCGR2C	chr1	161551129	161570032	Fc fragment of IgG, low affinity IIc, receptor for (CD32) (gene/pseudogene)	9103	http://www.ncbi.nlm.nih.gov/gene/?term=9103&report=generif		5565	4.58114	3.55824	0.541638	3.87517	0.849708	3.9313	2.44608	-0.306486	-0.907987	-1.70212	-3.32758	-0.908889	2.77865	1.61231	0.00383432	0.0774602	2.82618	-0.394585	1.59204	2.03899	-3.22077	-9.32283	EQ	YES	0.05	1.35782	1.2158	2.42518	NOT_EXPR	VARIABLE
KRT80	KRT80	chr12	52562780	52585784	keratin 80	144501	http://www.ncbi.nlm.nih.gov/gene/?term=144501&report=generif		8279	0.418273	2.6199	0.195832	5.60244	4.48748	3.67013	0.913049	-2.95377	-3.70374	-6.12396	1.85217	2.99971	2.50202	0.801095	0.116805	0.420736	2.55816	-0.660925	2.1251	3.56413	-3.21908	-9.31194	EQ	YES	0.05	1.35782	0.948616	3.27676	NOT_EXPR	VARIABLE
METTL7B	METTL7B	chr12	56075330	56078394	methyltransferase like 7B	196410	http://www.ncbi.nlm.nih.gov/gene/?term=196410&report=generif		9374	2.46395	5.70496	-1.41473	0.180287	4.67145	2.77398	5.30877	1.51497	-2.08688	1.67999	-1.59852	-3.91215	0.410985	1.21623	0.0377068	0.242218	2.81267	-0.396484	2.67626	2.15563	-3.20915	-9.24805	EQ	YES	0.05	1.35782	1.20809	2.86759	NOT_EXPR	VARIABLE
LUM	LUM	chr12	91497232	91505542	lumican	4060	http://www.ncbi.nlm.nih.gov/gene/?term=4060&report=generif		8922	10.5593	10.4434	9.78537	9.8204	9.30717	9.84538	8.06225	3.2265	4.03778	6.8513	1.30003	11.0794	10.6642	8.30591	0.00728082	0.103515	9.68904	6.49501	0.833632	3.77522	-3.19402	-9.15158	EQ	YES	0.05	1.35782	8.09203	3.1057	EXPR	VARIABLE
TNFRSF11A	TNFRSF11A	chr18	59992520	60054943	tumor necrosis factor receptor superfamily, member 11a, NFKB activator	8792	http://www.ncbi.nlm.nih.gov/gene/?term=8792&report=generif		16351	4.43034	5.28041	2.52992	5.37203	1.49559	4.99692	3.47706	1.04575	1.94562	0.114913	-2.85465	-0.529037	4.01866	1.55308	0.00692863	0.101243	3.94032	0.756336	1.49347	2.15556	-3.18399	-9.08817	EQ	YES	0.05	1.35782	2.34833	2.42968	NOT_EXPR	VARIABLE
MMP1	MMP1	chr11	102660641	102668966	matrix metallopeptidase 1 (interstitial collagenase)	4312	http://www.ncbi.nlm.nih.gov/gene/?term=4312&report=generif		9516	2.64517	2.01222	5.88837	5.59424	-3.38469	4.13161	7.12134	4.87413	-0.0370731	-3.91215	-2.22009	3.8991	3.01104	-3.80139	0.115457	0.418427	3.42975	0.259082	3.50979	3.70231	-3.17067	-9.00464	EQ	NO	0.05	1.35782	1.84442	3.83647	NOT_EXPR	VARIABLE
BCL2A1	BCL2A1	chr15	80253232	80263643	BCL2-related protein A1	597	http://www.ncbi.nlm.nih.gov/gene/?term=597&report=generif		1397	1.5147	3.35543	1.87878	2.23079	-1.08316	3.53105	3.44334	-0.419533	0.4951	-2.50826	-4.03993	-1.51813	-0.00891168	0.705238	0.00298683	0.0684442	2.12442	-1.04206	1.63123	1.74329	-3.16648	-8.97852	EQ	YES	0.05	1.35782	0.541177	2.30873	NOT_EXPR	VARIABLE								BCL2A1	BCL2-related protein A1	Cytoplasm
UTS2	UTS2	chr1	7907672	7913551	urotensin 2	10911	http://www.ncbi.nlm.nih.gov/gene/?term=10911&report=generif		17206	-2.50826	1.51832	-3.46443	3.8851	-5.24722	-1.06242	-2.45184	-6.12396	-2.84174	-6.12396	-6.07443	-5.33494	-1.61968	-3.12106	0.0447362	0.262535	-1.33297	-4.46282	3.10722	1.88804	-3.12986	-8.75349	EQ	YES	0.05	1.35782	-2.89789	2.95613	NOT_EXPR	VARIABLE
PLA2G2A	PLA2G2A	chr1	20301924	20306932	phospholipase A2, group IIA (platelets, synovial fluid)	5320	http://www.ncbi.nlm.nih.gov/gene/?term=5320&report=generif		11886	5.78004	4.89519	6.21379	4.85462	3.64795	8.56868	9.45235	3.44358	5.03126	4.94855	-4.03993	4.5048	0.299055	7.4171	0.0460744	0.266023	6.2018	3.08635	2.09724	3.80128	-3.11546	-8.66654	EQ	YES	0.05	1.35782	4.64407	3.36338	NOT_EXPR	VARIABLE								PLA2G2A	phospholipase A2, group IIA (platelets, synovial fluid)	Cytoplasm
SIGLEC15	SIGLEC15	chr18	43405545	43422521	sialic acid binding Ig-like lectin 15	284266	http://www.ncbi.nlm.nih.gov/gene/?term=284266&report=generif		14208	-0.784307	1.7038	2.25917	4.49233	-1.28462	1.05643	-1.61968	-1.06663	-4.32268	-4.26561	-3.32758	-2.18313	3.46571	-4.26561	0.0140335	0.146722	0.831874	-2.28079	2.21165	2.8181	-3.11266	-8.64978	EQ	YES	0.05	1.35782	-0.724458	2.92087	NOT_EXPR	VARIABLE
XPNPEP2	XPNPEP2	chrX	128872946	128903525	X-prolyl aminopeptidase (aminopeptidase P) 2, membrane-bound	7512	http://www.ncbi.nlm.nih.gov/gene/?term=7512&report=generif		17559	5.33878	5.88388	5.12499	2.21888	4.33307	6.11372	6.12162	1.68499	1.02386	3.38844	-2.50393	4.46359	-1.61968	6.91324	0.00248977	0.0619707	5.01928	1.90722	1.38966	3.32957	-3.11206	-8.64617	EQ	YES	0.05	1.35782	3.46325	2.9352	NOT_EXPR	VARIABLE
SLCO4A1	SLCO4A1	chr20	61273797	61303647	solute carrier organic anion transporter family, member 4A1	28231	http://www.ncbi.nlm.nih.gov/gene/?term=28231&report=generif		14651	3.49094	1.29114	2.10154	3.04441	0.767166	4.89596	3.61852	-2.57172	-1.50694	-0.481589	0.324794	-3.91215	1.84239	3.79058	0.00612617	0.0953703	2.74424	-0.359234	1.44195	2.62636	-3.10347	-8.59485	EQ	YES	0.05	1.35782	1.1925	2.59545	NOT_EXPR	VARIABLE
TMEM176B	TMEM176B	chr7	150488376	150498448	transmembrane protein 176B	28959	http://www.ncbi.nlm.nih.gov/gene/?term=28959&report=generif		16137	8.48735	8.12745	5.11968	7.3894	7.03122	7.38431	4.96252	5.13551	3.8288	2.50328	0.25543	4.12467	4.47664	6.47242	0.00705561	0.102044	6.92885	3.82811	1.38053	1.98869	-3.10074	-8.5786	EQ	YES	0.05	1.35782	5.37848	2.30076	EXPR	VARIABLE
CXCL6	CXCL6	chr4	74702273	74704477	chemokine (C-X-C motif) ligand 6	6372	http://www.ncbi.nlm.nih.gov/gene/?term=6372&report=generif		3842	-1.61968	-2.61363	-4.26561	-2.51391	4.82764	2.84603	-0.638939	-6.12396	-3.70374	-6.12396	-6.07443	-2.50393	-2.56157	1.57475	0.078282	0.346969	-0.568299	-3.64526	3.2538	2.826	-3.07696	-8.43836	EQ	YES	0.05	1.35782	-2.10678	3.33487	NOT_EXPR	VARIABLE
DCSTAMP	DCSTAMP	chr8	105352024	105368917	dendrocyte expressed seven transmembrane protein	81501	http://www.ncbi.nlm.nih.gov/gene/?term=81501&report=generif		4051	-3.2909	1.89084	0.844285	3.35285	-2.65509	-6.12396	-3.00716	-6.12396	-6.12396	-6.12396	-6.07443	-3.00716	3.07843	-6.12396	0.026686	0.204244	-1.28416	-4.357	3.37667	3.47721	-3.07284	-8.41425	EQ	NO	0.05	1.35782	-2.82058	3.65856	NOT_EXPR	VARIABLE
ALOX5AP	ALOX5AP	chr13	31287615	31338565	arachidonate 5-lipoxygenase-activating protein	241	http://www.ncbi.nlm.nih.gov/gene/?term=241&report=generif		553	6.23806	5.81048	3.11281	5.75017	0.87816	6.47806	3.61852	0.981483	1.79202	-0.0777929	-0.988771	0.90457	4.10698	3.86025	0.0227689	0.188726	4.55518	1.51125	2.08213	1.90431	-3.04393	-8.24735	EQ	YES	0.05	1.35782	3.03321	2.48378	NOT_EXPR	VARIABLE
SBSN	SBSN	chr19	36014269	36019253	suprabasin	374897	http://www.ncbi.nlm.nih.gov/gene/?term=374897&report=generif		13775	-2.86369	5.75304	-3.79494	0.918119	-0.0414207	1.31205	1.069	-2.57172	-2.84174	-1.53924	-4.03993	-0.210523	-6.12396	-1.61968	0.00458946	0.0844543	0.336022	-2.70669	3.12565	1.92644	-3.04271	-8.24036	EQ	YES	0.05	1.35782	-1.18533	2.95203	NOT_EXPR	VARIABLE
SERPINE1	SERPINE1	chr7	100770370	100782547	serpin peptidase inhibitor, clade E (nexin, plasminogen activator inhibitor type 1), member 1	5054	http://www.ncbi.nlm.nih.gov/gene/?term=5054&report=generif		14023	7.52085	6.10101	6.25495	6.38656	4.17092	8.72141	5.33288	0.485596	2.33077	2.89294	0.46519	6.93154	4.20678	5.89128	0.00370882	0.07624	6.35551	3.31487	1.46342	2.5095	-3.04064	-8.22856	EQ	YES	0.05	1.35782	4.83519	2.52669	NOT_EXPR	VARIABLE								SERPINE1	serpin peptidase inhibitor, clade E (nexin, plasminogen activator inhibitor type 1), member 1	Extracellular Space
BEST3	BEST3	chr12	70047389	70093196	bestrophin 3	144453	http://www.ncbi.nlm.nih.gov/gene/?term=144453&report=generif		1437	-3.2909	1.42259	-3.46443	-0.92868	4.51824	-2.50589	-1.18057	-4.12278	-4.32268	-6.12396	-6.07443	-3.00716	-0.0808385	-2.93921	0.0784548	0.347245	-0.775663	-3.81015	2.87503	2.08775	-3.03449	-8.19354	EQ	YES	0.05	1.35782	-2.29291	2.88198	NOT_EXPR	VARIABLE
RANBP3L	RANBP3L	chr5	36249104	36302011	RAN binding protein 3-like	202151	http://www.ncbi.nlm.nih.gov/gene/?term=202151&report=generif		12944	0.689709	4.48165	1.00445	2.41078	2.10514	0.661155	0.388006	-2.57172	-3.12428	-1.15197	-6.07443	2.12295	1.31586	0.038206	0.0134782	0.143195	1.67727	-1.34934	1.45535	2.83124	-3.02661	-8.14892	EQ	YES	0.05	1.35782	0.163964	2.67272	NOT_EXPR	VARIABLE
TMEM255A	TMEM255A	chrX	119392505	119445391	transmembrane protein 255A	55026	http://www.ncbi.nlm.nih.gov/gene/?term=55026&report=generif		16218	5.30972	5.71825	3.01789	2.67667	5.49781	0.112765	0.147625	-0.365239	-3.12428	-1.28462	1.96568	1.33393	0.796191	2.01437	0.048734	0.273246	3.21153	0.190861	2.42303	1.89845	-3.02067	-8.11545	EQ	YES	0.05	1.35782	1.7012	2.61338	NOT_EXPR	VARIABLE
C20orf141	C20orf141	chr20	2795633	2796476	chromosome 20 open reading frame 141	128653	http://www.ncbi.nlm.nih.gov/gene/?term=128653&report=generif		1945	-4.04751	-0.537956	-2.18062	0.180287	-2.50826	-3.45538	0.0191003	-6.12396	-4.32268	-6.12396	-4.03993	-5.33494	-6.12396	-1.53674	0.004196	0.0811889	-1.79005	-4.80088	1.69611	1.68321	-3.01083	-8.06028	EQ	YES	0.05	1.35782	-3.29546	2.253	NOT_EXPR	VARIABLE
CXCL13	CXCL13	chr4	78432907	78532988	chemokine (C-X-C motif) ligand 13	10563	http://www.ncbi.nlm.nih.gov/gene/?term=10563&report=generif		3835	3.53519	1.53762	2.14646	4.56676	0.737311	1.75673	3.00606	-1.90373	0.0599663	-1.83467	-6.07443	2.46996	1.71383	1.78178	0.066847	0.320382	2.46945	-0.541042	1.31043	3.00155	-3.01049	-8.05838	EQ	YES	0.05	1.35782	0.964203	2.7186	NOT_EXPR	VARIABLE
KRT75	KRT75	chr12	52817854	52828110	keratin 75	9119	http://www.ncbi.nlm.nih.gov/gene/?term=9119&report=generif		8273	-2.86369	-0.178444	-1.41473	5.73745	-0.488539	1.99158	5.43952	-6.12396	-6.12396	-6.12396	-1.59852	0.805637	4.45136	1.98055	0.339784	0.687451	1.17473	-1.81898	3.34877	4.40245	-2.99371	-7.9652	EQ	NO	0.05	1.35782	-0.322122	4.06621	NOT_EXPR	VARIABLE
KIAA0319	KIAA0319	chr6	24544332	24646383	KIAA0319	9856	http://www.ncbi.nlm.nih.gov/gene/?term=9856&report=generif		7973	1.98055	-2.05479	2.17039	-1.50694	-2.11378	1.26373	-1.50694	-4.12278	-6.12396	-3.35408	-0.706174	-4.27315	-1.0217	-3.12106	0.0361653	0.23842	-0.252541	-3.24613	1.95856	1.89437	-2.99359	-7.96451	EQ	YES	0.05	1.35782	-1.74933	2.4165	NOT_EXPR	VARIABLE
HRH2	HRH2	chr5	175085040	175113245	histamine receptor H2	3274	http://www.ncbi.nlm.nih.gov/gene/?term=3274&report=generif		7154	0.689709	4.1667	0.345506	1.97013	2.25173	3.38281	0.188673	0.0733315	-0.264795	-2.01735	-1.78457	-2.32544	-0.621131	-0.971339	0.00236883	0.0606244	1.85646	-1.13019	1.54175	0.924269	-2.98665	-7.92631	EQ	YES	0.05	1.35782	0.36314	1.97305	NOT_EXPR	VARIABLE								HRH2	histamine receptor H2	Plasma Membrane
TNFRSF11B	TNFRSF11B	chr8	119935796	119964383	tumor necrosis factor receptor superfamily, member 11b	4982	http://www.ncbi.nlm.nih.gov/gene/?term=4982&report=generif		16352	6.13835	1.19788	0.891749	0.982242	0.241591	4.70381	5.94845	-2.29861	-1.28462	-2.65057	3.01831	-0.0746875	0.620519	1.90315	0.075063	0.339203	2.87201	-0.109501	2.60459	2.12125	-2.98151	-7.89813	EQ	YES	0.05	1.35782	1.38126	2.75701	NOT_EXPR	VARIABLE
DUSP13	DUSP13	chr10	76854190	76868970	dual specificity phosphatase 13	51207	http://www.ncbi.nlm.nih.gov/gene/?term=51207&report=generif		4565	-4.04751	1.06536	-5.19768	-0.828718	6.00954	-6.12396	-2.45184	-6.12396	-6.12396	-3.60468	-6.07443	-3.00716	-2.18564	-5.31978	0.0918332	0.375766	-1.65354	-4.63423	4.19741	1.66762	-2.98068	-7.89359	EQ	YES	0.05	1.35782	-3.14389	3.43613	NOT_EXPR	VARIABLE
LAMA1	LAMA1	chr18	6941743	7117813	laminin, alpha 1	284217	http://www.ncbi.nlm.nih.gov/gene/?term=284217&report=generif		8408	2.88053	7.6226	2.54526	2.76203	4.41607	3.10448	6.51221	3.73922	0.42165	-0.266247	-2.22009	5.03901	0.247927	2.07956	0.0244399	0.195907	4.26331	1.29158	2.03413	2.49198	-2.97174	-7.84479	EQ	YES	0.05	1.35782	2.77744	2.6746	NOT_EXPR	VARIABLE
HRK	HRK	chr12	117298225	117319232	harakiri, BCL2 interacting protein (contains only BH3 domain)	8739	http://www.ncbi.nlm.nih.gov/gene/?term=8739&report=generif		7157	-4.04751	2.17264	-3.46443	-2.18062	-0.822687	-0.568525	2.4035	-4.12278	-6.12396	-5.24722	2.30946	-6.12396	-6.12396	-1.8129	0.031523	0.221903	-0.929661	-3.89219	2.53598	3.15213	-2.96252	-7.79487	EQ	YES	0.05	1.35782	-2.41092	3.14912	NOT_EXPR	VARIABLE
SIRPG	SIRPG	chr20	1609798	1638425	signal-regulatory protein gamma	55423	http://www.ncbi.nlm.nih.gov/gene/?term=55423&report=generif		14234	1.15662	1.85695	0.566461	0.469102	-0.602248	1.03565	1.90913	-2.95377	-2.84174	-1.83467	-6.07443	-1.91543	0.0646325	1.28288	0.0023517	0.0603538	0.913095	-2.03893	0.872814	2.35524	-2.95203	-7.73835	EQ	YES	0.05	1.35782	-0.562918	2.29304	NOT_EXPR	VARIABLE
APOC2	APOC2	chr19	45449239	45452822	apolipoprotein C-II	344	http://www.ncbi.nlm.nih.gov/gene/?term=344&report=generif		813	3.89762	4.86572	-0.913012	0.382427	-2.57172	0.449292	0.0191003	-2.29861	-4.32268	-3.12106	-4.03993	-1.01045	2.07643	-1.8129	0.0223669	0.186812	0.875631	-2.0756	2.62346	2.1792	-2.95123	-7.73408	EQ	YES	0.05	1.35782	-0.599984	2.77728	NOT_EXPR	VARIABLE
ALAS2	ALAS2	chrX	55035488	55057497	aminolevulinate, delta-, synthase 2	212	http://www.ncbi.nlm.nih.gov/gene/?term=212&report=generif		498	0.243855	0.661998	5.30164	-4.51367	-4.874	0.956424	-0.263341	-2.57172	2.61834	-5.24722	-2.50393	-6.12396	-6.12396	-3.12106	0.00835552	0.110771	-0.3553	-3.29621	3.48412	3.05406	-2.94091	-7.67898	EQ	NO	0.05	1.35782	-1.82576	3.49802	NOT_EXPR	VARIABLE
TMPRSS3	TMPRSS3	chr21	43791996	43816200	transmembrane protease, serine 3	64699	http://www.ncbi.nlm.nih.gov/gene/?term=64699&report=generif		16317	-0.871012	2.5525	-2.68	-2.18062	-2.22205	-1.91277	2.28416	-2.95377	-3.12428	-4.26561	-6.07443	-3.91215	-4.03234	-1.22625	0.00315743	0.0704242	-0.718541	-3.65555	2.21401	1.47802	-2.93701	-7.6582	EQ	YES	0.05	1.35782	-2.18704	2.36495	NOT_EXPR	VARIABLE
GLDN	GLDN	chr15	51633713	51700209	gliomedin	342035	http://www.ncbi.nlm.nih.gov/gene/?term=342035&report=generif		6226	-1.33261	5.9203	0.566461	2.78078	4.69119	1.20157	4.42939	-6.12396	2.35979	1.40607	-0.620057	-1.18913	0.750838	1.12279	0.0605595	0.305219	2.60816	-0.327664	2.59271	2.82606	-2.93582	-7.65191	EQ	YES	0.05	1.35782	1.14025	3.01814	NOT_EXPR	VARIABLE
KIAA1199	KIAA1199	chr15	81071712	81243999	KIAA1199	57214	http://www.ncbi.nlm.nih.gov/gene/?term=57214&report=generif		8002	6.83156	9.9103	3.55528	4.63425	4.36627	2.90767	3.81669	-2.10182	-0.651918	-0.241943	4.90995	6.44155	5.83588	1.32329	0.130903	0.443437	5.146	2.21643	2.43985	3.46225	-2.92958	-7.61887	EQ	YES	0.05	1.35782	3.68122	3.25433	NOT_EXPR	VARIABLE
LGALS12	LGALS12	chr11	63273524	63284246	lectin, galactoside-binding, soluble, 12	85329	http://www.ncbi.nlm.nih.gov/gene/?term=85329&report=generif		8542	-0.521111	2.12981	-0.297155	-1.18057	-0.740206	1.14726	5.85469	2.1079	2.38632	-5.24722	-6.07443	-5.33494	-2.56157	0.628346	0.135963	0.452333	0.913245	-2.01366	2.46958	3.68791	-2.9269	-7.60475	EQ	YES	0.05	1.35782	-0.550206	3.37617	NOT_EXPR	VARIABLE
RARRES1	RARRES1	chr3	158414897	158450275	retinoic acid receptor responder (tazarotene induced) 1	5918	http://www.ncbi.nlm.nih.gov/gene/?term=5918&report=generif		12969	6.45596	5.47397	3.40444	2.68686	6.61652	6.82692	2.66071	2.27291	0.839637	2.6076	1.30003	-0.046829	1.98744	4.69933	0.0276019	0.208518	4.87505	1.95145	1.89537	1.51325	-2.92361	-7.58742	EQ	YES	0.05	1.35782	3.41325	2.23968	NOT_EXPR	VARIABLE
LAMP3	LAMP3	chr3	182840003	182880667	lysosomal-associated membrane protein 3	27074	http://www.ncbi.nlm.nih.gov/gene/?term=27074&report=generif		8422	2.05668	2.89722	1.23	1.01565	4.29276	2.27826	1.94199	-2.95377	-2.51391	1.94867	-2.85465	-1.43374	0.410985	2.69019	0.00753391	0.104643	2.24465	-0.672316	1.10217	2.35543	-2.91697	-7.55257	EQ	YES	0.05	1.35782	0.786168	2.32639	NOT_EXPR	VARIABLE
OSCAR	OSCAR	chr19	54597933	54604148	osteoclast associated, immunoglobulin-like receptor	126014	http://www.ncbi.nlm.nih.gov/gene/?term=126014&report=generif		11201	2.08492	4.81859	3.50119	4.86572	1.13692	3.88831	1.57529	0.738329	0.42165	2.62368	-6.07443	0.4951	4.02188	-0.721866	0.0618407	0.308339	3.12442	0.214907	1.5307	3.19175	-2.90951	-7.51364	EQ	YES	0.05	1.35782	1.66966	2.83943	NOT_EXPR	VARIABLE
AIM2	AIM2	chr1	159032275	159046647	absent in melanoma 2	9447	http://www.ncbi.nlm.nih.gov/gene/?term=9447&report=generif		444	3.87054	3.72119	2.42467	6.38974	-1.7964	4.89217	3.22829	-1.42851	-1.50694	-2.01735	-3.32758	3.22759	6.25668	1.18076	0.0038389	0.0774602	3.24717	0.340662	2.55961	3.40586	-2.90651	-7.49803	EQ	YES	0.05	1.35782	1.79392	3.26374	NOT_EXPR	VARIABLE
GPNMB	GPNMB	chr7	23286316	23314729	glycoprotein (transmembrane) nmb	10457	http://www.ncbi.nlm.nih.gov/gene/?term=10457&report=generif		6421	8.9972	11.3093	7.12917	8.55015	9.63141	8.29807	10.9586	6.76657	3.28624	7.36934	2.9434	8.01594	7.85906	8.28787	0.0264713	0.203375	9.26771	6.3612	1.48668	2.27344	-2.90651	-7.498	EQ	YES	0.05	1.35782	7.81445	2.38327	EXPR	VARIABLE
DMRTA2	DMRTA2	chr1	50883223	50889119	DMRT-like family A2	63950	http://www.ncbi.nlm.nih.gov/gene/?term=63950&report=generif		4334	-1.61968	-5.24722	-1.63854	2.44073	3.54768	3.06259	0.344543	-1.5508	-2.51391	-2.28103	-2.85465	-1.81612	-3.1173	-5.31978	0.0209569	0.180091	0.127157	-2.77908	3.18249	1.24697	-2.90624	-7.49661	EQ	YES	0.05	1.35782	-1.32596	2.7688	NOT_EXPR	VARIABLE
CPB1	CPB1	chr3	148545588	148577972	carboxypeptidase B1 (tissue)	1360	http://www.ncbi.nlm.nih.gov/gene/?term=1360&report=generif		3536	0.143134	4.94318	4.05205	-5.97537	-2.8652	3.26962	4.92586	-1.30054	-4.32268	-6.12396	-6.07443	3.8076	1.19033	1.00598	0.248641	0.602323	1.21333	-1.68824	4.2708	3.91054	-2.90157	-7.47237	EQ	NO	0.05	1.35782	-0.237458	4.21225	NOT_EXPR	VARIABLE
MFSD2A	MFSD2A	chr1	40420784	40435628	major facilitator superfamily domain containing 2A	84879	http://www.ncbi.nlm.nih.gov/gene/?term=84879&report=generif		9398	2.20434	4.2587	3.09885	3.40809	1.44547	5.08934	5.47815	-0.724085	-0.651918	-1.15197	-0.120162	2.05959	4.15097	1.16108	0.0108717	0.126534	3.56899	0.674787	1.47482	1.91154	-2.89421	-7.43435	EQ	YES	0.05	1.35782	2.12189	2.22386	NOT_EXPR	VARIABLE
C2CD4A	C2CD4A	chr15	62359176	62363116	C2 calcium-dependent domain containing 4A	145741	http://www.ncbi.nlm.nih.gov/gene/?term=145741&report=generif		1979	-4.04751	-2.48348	-3.79494	-0.618983	-0.763426	-1.42851	2.76166	-3.46443	-4.32268	-4.26561	-6.07443	-3.2527	-6.12396	-3.12106	0.014338	0.148319	-1.48217	-4.37498	2.31686	1.2664	-2.89281	-7.42715	EQ	YES	0.05	1.35782	-2.92857	2.33895	NOT_EXPR	VARIABLE
INHBE	INHBE	chr12	57849096	57851791	inhibin, beta E	83729	http://www.ncbi.nlm.nih.gov/gene/?term=83729&report=generif		7549	-0.521111	2.57408	-2.50589	2.11884	3.61903	1.71383	2.90545	-2.95377	-4.32268	-2.01735	-1.30893	-4.27315	3.33422	1.26443	0.0335774	0.229044	1.41489	-1.46817	2.16523	2.86007	-2.88307	-7.37716	EQ	YES	0.05	1.35782	-0.0266413	2.85955	NOT_EXPR	VARIABLE
SLAMF8	SLAMF8	chr1	159796479	159807282	SLAM family member 8	56833	http://www.ncbi.nlm.nih.gov/gene/?term=56833&report=generif		14271	4.70222	7.02902	3.48933	5.74101	3.39239	5.37967	4.17182	2.40181	-0.0881844	2.62933	-2.50393	3.19254	4.48516	3.68825	0.0147333	0.150281	4.84364	1.97214	1.30895	2.43743	-2.8715	-7.31825	EQ	YES	0.05	1.35782	3.40789	2.39849	NOT_EXPR	VARIABLE
SPATA12	SPATA12	chr3	57094469	57109460	spermatogenesis associated 12	353324	http://www.ncbi.nlm.nih.gov/gene/?term=353324&report=generif		14955	-2.50826	1.85695	-2.18062	-0.92868	-4.874	-2.07634	-0.638939	-4.12278	-6.12396	-6.12396	-6.07443	-3.00716	-2.18564	-3.80139	0.0135617	0.143666	-1.62141	-4.49133	2.05871	1.63136	-2.86991	-7.31022	EQ	YES	0.05	1.35782	-3.05637	2.32421	NOT_EXPR	VARIABLE
IL21R	IL21R	chr16	27413483	27463363	interleukin 21 receptor	50615	http://www.ncbi.nlm.nih.gov/gene/?term=50615&report=generif		7477	4.45451	3.86441	2.21592	5.24594	3.61903	3.75462	2.4035	-0.487672	-0.4204	-0.400706	-0.620057	1.2737	3.86321	2.34871	0.00410942	0.0802733	3.65113	0.793826	1.06946	1.76123	-2.85731	-7.24662	EQ	YES	0.05	1.35782	2.22248	2.03902	NOT_EXPR	VARIABLE								IL21R	interleukin 21 receptor	Plasma Membrane
GPR84	GPR84	chr12	54756229	54758270	G protein-coupled receptor 84	53831	http://www.ncbi.nlm.nih.gov/gene/?term=53831&report=generif		6507	2.96262	2.86879	-0.487672	3.04441	-2.11378	2.28768	1.66275	-1.90373	-3.12428	-0.643511	-4.03993	-1.07515	1.6084	-0.521111	0.00945562	0.117482	1.46068	-1.38562	2.00185	1.85721	-2.8463	-7.19153	EQ	YES	0.05	1.35782	0.0375348	2.37122	NOT_EXPR	VARIABLE
FAM180B	FAM180B	chr11	47608230	47610746	family with sequence similarity 180, member B	399888	http://www.ncbi.nlm.nih.gov/gene/?term=399888&report=generif		5274	3.02142	3.90681	0.296799	-3.60468	0.716886	-1.51813	1.80051	-2.29861	-3.70374	0.452568	-6.07443	-2.50393	-1.38164	0.228761	0.0703797	0.327863	0.659945	-2.183	2.59762	2.27219	-2.84295	-7.17485	EQ	YES	0.05	1.35782	-0.761529	2.77005	NOT_EXPR	VARIABLE
VSIG4	VSIG4	chrX	65241580	65259967	V-set and immunoglobulin domain containing 4	11326	http://www.ncbi.nlm.nih.gov/gene/?term=11326&report=generif		17331	8.03636	8.13944	4.54647	6.48459	4.13161	8.63834	6.23491	4.52292	2.824	3.24324	0.526029	4.43075	4.29939	6.51894	0.0142546	0.147857	6.60167	3.76647	1.78159	1.85005	-2.83521	-7.13646	EQ	YES	0.05	1.35782	5.18407	2.28229	EXPR	VARIABLE
S100A9	S100A9	chr1	153330330	153333503	S100 calcium binding protein A9	6280	http://www.ncbi.nlm.nih.gov/gene/?term=6280&report=generif		13699	3.59449	6.1777	5.80482	5.5499	3.36266	7.27133	7.11282	4.62065	4.25161	-0.687028	-0.172552	3.60033	3.1096	4.30661	0.0373512	0.241242	5.55339	2.71846	1.5531	2.21273	-2.83493	-7.13508	EQ	YES	0.05	1.35782	4.13592	2.35304	NOT_EXPR	VARIABLE								S100A9	S100 calcium binding protein A9	Cytoplasm
PAPPA2	PAPPA2	chr1	176432307	176811970	pappalysin 2	60676	http://www.ncbi.nlm.nih.gov/gene/?term=60676&report=generif		11353	0.541178	0.28232	0.714909	1.82929	4.62603	2.49159	-3.93518	-4.12278	-3.12428	-3.60468	-2.22009	-1.01045	1.3373	-0.464251	0.00612541	0.0953703	0.935734	-1.88703	2.62026	1.94849	-2.82277	-7.07518	EQ	YES	0.05	1.35782	-0.47565	2.65826	NOT_EXPR	VARIABLE
APCDD1L	APCDD1L	chr20	57034426	57089949	adenomatosis polyposis coli down-regulated 1-like	164284	http://www.ncbi.nlm.nih.gov/gene/?term=164284&report=generif		782	0.633976	1.21217	3.5824	5.99082	-1.83241	2.86378	3.65332	-6.12396	-6.12396	-3.12106	1.78902	3.87747	5.05899	1.00598	0.193266	0.532261	2.30058	-0.519645	2.53153	4.61334	-2.82022	-7.06272	EQ	NO	0.05	1.35782	0.890467	3.86291	NOT_EXPR	VARIABLE
TNFAIP8L3	TNFAIP8L3	chr15	51348799	51397473	tumor necrosis factor, alpha-induced protein 8-like 3	388121	http://www.ncbi.nlm.nih.gov/gene/?term=388121&report=generif		16346	3.82821	5.33996	1.98765	6.76118	-0.109503	2.84603	5.46672	-0.724085	-0.4204	-1.08316	-0.706174	0.637046	5.48548	3.22322	0.0214132	0.182009	3.73147	0.915989	2.35814	2.49617	-2.81548	-7.03952	EQ	YES	0.05	1.35782	2.32373	2.75254	NOT_EXPR	VARIABLE
SMCO2	SMCO2	chr12	27619743	27655118	single-pass membrane protein with coiled-coil domains 2	341346	http://www.ncbi.nlm.nih.gov/gene/?term=341346&report=generif		14715	-1.61968	0.541638	-2.18062	4.47676	-3.21456	0.742482	-3.93518	-6.12396	-6.12396	-5.24722	-6.07443	-1.01045	2.62288	-2.93921	0.117981	0.422695	-0.741311	-3.55662	2.89358	3.35237	-2.81531	-7.0387	EQ	NO	0.05	1.35782	-2.14897	3.34443	NOT_EXPR	VARIABLE
GPR174	GPR174	chrX	78426469	78427726	G protein-coupled receptor 174	84636	http://www.ncbi.nlm.nih.gov/gene/?term=84636&report=generif		6468	1.41881	0.31446	-0.20268	-0.335178	-1.87249	0.661155	0.984977	-0.882854	-1.38838	-3.60468	-6.07443	-3.91215	-3.1173	0.262497	0.00842398	0.111278	0.138436	-2.6739	1.08357	2.14642	-2.81233	-7.02421	EQ	YES	0.05	1.35782	-1.26773	2.19036	NOT_EXPR	VARIABLE
ALOX5	ALOX5	chr10	45869624	45941567	arachidonate 5-lipoxygenase	240	http://www.ncbi.nlm.nih.gov/gene/?term=240&report=generif		552	5.26907	6.64541	3.51473	4.90048	3.00502	6.61672	3.43899	2.1079	1.30283	1.29026	-0.988771	2.83403	3.26409	3.90929	0.0142176	0.147667	4.77006	1.95995	1.50865	1.62593	-2.81012	-7.01341	EQ	YES	0.05	1.35782	3.365	2.09682	NOT_EXPR	VARIABLE
PTGFR	PTGFR	chr1	78956728	79006386	prostaglandin F receptor (FP)	5737	http://www.ncbi.nlm.nih.gov/gene/?term=5737&report=generif		12662	4.90367	6.16508	8.24601	8.79505	3.10002	8.11281	5.31765	0.965501	3.02518	1.31964	2.71313	2.20665	5.84483	9.01319	0.0468223	0.26807	6.37718	3.58402	2.09879	2.87342	-2.79317	-6.9315	EQ	YES	0.05	1.35782	4.9806	2.81855	NOT_EXPR	VARIABLE
FPR1	FPR1	chr19	52249023	52255150	formyl peptide receptor 1	2357	http://www.ncbi.nlm.nih.gov/gene/?term=2357&report=generif		5823	5.36991	4.17255	3.35015	4.4567	1.59885	5.987	3.17832	2.21951	1.74222	-1.70212	-0.792131	1.09904	2.6061	3.40382	0.00665469	0.0991802	4.01621	1.22521	1.46767	1.8513	-2.79101	-6.92112	EQ	YES	0.05	1.35782	2.62071	2.16177	NOT_EXPR	VARIABLE
ST6GALNAC2	ST6GALNAC2	chr17	74561461	74582145	ST6 (alpha-N-acetyl-neuraminyl-2,3-beta-galactosyl-1,3)-N-acetylgalactosaminide alpha-2,6-sialyltransferase 2	10610	http://www.ncbi.nlm.nih.gov/gene/?term=10610&report=generif		15215	0.940574	3.59777	2.2732	-0.190606	1.34704	2.93035	2.35047	-1.71831	0.950982	-2.01735	-1.99043	-0.046829	-1.87596	0.510982	0.00346724	0.0740403	1.89268	-0.883846	1.2834	1.30401	-2.77653	-6.85202	EQ	YES	0.05	1.35782	0.504419	1.90278	NOT_EXPR	VARIABLE
CXCL1	CXCL1	chr4	74735109	74737019	chemokine (C-X-C motif) ligand 1 (melanoma growth stimulating activity, alpha)	2919	http://www.ncbi.nlm.nih.gov/gene/?term=2919&report=generif		3831	0.789749	-0.926946	2.17039	2.24188	3.57689	3.31563	2.43276	-0.972364	-2.84174	-4.26561	-3.32758	1.08231	1.03212	3.4602	0.0528767	0.283435	1.94291	-0.833238	1.55463	2.81777	-2.77614	-6.85019	EQ	YES	0.05	1.35782	0.554834	2.6182	NOT_EXPR	VARIABLE
C15orf48	C15orf48	chr15	45722727	45725647	chromosome 15 open reading frame 48	84419	http://www.ncbi.nlm.nih.gov/gene/?term=84419&report=generif		1748	1.92026	5.44701	0.794977	4.83152	-0.196556	0.356752	2.95587	-0.972364	-0.651918	-2.65057	0.129283	-1.91543	2.14326	0.604383	0.0305571	0.218957	2.30141	-0.473336	2.20457	1.60583	-2.77474	-6.84354	EQ	YES	0.05	1.35782	0.914035	2.34652	NOT_EXPR	VARIABLE
TBC1D3H	TBC1D3H	chr17	34745936	34757050	TBC1 domain family, member 3H	729877	http://www.ncbi.nlm.nih.gov/gene/?term=729877&report=generif		15636	-1.19433	2.16033	-5.19768	-6.12396	-0.109503	-3.03333	3.42691	0.831745	-6.12396	-6.12396	-6.07443	-6.12396	-6.12396	0.262497	0.0135954	0.143775	-1.43879	-4.21086	3.58418	3.25452	-2.77206	-6.83085	EQ	NO	0.05	1.35782	-2.82483	3.58978	NOT_EXPR	VARIABLE
GDF15	GDF15	chr19	18496968	18499986	growth differentiation factor 15	9518	http://www.ncbi.nlm.nih.gov/gene/?term=9518&report=generif		6103	3.76841	5.68517	5.62627	3.15401	6.05099	3.37042	4.99386	2.82797	-0.972364	3.37042	-1.44017	2.69904	2.14326	4.62965	0.0145346	0.148997	4.66416	1.89397	1.20808	2.25754	-2.77019	-6.82198	EQ	YES	0.05	1.35782	3.27907	2.25652	NOT_EXPR	VARIABLE
PLAC1	PLAC1	chrX	133699873	133792513	placenta-specific 1	10761	http://www.ncbi.nlm.nih.gov/gene/?term=10761&report=generif		11902	-0.784307	-0.879847	-2.50589	-0.135117	1.6112	-2.07634	-1.74725	-3.46443	-4.32268	-1.83467	-6.07443	-2.32544	-6.12396	-1.61968	0.0138583	0.145386	-0.93108	-3.68075	1.38917	1.89959	-2.74967	-6.72565	EQ	YES	0.05	1.35782	-2.30592	2.14282	NOT_EXPR	VARIABLE
COL4A3	COL4A3	chr2	228029281	228179508	collagen, type IV, alpha 3 (Goodpasture antigen)	1285	http://www.ncbi.nlm.nih.gov/gene/?term=1285&report=generif		3433	2.43824	-1.16947	0.418273	-3.60468	4.23277	3.59479	-0.559223	-3.46443	-2.84174	2.48523	-6.07443	-5.33494	-1.61968	2.95346	0.154675	0.480339	0.764384	-1.98522	2.81493	3.54431	-2.7496	-6.72533	EQ	NO	0.05	1.35782	-0.610418	3.38977	NOT_EXPR	VARIABLE
SLC2A1	SLC2A1	chr1	43391046	43424847	solute carrier family 2 (facilitated glucose transporter), member 1	6513	http://www.ncbi.nlm.nih.gov/gene/?term=6513&report=generif		14445	5.04962	5.22826	8.25452	8.52685	4.0865	7.55498	9.76254	3.77588	2.98739	4.01555	4.27798	5.79636	5.61586	2.81634	0.0251444	0.199174	6.92332	4.18362	2.13054	1.16591	-2.7397	-6.67932	EQ	YES	0.05	1.35782	5.55347	2.1779	EXPR	VARIABLE
LRRC7	LRRC7	chr1	70225858	70589171	leucine rich repeat containing 7	57554	http://www.ncbi.nlm.nih.gov/gene/?term=57554&report=generif		8853	0.940574	-2.48348	-1.19654	4.52493	-3.76343	-3.97338	0.188673	-6.12396	-4.32268	-6.12396	-1.18208	-4.27315	-1.18829	-1.71076	0.150331	0.473185	-0.823236	-3.5607	3.0056	2.1961	-2.73746	-6.66895	EQ	YES	0.05	1.35782	-2.19197	2.90049	NOT_EXPR	VARIABLE
CRYAB	CRYAB	chr11	111779350	111782473	crystallin, alpha B	1410	http://www.ncbi.nlm.nih.gov/gene/?term=1410&report=generif		3649	4.97194	6.91903	2.62187	3.92565	8.00417	3.96111	6.89904	2.50228	2.90767	1.10677	4.18388	0.143134	3.31789	3.98823	0.0291363	0.213942	5.32897	2.59284	1.9768	1.49002	-2.73614	-6.66284	EQ	YES	0.05	1.35782	3.9609	2.20087	NOT_EXPR	VARIABLE
NR0B1	NR0B1	chrX	30322539	30327495	nuclear receptor subfamily 0, group B, member 1	190	http://www.ncbi.nlm.nih.gov/gene/?term=190&report=generif		10519	-4.04751	0.691757	-4.26561	-1.33466	-0.740206	-3.45538	-0.263341	-6.12396	-6.12396	-0.602248	-6.07443	-5.33494	-4.03234	-4.26561	0.00797941	0.107857	-1.91642	-4.65107	1.98687	1.98984	-2.73465	-6.65596	EQ	YES	0.05	1.35782	-3.28375	2.37967	NOT_EXPR	VARIABLE
CRTAM	CRTAM	chr11	122709255	122743347	cytotoxic and regulatory T cell molecule	56253	http://www.ncbi.nlm.nih.gov/gene/?term=56253&report=generif		3640	2.10463	5.2599	0.113839	0.600046	-0.465779	1.48938	1.58887	-0.487672	-1.50694	-2.65057	-4.03993	-0.683211	-0.740206	1.68499	0.00360692	0.075659	1.52727	-1.20336	1.87532	1.80613	-2.73063	-6.63746	EQ	YES	0.05	1.35782	0.161954	2.26632	NOT_EXPR	VARIABLE
FCGR1A	FCGR1A	chr1	149754250	149764074	Fc fragment of IgG, high affinity Ia, receptor (CD64)	2209	http://www.ncbi.nlm.nih.gov/gene/?term=2209&report=generif		5561	6.56964	5.42982	2.46238	5.60244	3.10002	6.34963	4.23643	3.24941	0.651469	-1.02385	0.296298	3.20306	4.03822	4.22272	0.0485663	0.273031	4.82148	2.09105	1.59386	2.07806	-2.73043	-6.63655	EQ	YES	0.05	1.35782	3.45626	2.27437	NOT_EXPR	VARIABLE
LAMB3	LAMB3	chr1	209788218	209825820	laminin, beta 3	3914	http://www.ncbi.nlm.nih.gov/gene/?term=3914&report=generif		8415	2.95409	6.35065	3.93044	5.73485	2.46976	4.6096	4.59684	-0.419533	1.06609	0.661155	-0.482716	3.48933	3.41684	3.89533	0.0454008	0.264624	4.37803	1.66093	1.39661	1.90157	-2.71711	-6.57552	EQ	YES	0.05	1.35782	3.01948	2.13466	NOT_EXPR	VARIABLE
CFB	CFB	chr6	31913721	31919861	complement factor B	629	http://www.ncbi.nlm.nih.gov/gene/?term=629&report=generif		3000	7.2248	7.17679	6.14207	5.9737	2.88325	8.77875	7.13953	1.28499	1.08092	6.21032	1.70227	4.21002	3.03704	8.7862	0.0050947	0.0884664	6.47413	3.75882	1.82877	2.87313	-2.71531	-6.56732	EQ	YES	0.05	1.35782	5.11648	2.70897	EXPR	VARIABLE
SPP1	SPP1	chr4	88896802	88904563	secreted phosphoprotein 1	6696	http://www.ncbi.nlm.nih.gov/gene/?term=6696&report=generif		15060	9.45235	7.30379	7.20284	10.2867	3.20225	6.5457	10.1063	7.44206	6.06156	-0.110147	2.475	6.69157	8.19239	4.37456	0.103954	0.398928	7.72855	5.01814	2.50041	2.97269	-2.71041	-6.54507	EQ	YES	0.05	1.35782	6.37335	2.99031	EXPR	VARIABLE								SPP1	secreted phosphoprotein 1	Extracellular Space
FGL1	FGL1	chr8	17721900	17753047	fibrinogen-like 1	2267	http://www.ncbi.nlm.nih.gov/gene/?term=2267&report=generif		5656	-3.2909	0.0320004	-3.46443	-5.97537	-1.19213	-2.50589	3.76361	-2.95377	-6.12396	-6.12396	-6.07443	-3.91215	-2.56157	-3.80139	0.0717066	0.33149	-1.80473	-4.50732	3.09851	1.5671	-2.70259	-6.50969	EQ	YES	0.05	1.35782	-3.15602	2.74427	NOT_EXPR	VARIABLE
C3	C3	chr19	6677846	6720662	complement component 3	718	http://www.ncbi.nlm.nih.gov/gene/?term=718&report=generif		2017	10.5095	9.2499	8.33943	6.73862	5.15344	4.41566	8.72785	-0.119672	7.04146	11.1476	-0.8903	3.56396	3.29149	10.2286	0.145557	0.46656	7.59064	4.89474	2.23135	4.74534	-2.6959	-6.47957	EQ	NO	0.05	1.35782	6.24269	3.82724	EXPR	VARIABLE
TUBB4A	TUBB4A	chr19	6494330	6502330	tubulin, beta 4A class IVa	10382	http://www.ncbi.nlm.nih.gov/gene/?term=10382&report=generif		16846	0.742636	-3.7139	-3.46443	-1.33466	3.38424	-2.74799	2.80146	-3.46443	-4.32268	-0.798924	-6.07443	-0.683211	-6.12396	-1.71076	0.197469	0.538314	-0.618948	-3.3112	2.95237	2.32282	-2.69225	-6.4632	EQ	YES	0.05	1.35782	-1.96507	2.90941	NOT_EXPR	VARIABLE
CCL8	CCL8	chr17	32646066	32648421	chemokine (C-C motif) ligand 8	6355	http://www.ncbi.nlm.nih.gov/gene/?term=6355&report=generif		2607	4.45039	6.53384	2.1893	3.54768	-0.657982	5.06091	2.89875	1.96558	2.02909	-0.400706	-0.8903	-1.07515	-0.00891168	3.5623	0.018191	0.16787	3.43184	0.740271	2.30513	1.77688	-2.69157	-6.46016	EQ	YES	0.05	1.35782	2.08606	2.42077	NOT_EXPR	VARIABLE
NTRK1	NTRK1	chr1	156785542	156851642	neurotrophic tyrosine kinase, receptor, type 1	4914	http://www.ncbi.nlm.nih.gov/gene/?term=4914&report=generif		10619	1.87563	2.84498	5.95198	5.59121	6.00699	4.50881	0.112765	-2.10182	0.190326	4.47286	-2.85465	2.37685	5.23703	0.751388	0.110745	0.411313	3.84177	1.15314	2.28806	3.08063	-2.68863	-6.44699	EQ	YES	0.05	1.35782	2.49745	2.95679	NOT_EXPR	VARIABLE								NTRK1	neurotrophic tyrosine kinase, receptor, type 1	Plasma Membrane
CD38	CD38	chr4	15779931	15850706	CD38 molecule	952	http://www.ncbi.nlm.nih.gov/gene/?term=952&report=generif		2714	3.16354	2.6076	-0.105242	0.382427	-1.15197	2.41002	3.27394	0.256345	0.106571	-0.194062	-6.07443	-0.962232	-2.56157	1.26443	0.0513717	0.280582	1.51147	-1.16642	1.77139	2.46901	-2.67789	-6.39921	EQ	YES	0.05	1.35782	0.172527	2.48846	NOT_EXPR	VARIABLE								CD38	CD38 molecule	Plasma Membrane
GCNT3	GCNT3	chr15	59903982	59912210	glucosaminyl (N-acetyl) transferase 3, mucin type	9245	http://www.ncbi.nlm.nih.gov/gene/?term=9245&report=generif		6090	-4.04751	3.34251	-3.79494	-2.51391	-5.24722	1.11712	0.112765	-6.12396	-4.32268	-6.12396	-6.07443	-1.43374	-1.87596	-3.80139	0.124493	0.434935	-1.57588	-4.25087	3.154	2.00524	-2.67499	-6.38634	EQ	YES	0.05	1.35782	-2.91338	2.89371	NOT_EXPR	VARIABLE
EGLN3	EGLN3	chr14	34393421	34420284	egl-9 family hypoxia-inducible factor 3	112399	http://www.ncbi.nlm.nih.gov/gene/?term=112399&report=generif		4732	2.45865	3.36998	5.68361	4.61875	5.4359	3.25212	7.5086	3.04678	-1.16796	0.270122	2.63109	2.80218	3.76727	2.30067	0.0191623	0.172474	4.61823	1.95002	1.74385	1.74939	-2.66821	-6.35639	EQ	YES	0.05	1.35782	3.28413	2.17549	NOT_EXPR	VARIABLE
IGF2BP3	IGF2BP3	chr7	23349828	23509995	insulin-like growth factor 2 mRNA binding protein 3	10643	http://www.ncbi.nlm.nih.gov/gene/?term=10643&report=generif		7383	0.304817	4.14445	-0.335178	4.28181	6.41843	2.55945	5.45382	3.59124	-1.06663	1.82851	-1.99043	1.47085	0.569272	-0.251607	0.0275624	0.208518	3.26109	0.593029	2.54179	1.88984	-2.66806	-6.35572	EQ	YES	0.05	1.35782	1.92706	2.55866	NOT_EXPR	VARIABLE
ABCC3	ABCC3	chr17	48712218	48769063	ATP-binding cassette, sub-family C (CFTR/MRP), member 3	8714	http://www.ncbi.nlm.nih.gov/gene/?term=8714&report=generif		55	4.45807	5.40176	3.76336	4.33702	4.21586	6.63335	3.12642	-0.0414207	1.89821	2.82882	-0.8903	4.3773	3.96823	1.12279	0.00331477	0.0725269	4.56226	1.89481	1.14569	1.97636	-2.66746	-6.35308	EQ	YES	0.05	1.35782	3.22853	2.07949	NOT_EXPR	VARIABLE
RDH12	RDH12	chr14	68168603	68201168	retinol dehydrogenase 12 (all-trans/9-cis/11-cis)	145226	http://www.ncbi.nlm.nih.gov/gene/?term=145226&report=generif		13107	-0.784307	-1.52976	-1.82514	-2.18062	-1.71076	-3.97338	1.16741	-2.95377	-6.12396	-5.24722	-1.99043	-3.2527	-6.12396	-3.80139	0.00515139	0.0887216	-1.54808	-4.21335	1.54612	1.63249	-2.66526	-6.34343	EQ	YES	0.05	1.35782	-2.88071	2.06054	NOT_EXPR	VARIABLE
PRUNE2	PRUNE2	chr9	79226292	79521003	prune homolog 2 (Drosophila)	158471	http://www.ncbi.nlm.nih.gov/gene/?term=158471&report=generif		12549	6.86707	7.59036	4.86778	6.80955	5.67333	6.96526	5.12718	3.9128	2.07782	0.52039	2.07782	4.15492	5.60197	6.9431	0.0152372	0.152298	6.2715	3.61269	1.04104	2.22512	-2.65881	-6.31514	EQ	YES	0.05	1.35782	4.9421	2.16532	NOT_EXPR	VARIABLE
SFRP4	SFRP4	chr7	37945535	37956525	secreted frizzled-related protein 4	6424	http://www.ncbi.nlm.nih.gov/gene/?term=6424&report=generif		14078	7.12435	7.63532	8.57659	8.22625	2.39063	7.15235	-0.99767	-0.419533	-1.50694	6.93652	-0.792131	5.59613	8.13099	3.5623	0.271087	0.62408	5.72969	3.07247	3.61351	3.98389	-2.65721	-6.30813	EQ	NO	0.05	1.35782	4.40108	3.90548	NOT_EXPR	VARIABLE
TARP	TARP	chr7	38299244	38313248	TCR gamma alternate reading frame protein	445347	http://www.ncbi.nlm.nih.gov/gene/?term=445347&report=generif		15567	2.38242	2.07643	1.34688	-0.135117	-0.0675241	1.86248	2.65398	0.900155	0.789749	-1.28462	-1.18208	-6.12396	-3.1173	1.57475	0.0524139	0.282669	1.44565	-1.20619	1.13339	2.70794	-2.65184	-6.28466	EQ	YES	0.05	1.35782	0.119732	2.42293	NOT_EXPR	VARIABLE
P4HA3	P4HA3	chr11	73977702	74022699	prolyl 4-hydroxylase, alpha polypeptide III	283208	http://www.ncbi.nlm.nih.gov/gene/?term=283208&report=generif		11277	1.48915	6.03611	7.13674	5.89182	3.63654	3.82545	3.37746	0.0733315	-0.721866	-1.15197	1.11958	5.29465	6.39947	1.82042	0.0196649	0.175062	4.48475	1.83337	1.94822	2.94048	-2.65138	-6.28267	EQ	YES	0.05	1.35782	3.15906	2.76317	NOT_EXPR	VARIABLE
IGFN1	IGFN1	chr1	201159953	201198080	immunoglobulin-like and fibronectin type III domain containing 1	91156	http://www.ncbi.nlm.nih.gov/gene/?term=91156&report=generif		7399	-0.871012	8.47307	1.8582	8.16221	10.3979	2.09828	1.80985	2.72754	2.50478	4.55884	-4.03993	2.05959	5.10812	0.453657	0.253947	0.606909	4.56122	1.91037	4.33567	3.0499	-2.65084	-6.28034	EQ	NO	0.05	1.35782	3.23579	3.85501	NOT_EXPR	VARIABLE
ZNF365	ZNF365	chr10	64133916	64431771	zinc finger protein 365	22891	http://www.ncbi.nlm.nih.gov/gene/?term=22891&report=generif		17995	0.789749	3.62294	2.45094	3.87517	2.37087	2.87472	1.28377	-1.5508	-3.70374	-2.50826	-2.85465	3.7851	3.81916	1.83448	0.0301836	0.217683	2.46688	-0.168387	1.13344	3.23117	-2.63527	-6.2129	EQ	YES	0.05	1.35782	1.14925	2.69839	NOT_EXPR	VARIABLE
CEBPE	CEBPE	chr14	23586515	23588820	CCAAT/enhancer binding protein (C/EBP), epsilon	1053	http://www.ncbi.nlm.nih.gov/gene/?term=1053&report=generif		2908	-0.695292	-0.211503	-2.18062	-1.05874	-4.05509	-0.628892	-1.61968	-2.95377	-3.12428	-5.24722	-6.07443	-3.59563	-2.56157	-5.31978	0.00607815	0.0953648	-1.49283	-4.12524	1.30812	1.38954	-2.63241	-6.20059	EQ	YES	0.05	1.35782	-2.80904	1.88323	NOT_EXPR	VARIABLE
IL2RA	IL2RA	chr10	6052657	6104333	interleukin 2 receptor, alpha	3559	http://www.ncbi.nlm.nih.gov/gene/?term=3559&report=generif		7488	4.06378	3.89423	1.88927	3.13889	-0.740206	5.90455	2.31944	1.8432	0.14372	0.641476	-6.07443	1.17138	0.569272	3.75193	0.0123645	0.136267	2.92428	0.292364	2.08298	3.0524	-2.63192	-6.19849	EQ	YES	0.05	1.35782	1.60832	2.85792	NOT_EXPR	VARIABLE								IL2RA	interleukin 2 receptor, alpha	Plasma Membrane
ALPK2	ALPK2	chr18	56148482	56296189	alpha-kinase 2	115701	http://www.ncbi.nlm.nih.gov/gene/?term=115701&report=generif		557	0.716886	5.37438	3.02632	2.76203	4.05751	2.34871	3.68417	-4.12278	-3.70374	-0.643511	-2.50393	5.4793	3.42205	5.66444	0.147203	0.468663	3.13857	0.51312	1.45967	4.26956	-2.62545	-6.17078	EQ	NO	0.05	1.35782	1.82585	3.35449	NOT_EXPR	VARIABLE
HSD17B2	HSD17B2	chr16	82068858	82132139	hydroxysteroid (17-beta) dehydrogenase 2	3294	http://www.ncbi.nlm.nih.gov/gene/?term=3294&report=generif		7184	0.742636	1.73133	-0.388616	1.1458	3.54768	-0.119672	0.420958	2.151	1.32137	-2.28103	-3.32758	-3.2527	-1.61968	-4.26561	0.00667019	0.0993028	1.01144	-1.61061	1.33099	2.44572	-2.62205	-6.15624	EQ	YES	0.05	1.35782	-0.299581	2.3301	NOT_EXPR	VARIABLE
FCGBP	FCGBP	chr19	40353963	40440533	Fc fragment of IgG binding protein	8857	http://www.ncbi.nlm.nih.gov/gene/?term=8857&report=generif		5560	9.04784	4.59855	2.2732	7.4821	3.88628	7.7856	6.64798	2.43786	1.12369	5.72423	0.564553	4.02398	6.01996	3.50119	0.105416	0.401991	5.96022	3.34221	2.42913	2.11304	-2.61801	-6.13904	EQ	YES	0.05	1.35782	4.65122	2.57477	NOT_EXPR	VARIABLE
BCL2L14	BCL2L14	chr12	12223878	12252627	BCL2-like 14 (apoptosis facilitator)	79370	http://www.ncbi.nlm.nih.gov/gene/?term=79370&report=generif		1403	-1.19433	-0.831725	-3.79494	-2.95377	-3.21456	-1.2145	-0.911402	-6.12396	-4.32268	-1.61968	-6.07443	-6.12396	-6.12396	-2.04495	0.0159706	0.15615	-2.01646	-4.63337	1.25305	2.02571	-2.61691	-6.13434	EQ	YES	0.05	1.35782	-3.32492	2.11243	NOT_EXPR	VARIABLE
VNN1	VNN1	chr6	133001997	133035194	vanin 1	8876	http://www.ncbi.nlm.nih.gov/gene/?term=8876&report=generif		17287	1.76269	5.987	1.70864	3.60833	-1.08316	3.73243	1.09334	0.542098	-0.323648	-2.18564	-1.99043	-1.01045	3.02142	0.47766	0.0180401	0.167316	2.40132	-0.209856	2.26664	1.78919	-2.61118	-6.11003	EQ	YES	0.05	1.35782	1.09573	2.3842	NOT_EXPR	VARIABLE
ARSF	ARSF	chrX	2958275	3030770	arylsulfatase F	416	http://www.ncbi.nlm.nih.gov/gene/?term=416&report=generif		1021	-3.2909	-2.29635	-1.54815	2.79171	-6.12396	-3.03333	-0.309315	-2.95377	-4.32268	-6.12396	-6.07443	-3.2527	-4.03234	-5.31978	0.0284378	0.211619	-1.9729	-4.58281	2.76426	1.28691	-2.60991	-6.10465	EQ	YES	0.05	1.35782	-3.27785	2.47486	NOT_EXPR	VARIABLE
RAPSN	RAPSN	chr11	47459308	47470730	receptor-associated protein of the synapse	5913	http://www.ncbi.nlm.nih.gov/gene/?term=5913&report=generif		12965	-2.86369	2.42992	-1.91543	-1.05874	6.96716	-0.309315	-3.44257	-1.06663	-6.12396	-3.60468	-4.03993	-1.61467	0.299055	-2.30428	0.148887	0.470895	-0.0275237	-2.63644	3.63726	2.1333	-2.60892	-6.10045	EQ	NO	0.05	1.35782	-1.33198	3.16843	NOT_EXPR	VARIABLE
CCR2	CCR2	chr3	46395235	46402413	chemokine (C-C motif) receptor 2	729230	http://www.ncbi.nlm.nih.gov/gene/?term=729230&report=generif		2643	3.02518	3.63216	1.52658	1.75891	2.43396	3.94146	1.73133	1.16238	1.1792	0.203788	-0.792131	-1.27551	-2.18564	1.55308	0.00730972	0.103706	2.57851	-0.0221178	0.973333	1.42731	-2.60063	-6.06551	EQ	YES	0.05	1.35782	1.2782	1.7884	NOT_EXPR	VARIABLE
HKDC1	HKDC1	chr10	70980059	71027315	hexokinase domain containing 1	80201	http://www.ncbi.nlm.nih.gov/gene/?term=80201&report=generif		6990	-1.78457	0.14372	-1.41473	-2.51391	-2.8184	-0.967356	1.39878	-6.12396	-2.84174	-3.91215	-6.07443	-3.2527	-1.87596	-2.04495	0.0252283	0.19941	-1.13664	-3.73227	1.48989	1.75851	-2.59563	-6.04453	EQ	YES	0.05	1.35782	-2.43445	2.06534	NOT_EXPR	VARIABLE
FAIM2	FAIM2	chr12	50260679	50297760	Fas apoptotic inhibitory molecule 2	23017	http://www.ncbi.nlm.nih.gov/gene/?term=23017&report=generif		5161	4.12603	3.11094	-0.0722722	-0.335178	5.74376	0.390978	5.22492	-4.12278	-4.32268	1.149	-0.41606	1.96109	0.913706	4.85757	0.18634	0.523846	2.59845	0.00283781	2.58197	3.30285	-2.59562	-6.04447	EQ	NO	0.05	1.35782	1.30065	3.15049	NOT_EXPR	VARIABLE
DNAJC5B	DNAJC5B	chr8	66933791	67012755	DnaJ (Hsp40) homolog, subfamily C, member 5 beta	85479	http://www.ncbi.nlm.nih.gov/gene/?term=85479&report=generif		4399	-2.22205	1.14368	-2.50589	0.918119	-1.65123	-1.2145	-0.223956	-2.10182	-6.12396	-4.26561	-2.85465	-5.33494	-0.262777	-2.93921	0.0284514	0.211619	-0.822262	-3.41185	1.46554	1.99789	-2.58959	-6.01928	EQ	YES	0.05	1.35782	-2.11706	2.15384	NOT_EXPR	VARIABLE
HOGA1	HOGA1	chr10	99344102	99372555	4-hydroxy-2-oxoglutarate aldolase 1	112817	http://www.ncbi.nlm.nih.gov/gene/?term=112817&report=generif		7077	2.06301	2.81147	2.62187	0.559577	0.414508	1.34526	2.63531	0.181778	-0.214726	-3.35408	-1.59852	-0.529037	-0.879012	0.751388	0.00292191	0.0675365	1.77871	-0.80603	1.01055	1.35115	-2.58474	-5.99909	EQ	YES	0.05	1.35782	0.486342	1.76426	NOT_EXPR	VARIABLE
REN	REN	chr1	204123944	204135465	renin	5972	http://www.ncbi.nlm.nih.gov/gene/?term=5972&report=generif		13139	-6.12396	-6.12396	-6.12396	-6.12396	-2.57172	1.90458	0.420958	-6.12396	-6.12396	-6.12396	-6.07443	-6.12396	-6.12396	-6.12396	0.163474	0.492398	-3.53457	-6.11688	3.48753	0.0187206	-2.58231	-5.98897	EQ	YES	0.05	1.35782	-4.82573	2.72197	NOT_EXPR	VARIABLE
FCGR1B	FCGR1B	chr1	120926128	120935944	Fc fragment of IgG, high affinity Ib, receptor (CD64)	2210	http://www.ncbi.nlm.nih.gov/gene/?term=2210&report=generif		5562	4.86811	3.17477	1.36496	4.00708	1.10117	4.47332	2.95587	1.86949	-0.323648	-1.91277	-0.988771	1.20289	1.71383	2.33366	0.0257377	0.201275	3.13504	0.556384	1.46392	1.62785	-2.57866	-5.97383	EQ	YES	0.05	1.35782	1.84571	2.00059	NOT_EXPR	VARIABLE
TNFRSF9	TNFRSF9	chr1	7975931	8003225	tumor necrosis factor receptor superfamily, member 9	3604	http://www.ncbi.nlm.nih.gov/gene/?term=3604&report=generif		16366	2.63145	4.3773	1.79958	6.13611	0.8648	1.59904	4.40847	-1.5508	-0.907987	0.424683	-2.50393	1.67408	4.05536	2.58036	0.0332825	0.228009	3.11668	0.538824	1.9026	2.36481	-2.57786	-5.97051	EQ	YES	0.05	1.35782	1.82775	2.45783	NOT_EXPR	VARIABLE								TNFRSF9	tumor necrosis factor receptor superfamily, member 9	Plasma Membrane
EVI2A	EVI2A	chr17	29643428	29648767	ecotropic viral integration site 2A	2123	http://www.ncbi.nlm.nih.gov/gene/?term=2123&report=generif		5069	5.77524	8.01866	5.23879	5.93114	2.63445	5.72172	3.51579	3.10513	2.66532	0.694461	0.39501	2.80218	4.93458	4.21002	0.0117424	0.133131	5.26225	2.68667	1.75478	1.67248	-2.57558	-5.96111	EQ	YES	0.05	1.35782	3.97446	2.12089	NOT_EXPR	VARIABLE
AOC1	AOC1	chr7	150549565	150558379	amine oxidase, copper containing 1	26	http://www.ncbi.nlm.nih.gov/gene/?term=26&report=generif		740	-1.61968	2.1129	-2.50589	-2.18062	-3.21456	-2.74799	-3.93518	-6.12396	-6.12396	-6.12396	-6.07443	-2.62496	-3.1173	-1.91277	0.0642914	0.313418	-2.013	-4.5859	1.96331	1.93478	-2.5729	-5.95004	EQ	YES	0.05	1.35782	-3.29945	2.29979	NOT_EXPR	VARIABLE
JSRP1	JSRP1	chr19	2252250	2256422	junctional sarcoplasmic reticulum protein 1	126306	http://www.ncbi.nlm.nih.gov/gene/?term=126306&report=generif		7769	-0.521111	2.68843	-2.18062	1.17138	5.48816	-1.6267	-0.559223	-4.12278	-0.907987	-0.527505	-2.85465	-3.91215	-1.0217	-0.200088	0.0859943	0.363181	0.637188	-1.93527	2.7038	1.65434	-2.57245	-5.9482	EQ	YES	0.05	1.35782	-0.649038	2.53355	NOT_EXPR	VARIABLE
MARCH4	MARCH4	chr2	217122585	217236750	membrane-associated ring finger (C3HC4) 4, E3 ubiquitin protein ligase	57574	http://www.ncbi.nlm.nih.gov/gene/?term=57574&report=generif		9150	-0.871012	-1.61968	-1.63854	0.918119	1.53148	0.0384433	-2.45184	-0.487672	-4.32268	-5.24722	-3.32758	-1.91543	-0.621131	-6.12396	0.0326592	0.225841	-0.584719	-3.14938	1.46487	2.22324	-2.56466	-5.91615	EQ	YES	0.05	1.35782	-1.86705	2.24556	NOT_EXPR	VARIABLE
ORM2	ORM2	chr9	117092069	117095536	orosomucoid 2	5005	http://www.ncbi.nlm.nih.gov/gene/?term=5005&report=generif		11184	-6.12396	-6.12396	-6.12396	-6.12396	-1.97333	-3.97338	5.54435	-6.12396	-6.12396	-6.12396	-6.07443	-6.12396	-6.12396	-6.12396	0.160064	0.487484	-3.55688	-6.11688	4.31804	0.0187206	-2.56	-5.89707	EQ	NO	0.05	1.35782	-4.83688	3.22028	NOT_EXPR	VARIABLE
TMEM108	TMEM108	chr3	132757171	133116619	transmembrane protein 108	66000	http://www.ncbi.nlm.nih.gov/gene/?term=66000&report=generif		16068	3.30528	4.34471	3.50682	4.46127	3.61111	2.09272	0.420958	0.713988	-1.74725	-1.08316	-0.41606	0.452568	4.49098	1.51676	0.00635597	0.0973546	3.10612	0.561117	1.41791	2.05667	-2.54501	-5.83611	EQ	YES	0.05	1.35782	1.83362	2.15035	NOT_EXPR	VARIABLE
MMP13	MMP13	chr11	102813721	102826463	matrix metallopeptidase 13 (collagenase 3)	4322	http://www.ncbi.nlm.nih.gov/gene/?term=4322&report=generif		9520	-6.12396	5.05684	5.00377	3.75924	-5.24722	7.66393	-2.0707	-6.12396	-6.12396	-2.98209	-6.07443	5.4793	7.51142	-1.44644	0.495434	0.806056	1.14885	-1.39431	5.53116	5.71146	-2.54315	-5.82861	EQ	NO	0.05	1.35782	-0.122731	5.56032	NOT_EXPR	VARIABLE
IL7R	IL7R	chr5	35856977	35879705	interleukin 7 receptor	3575	http://www.ncbi.nlm.nih.gov/gene/?term=3575&report=generif		7511	2.81147	5.00725	3.68294	5.28349	2.83151	6.46702	5.77197	2.16998	3.2719	0.841859	-0.706174	2.18602	3.05928	3.24459	0.018834	0.170386	4.55081	2.00964	1.45159	1.47289	-2.54117	-5.82061	EQ	YES	0.05	1.35782	3.28022	1.92674	NOT_EXPR	VARIABLE								IL7R	interleukin 7 receptor	Plasma Membrane
MAOA	MAOA	chrX	43514155	43606071	monoamine oxidase A	4128	http://www.ncbi.nlm.nih.gov/gene/?term=4128&report=generif		9069	3.41811	5.18375	2.37087	4.56109	4.97579	3.59479	7.34928	0.760905	3.62237	5.79911	-3.32758	-0.167884	1.84239	5.15721	0.067451	0.321462	4.49338	1.95522	1.5989	3.20578	-2.53816	-5.80849	EQ	YES	0.05	1.35782	3.2243	2.76724	NOT_EXPR	VARIABLE
CXCR3	CXCR3	chrX	70835766	70838367	chemokine (C-X-C motif) receptor 3	2833	http://www.ncbi.nlm.nih.gov/gene/?term=2833&report=generif		3846	2.30024	3.13889	0.844285	0.469102	0.257259	2.01222	1.81961	-1.06663	-1.91277	-0.798924	-1.78457	0.637046	-3.1173	1.12279	0.00249714	0.0619707	1.5488	-0.988623	1.05762	1.48109	-2.53742	-5.80551	EQ	YES	0.05	1.35782	0.280089	1.80614	NOT_EXPR	VARIABLE
ENPP1	ENPP1	chr6	132129156	132216295	ectonucleotide pyrophosphatase/phosphodiesterase 1	5167	http://www.ncbi.nlm.nih.gov/gene/?term=5167&report=generif		4903	5.42232	5.59017	5.45665	8.75765	5.51861	2.46395	3.8608	-1.5508	0.73356	1.80931	0.955826	4.63131	7.07683	5.66633	0.100368	0.391658	5.29574	2.76034	1.92532	3.09386	-2.5354	-5.79736	EQ	YES	0.05	1.35782	4.02804	2.80346	NOT_EXPR	VARIABLE
ATP6V0D2	ATP6V0D2	chr8	87111139	87166454	ATPase, H+ transporting, lysosomal 38kDa, V0 subunit d2	245972	http://www.ncbi.nlm.nih.gov/gene/?term=245972&report=generif		1211	-4.04751	2.0041	2.41002	4.62386	-1.61968	-2.50589	1.0297	-1.71831	-3.12428	-4.26561	-6.07443	-1.27551	3.74561	-3.12106	0.0630369	0.310501	0.270656	-2.26194	3.08322	3.09275	-2.5326	-5.78612	EQ	NO	0.05	1.35782	-0.995643	3.24484	NOT_EXPR	VARIABLE
IGF2BP1	IGF2BP1	chr17	47074774	47133507	insulin-like growth factor 2 mRNA binding protein 1	10642	http://www.ncbi.nlm.nih.gov/gene/?term=10642&report=generif		7381	-2.86369	0.5178	-2.50589	2.4771	7.40406	-0.164835	1.11535	-3.46443	-2.51391	0.774226	-6.07443	4.3216	-2.56157	-2.1774	0.127177	0.438701	0.85427	-1.67084	3.46091	3.32308	-2.52511	-5.75618	EQ	NO	0.05	1.35782	-0.408287	3.51306	NOT_EXPR	VARIABLE
TIMD4	TIMD4	chr5	156346293	156390266	T-cell immunoglobulin and mucin domain containing 4	91937	http://www.ncbi.nlm.nih.gov/gene/?term=91937&report=generif		15946	2.01437	1.19788	-1.2725	-0.719987	-3.60468	3.70836	0.112765	0.542098	-2.51391	-1.91277	-4.03993	-6.12396	-0.377059	-1.8129	0.0738618	0.336416	0.205173	-2.31977	2.38376	2.23067	-2.52495	-5.75553	EQ	YES	0.05	1.35782	-1.0573	2.57597	NOT_EXPR	VARIABLE
PTPRH	PTPRH	chr19	55692615	55720874	protein tyrosine phosphatase, receptor type, H	5794	http://www.ncbi.nlm.nih.gov/gene/?term=5794&report=generif		12715	4.76416	-1.16947	2.40223	3.81493	2.09564	3.36141	2.68116	-6.12396	-3.70374	1.76312	2.79205	1.08231	1.74908	2.72225	0.0532128	0.28403	2.56429	0.0401604	1.88146	3.50606	-2.52413	-5.75227	EQ	NO	0.05	1.35782	1.30223	3.00376	NOT_EXPR	VARIABLE
P2RX6	P2RX6	chr22	21369442	21382302	purinergic receptor P2X, ligand-gated ion channel, 6	9127	http://www.ncbi.nlm.nih.gov/gene/?term=9127&report=generif		11264	2.04796	4.43484	0.623463	4.15577	2.83151	1.79476	2.81634	-2.10182	-2.08688	1.26458	-2.50393	0.208945	4.5745	1.68499	0.0494589	0.274787	2.67209	0.148628	1.3361	2.59152	-2.52346	-5.7496	EQ	YES	0.05	1.35782	1.41036	2.37445	NOT_EXPR	VARIABLE
ANKRD1	ANKRD1	chr10	92671857	92681032	ankyrin repeat domain 1 (cardiac muscle)	27063	http://www.ncbi.nlm.nih.gov/gene/?term=27063&report=generif		644	0.143134	2.51885	-3.13945	-4.51367	7.22309	2.75594	-1.74725	-3.46443	-2.84174	-6.12396	-4.03993	-0.210523	2.03436	0.228761	0.256216	0.608539	0.462948	-2.05964	4.03971	2.84142	-2.52258	-5.74611	EQ	NO	0.05	1.35782	-0.798344	3.6016	NOT_EXPR	VARIABLE
LILRB4	LILRB4	chr19	55174124	55181810	leukocyte immunoglobulin-like receptor, subfamily B (with TM and ITIM domains), member 4	11006	http://www.ncbi.nlm.nih.gov/gene/?term=11006&report=generif		8598	5.8584	6.50366	2.90545	4.82716	2.50992	5.08228	4.52712	2.38177	2.20487	2.00191	-0.988771	1.53924	3.53452	3.88881	0.00918951	0.115906	4.602	2.08034	1.45699	1.59217	-2.52166	-5.74244	EQ	YES	0.05	1.35782	3.34117	1.96513	NOT_EXPR	VARIABLE
BEND6	BEND6	chr6	56819773	56892142	BEN domain containing 6	221336	http://www.ncbi.nlm.nih.gov/gene/?term=221336&report=generif		1433	5.92402	3.35042	4.2587	4.80812	2.09564	4.94186	3.15131	-2.10182	-1.74725	-2.08688	2.95697	5.17999	4.63572	4.05536	0.111767	0.413063	4.07572	1.55601	1.29342	3.37612	-2.51971	-5.73467	EQ	YES	0.05	1.35782	2.81587	2.78247	NOT_EXPR	VARIABLE
CYP1B1	CYP1B1	chr2	38294746	38303323	cytochrome P450, family 1, subfamily B, polypeptide 1	1545	http://www.ncbi.nlm.nih.gov/gene/?term=1545&report=generif		3901	5.45361	8.0763	6.56713	1.80985	6.28568	7.73038	5.77012	2.18327	-0.177317	4.58816	3.17746	4.43836	3.71976	6.21451	0.00326952	0.0719646	5.95615	3.44917	2.06574	2.03404	-2.50698	-5.6843	EQ	YES	0.05	1.35782	4.70266	2.36033	NOT_EXPR	VARIABLE								CYP1B1	cytochrome P450, family 1, subfamily B, polypeptide 1	Cytoplasm
RSAD2	RSAD2	chr2	7017796	7038363	radical S-adenosyl methionine domain containing 2	91543	http://www.ncbi.nlm.nih.gov/gene/?term=91543&report=generif		13608	6.98342	7.80958	4.96374	5.90883	3.56737	6.53384	6.49731	2.73458	5.04792	3.67627	1.54677	3.586	2.99416	5.14092	0.00171821	0.0502651	6.03773	3.53237	1.40023	1.2765	-2.50535	-5.67788	EQ	YES	0.05	1.35782	4.78505	1.82944	NOT_EXPR	VARIABLE
ATP1A3	ATP1A3	chr19	42470734	42498428	ATPase, Na+/K+ transporting, alpha 3 polypeptide	478	http://www.ncbi.nlm.nih.gov/gene/?term=478&report=generif		1168	-0.521111	-0.178444	-1.91543	-0.419533	4.28204	-1.42851	1.54677	-1.5508	-3.70374	1.45945	-4.03993	-0.487672	-6.12396	-1.71076	0.07244	0.332909	0.195112	-2.3082	2.10756	2.51484	-2.50331	-5.66986	EQ	YES	0.05	1.35782	-1.05654	2.57996	NOT_EXPR	VARIABLE								ATP1A3	ATPase, Na+/K+ transporting, alpha 3 polypeptide	Plasma Membrane
SSTR3	SSTR3	chr22	37600277	37608416	somatostatin receptor 3	6753	http://www.ncbi.nlm.nih.gov/gene/?term=6753&report=generif		15193	-0.972364	-2.84174	-3.46443	-2.51391	-0.871012	-2.74799	-3.00716	-4.12278	-6.12396	-3.91215	-4.03993	-6.12396	-6.12396	-3.46443	0.00769104	0.106153	-2.34551	-4.84445	1.01538	1.21471	-2.49894	-5.65269	EQ	YES	0.05	1.35782	-3.59498	1.68467	NOT_EXPR	VARIABLE								SSTR3	somatostatin receptor 3	Plasma Membrane
KRT6A	KRT6A	chr12	52880958	52887181	keratin 6A	3853	http://www.ncbi.nlm.nih.gov/gene/?term=3853&report=generif		8265	-6.12396	-3.7139	-6.12396	-3.60468	-5.5561	-0.691035	5.76896	-6.12396	-6.12396	-5.24722	-6.07443	-1.71712	-6.12396	-6.12396	0.0109133	0.126698	-2.86352	-5.36208	4.26268	1.63952	-2.49856	-5.65121	EQ	NO	0.05	1.35782	-4.1128	3.3627	NOT_EXPR	VARIABLE
FCGR3A	FCGR3A	chr1	161511551	161520413	Fc fragment of IgG, low affinity IIIa, receptor (CD16a)	2214	http://www.ncbi.nlm.nih.gov/gene/?term=2214&report=generif		5566	9.14889	8.43518	5.95742	8.13858	5.88761	8.68588	6.64043	5.98863	5.55975	4.10828	2.25042	5.83445	5.67675	6.06651	0.00593561	0.0946457	7.55628	5.06926	1.36036	1.40856	-2.48703	-5.60622	EQ	YES	0.05	1.35782	6.31277	1.8534	EXPR	VARIABLE
BHLHE41	BHLHE41	chr12	26272959	26278003	basic helix-loop-helix family, member e41	79365	http://www.ncbi.nlm.nih.gov/gene/?term=79365&report=generif		1455	4.93755	5.97707	5.6626	6.31778	5.69435	4.90549	6.38221	1.10425	-0.817513	4.25325	2.19713	4.60094	6.37887	4.78374	0.00548474	0.0909365	5.69672	3.21438	0.596904	2.49073	-2.48234	-5.58804	EQ	YES	0.05	1.35782	4.45555	2.16488	NOT_EXPR	VARIABLE
MMP10	MMP10	chr11	102641233	102651359	matrix metallopeptidase 10 (stromelysin 2)	4319	http://www.ncbi.nlm.nih.gov/gene/?term=4319&report=generif		9517	-4.04751	-0.00636913	-0.20268	-1.88484	-4.874	-1.2145	1.61099	-6.12396	-6.12396	-6.12396	-2.85465	-2.18313	-1.61968	-2.93921	0.126991	0.438701	-1.51699	-3.99551	2.29832	2.03869	-2.47852	-5.57324	EQ	YES	0.05	1.35782	-2.75625	2.45156	NOT_EXPR	VARIABLE
SLAMF1	SLAMF1	chr1	160579891	160617081	signaling lymphocytic activation molecule family member 1	6504	http://www.ncbi.nlm.nih.gov/gene/?term=6504&report=generif		14268	1.03658	2.9028	-0.388616	0.180287	-1.57118	1.66039	0.4951	-1.90373	-1.74725	-2.18564	-4.03993	-2.83924	-0.879012	0.572173	0.00565718	0.0922852	0.61648	-1.86037	1.44306	1.45542	-2.47685	-5.56682	EQ	YES	0.05	1.35782	-0.621947	1.89485	NOT_EXPR	VARIABLE
CHRNA6	CHRNA6	chr8	42607780	42623929	cholinergic receptor, nicotinic, alpha 6 (neuronal)	8973	http://www.ncbi.nlm.nih.gov/gene/?term=8973&report=generif		3111	-0.972364	-1.61968	-2.68	-0.719987	-4.874	-3.45538	-1.38501	-6.12396	-6.12396	-6.12396	-6.07443	-3.2527	-1.87596	-3.46443	0.0332686	0.228009	-2.24377	-4.71991	1.50786	1.80581	-2.47614	-5.56406	EQ	YES	0.05	1.35782	-3.48184	2.05065	NOT_EXPR	VARIABLE
PRG4	PRG4	chr1	186265405	186283688	proteoglycan 4	10216	http://www.ncbi.nlm.nih.gov/gene/?term=10216&report=generif		12379	2.56538	3.11094	5.77056	2.05959	0.87816	6.76164	3.61852	-4.12278	-3.70374	1.95858	-2.85465	3.08769	4.52345	8.60357	0.171483	0.503183	3.53783	1.0703	2.0725	4.80795	-2.46752	-5.53092	EQ	NO	0.05	1.35782	2.30407	3.78031	NOT_EXPR	VARIABLE
CYP4F11	CYP4F11	chr19	16023180	16045676	cytochrome P450, family 4, subfamily F, polypeptide 11	57834	http://www.ncbi.nlm.nih.gov/gene/?term=57834&report=generif		3935	-4.04751	-0.721866	-5.19768	-3.60468	-0.0675241	2.03976	1.54677	-4.12278	-2.84174	-4.26561	-6.07443	-2.62496	-3.1173	-4.26561	0.0364276	0.238846	-1.4361	-3.90178	2.85873	1.18345	-2.46567	-5.52384	EQ	YES	0.05	1.35782	-2.66894	2.4607	NOT_EXPR	VARIABLE
TRAT1	TRAT1	chr3	108541631	108573714	T cell receptor associated transmembrane adaptor 1	50852	http://www.ncbi.nlm.nih.gov/gene/?term=50852&report=generif		16542	1.36627	0.614318	-0.60325	-1.88484	-2.03478	1.13036	0.923548	-1.90373	-0.972364	-3.60468	-3.32758	-2.32544	-6.12396	0.510982	0.0259809	0.202317	-0.069767	-2.53525	1.43745	2.11405	-2.46548	-5.52312	EQ	YES	0.05	1.35782	-1.30251	2.15706	NOT_EXPR	VARIABLE
FAM134B	FAM134B	chr5	16473147	16617167	family with sequence similarity 134, member B	54463	http://www.ncbi.nlm.nih.gov/gene/?term=54463&report=generif		5213	5.38646	7.61872	4.90927	4.03306	4.90879	4.94256	6.64212	2.09719	0.73356	1.149	2.28085	6.36697	3.97581	4.58229	0.0110331	0.127605	5.49157	3.02652	1.22249	2.02824	-2.46504	-5.52144	EQ	YES	0.05	1.35782	4.25905	2.05533	NOT_EXPR	VARIABLE
TSPAN1	TSPAN1	chr1	46640749	46651634	tetraspanin 1	10103	http://www.ncbi.nlm.nih.gov/gene/?term=10103&report=generif		16716	-0.603955	1.29114	0.176528	1.85485	-0.301962	2.09828	3.4664	-1.71831	-2.28103	-3.12106	-2.50393	-0.27901	0.665375	-0.00350712	0.0140903	0.146981	1.14018	-1.32021	1.46704	1.44258	-2.46039	-5.50366	EQ	YES	0.05	1.35782	-0.0900143	1.89304	NOT_EXPR	VARIABLE
DCN	DCN	chr12	91539035	91576806	decorin	1634	http://www.ncbi.nlm.nih.gov/gene/?term=1634&report=generif		4044	11.7582	10.5095	10.7976	9.50678	9.54426	10.9186	10.3064	7.00294	6.31215	7.42554	2.53502	10.9586	10.1269	11.7582	0.0306006	0.219027	10.4773	8.01705	0.793809	3.19995	-2.46029	-5.50328	EQ	YES	0.05	1.35782	9.2472	2.57808	EXPR	VARIABLE
CLEC4E	CLEC4E	chr12	8685901	8693558	C-type lectin domain family 4, member E	26253	http://www.ncbi.nlm.nih.gov/gene/?term=26253&report=generif		3244	2.67327	0.249389	0.541638	1.54677	-1.44644	1.55188	0.256345	-1.06663	-0.0881844	-1.4703	-6.07443	-4.27315	-0.740206	1.92936	0.00575869	0.0931574	0.767551	-1.68336	1.31255	2.67395	-2.45091	-5.46762	EQ	YES	0.05	1.35782	-0.457905	2.39006	NOT_EXPR	VARIABLE
TP73	TP73	chr1	3569129	3652765	tumor protein p73	7161	http://www.ncbi.nlm.nih.gov/gene/?term=7161&report=generif		16459	-0.334401	2.32412	-0.335178	-1.88484	4.20285	0.765877	2.17489	-1.90373	-1.06663	1.39094	-0.285257	-2.50393	-4.03234	-1.8129	0.028306	0.211473	0.987617	-1.45912	2.05472	1.71711	-2.44674	-5.45181	EQ	YES	0.05	1.35782	-0.235751	2.21837	NOT_EXPR	VARIABLE								TP73	tumor protein p73	Nucleus
CAMK2A	CAMK2A	chr5	149599054	149669403	calcium/calmodulin-dependent protein kinase II alpha	815	http://www.ncbi.nlm.nih.gov/gene/?term=815&report=generif		2290	1.50185	2.24403	1.59265	1.86864	6.20525	1.6748	-1.61968	-4.12278	-3.12428	-0.756672	-2.85465	0.208945	2.42273	4.57248	0.050444	0.277764	1.92393	-0.522031	2.28555	3.17262	-2.44596	-5.4489	EQ	NO	0.05	1.35782	0.700951	2.94403	NOT_EXPR	VARIABLE
GLDC	GLDC	chr9	6532464	6645692	glycine dehydrogenase (decarboxylating)	2731	http://www.ncbi.nlm.nih.gov/gene/?term=2731&report=generif		6225	-0.119672	2.95697	-0.524762	0.469102	-0.0209276	0.788342	-0.263341	-3.46443	-6.12396	-0.972364	-2.22009	-1.91543	1.03212	-0.160064	0.00281664	0.0657729	0.469388	-1.97489	1.18339	2.33944	-2.44427	-5.44252	EQ	YES	0.05	1.35782	-0.752749	2.18651	NOT_EXPR	VARIABLE
LGALS2	LGALS2	chr22	37966253	37976024	lectin, galactoside-binding, soluble, 2	3957	http://www.ncbi.nlm.nih.gov/gene/?term=3957&report=generif		8546	-0.784307	0.14372	-0.297155	-2.95377	0.076604	1.14726	0.420958	-0.419533	-0.214726	-1.28462	-6.07443	-5.33494	-6.12396	0.123105	0.121508	0.429459	-0.320955	-2.7613	1.30557	2.92624	-2.44035	-5.42772	EQ	YES	0.05	1.35782	-1.54113	2.51836	NOT_EXPR	VARIABLE
NECAB1	NECAB1	chr8	91803921	91971630	N-terminal EF-hand calcium binding protein 1	64168	http://www.ncbi.nlm.nih.gov/gene/?term=64168&report=generif		10202	0.763257	2.8184	-1.33671	-2.18062	4.79555	0.177121	2.64517	-0.0782265	-2.28103	-2.08688	-2.50393	-0.581836	-1.38164	-0.464251	0.0133766	0.142444	1.09745	-1.33969	2.47193	0.977553	-2.43714	-5.41566	EQ	YES	0.05	1.35782	-0.121117	2.20463	NOT_EXPR	VARIABLE
PLA2G5	PLA2G5	chr1	20396701	20418394	phospholipase A2, group V	5322	http://www.ncbi.nlm.nih.gov/gene/?term=5322&report=generif		11897	4.78753	-0.372956	0.319938	2.87492	1.30979	2.75594	3.57012	0.485596	1.30283	-3.91215	-2.22009	1.96109	-1.87596	2.44852	0.0984967	0.388102	2.1779	-0.258595	1.83852	2.41727	-2.43649	-5.41324	EQ	YES	0.05	1.35782	0.959651	2.41976	NOT_EXPR	VARIABLE								PLA2G5	phospholipase A2, group V	Extracellular Space
P2RX7	P2RX7	chr12	121570631	121624354	purinergic receptor P2X, ligand-gated ion channel, 7	5027	http://www.ncbi.nlm.nih.gov/gene/?term=5027&report=generif		11265	4.53335	6.17011	4.68355	3.45284	3.49468	4.67591	6.11064	1.53475	1.9711	2.60151	-0.0209276	2.85756	3.38477	3.76278	0.00621739	0.0961398	4.73158	2.29879	1.094	1.27794	-2.43279	-5.39936	EQ	YES	0.05	1.35782	3.51519	1.70281	NOT_EXPR	VARIABLE								P2RX7	purinergic receptor P2X, ligand gated ion channel, 7	Plasma Membrane
BCAS1	BCAS1	chr20	52560079	52687304	breast carcinoma amplified sequence 1	8537	http://www.ncbi.nlm.nih.gov/gene/?term=8537&report=generif		1381	2.09194	5.67675	2.1893	-0.256051	-1.06663	1.64573	3.56157	-4.12278	-2.84174	4.13661	-4.03993	-0.581836	-0.506224	4.77315	0.150093	0.473084	1.97752	-0.454678	2.25895	3.66142	-2.43219	-5.39713	EQ	NO	0.05	1.35782	0.761419	3.18358	NOT_EXPR	VARIABLE
RGS17	RGS17	chr6	153332032	153452389	regulator of G-protein signaling 17	26575	http://www.ncbi.nlm.nih.gov/gene/?term=26575&report=generif		13213	0.789749	1.13212	1.27304	3.25756	0.213489	2.35993	-3.00716	-3.46443	-4.32268	-2.98209	-2.50393	0.397728	1.45129	0.510982	0.0740409	0.336685	0.859819	-1.55902	1.98413	2.28627	-2.41884	-5.3474	EQ	YES	0.05	1.35782	-0.3496	2.40928	NOT_EXPR	VARIABLE
BATF	BATF	chr14	75988784	76013334	basic leucine zipper transcription factor, ATF-like	10538	http://www.ncbi.nlm.nih.gov/gene/?term=10538&report=generif		1355	2.72911	4.11884	0.937079	3.08293	-0.0675241	3.88831	2.62985	1.03212	0.461404	-1.53924	-2.85465	-0.0157788	1.03212	2.28286	0.0179858	0.16715	2.47408	0.056976	1.52684	1.73449	-2.41711	-5.34099	EQ	YES	0.05	1.35782	1.26553	2.00933	NOT_EXPR	VARIABLE
XCL2	XCL2	chr1	168510003	168513235	chemokine (C motif) ligand 2	6846	http://www.ncbi.nlm.nih.gov/gene/?term=6846&report=generif		17540	1.90886	0.0530678	0.250517	-0.335178	-1.57118	0.562691	0.847461	-1.90373	-1.38838	-2.84174	-6.07443	-5.33494	1.07589	1.28288	0.00290055	0.0673902	0.245177	-2.16921	1.07271	2.85344	-2.41438	-5.33092	EQ	YES	0.05	1.35782	-0.962015	2.42042	NOT_EXPR	VARIABLE
HK3	HK3	chr5	176307870	176326333	hexokinase 3 (white cell)	3101	http://www.ncbi.nlm.nih.gov/gene/?term=3101&report=generif		6989	4.78951	5.93248	3.73922	5.14692	1.63343	6.11148	4.23294	2.93323	3.14895	1.16468	-0.533446	1.53047	3.01104	3.45532	0.00559556	0.0920724	4.51228	2.10146	1.52848	1.44889	-2.41082	-5.31776	EQ	YES	0.05	1.35782	3.30687	1.90051	NOT_EXPR	VARIABLE
DES	DES	chr2	220283099	220291461	desmin	1674	http://www.ncbi.nlm.nih.gov/gene/?term=1674&report=generif		4194	-2.86369	6.33635	4.9218	2.5718	10.4434	0.916271	-0.559223	-1.30054	-6.12396	2.64031	0.865393	3.1123	3.95733	1.74805	0.348156	0.694763	3.10952	0.699842	4.50408	3.46142	-2.40968	-5.31357	EQ	NO	0.05	1.35782	1.90468	4.05664	NOT_EXPR	VARIABLE
ITGAM	ITGAM	chr16	31271288	31344213	integrin, alpha M (complement component 3 receptor 3 subunit)	3684	http://www.ncbi.nlm.nih.gov/gene/?term=3684&report=generif		7693	5.92106	7.1746	4.32073	5.71601	4.20017	6.3382	4.65148	3.53335	3.05445	2.71862	0.923184	2.75961	3.96823	4.53217	0.0030764	0.0691195	5.47461	3.06995	1.12001	1.15386	-2.40466	-5.29512	EQ	YES	0.05	1.35782	4.27228	1.65839	NOT_EXPR	VARIABLE								ITGAM	integrin, alpha M (complement component 3 receptor 3 subunit)	Plasma Membrane
DIRC1	DIRC1	chr2	189598465	189654831	disrupted in renal carcinoma 1	116093	http://www.ncbi.nlm.nih.gov/gene/?term=116093&report=generif		4279	1.68634	-3.36166	-2.29861	-3.60468	-3.87395	2.43358	-1.74725	-3.46443	-6.12396	-6.12396	-4.03993	-1.71712	-6.12396	-0.00350712	0.176598	0.51118	-1.53803	-3.94241	2.57701	2.41462	-2.40437	-5.29406	EQ	NO	0.05	1.35782	-2.74022	2.70415	NOT_EXPR	VARIABLE
GPR18	GPR18	chr13	99906967	99910682	G protein-coupled receptor 18	2841	http://www.ncbi.nlm.nih.gov/gene/?term=2841&report=generif		6471	1.0875	0.342664	4.32993	-2.51391	-1.7964	0.390978	0.299055	-1.06663	-1.28462	-2.50826	-3.32758	-3.91215	-2.56157	-0.00350712	0.0201471	0.176919	0.305688	-2.0949	2.20542	1.37225	-2.40059	-5.28019	EQ	YES	0.05	1.35782	-0.894608	2.15998	NOT_EXPR	VARIABLE
NXF3	NXF3	chrX	102330750	102348022	nuclear RNA export factor 3	56000	http://www.ncbi.nlm.nih.gov/gene/?term=56000&report=generif		10701	0.763257	5.19633	-0.0106636	2.07523	-3.38469	0.638799	-0.704787	-0.882854	-2.51391	-5.24722	-3.32758	-0.728095	1.65366	-1.16996	0.0288794	0.213201	0.653352	-1.74514	2.62246	2.19925	-2.39849	-5.2725	EQ	YES	0.05	1.35782	-0.545892	2.63729	NOT_EXPR	VARIABLE
MT1H	MT1H	chr16	56703726	56705041	metallothionein 1H	4496	http://www.ncbi.nlm.nih.gov/gene/?term=4496&report=generif		9784	-3.2909	-1.42206	-3.13945	-1.88484	-6.12396	4.32398	1.3252	-6.12396	-6.12396	-4.26561	0.633976	-5.33494	0.356216	-6.12396	0.237564	0.589298	-1.45886	-3.85461	3.39899	3.04654	-2.39574	-5.26249	EQ	NO	0.05	1.35782	-2.65673	3.34084	NOT_EXPR	VARIABLE
VGF	VGF	chr7	100805790	100808852	VGF nerve growth factor inducible	7425	http://www.ncbi.nlm.nih.gov/gene/?term=7425&report=generif		17260	-3.2909	0.763257	-2.68	-4.51367	4.28576	-2.50589	1.26561	-4.12278	-6.12396	-2.50826	-1.99043	-3.00716	-2.56157	-3.12106	0.0814019	0.354192	-0.95369	-3.34789	3.13184	1.39287	-2.3942	-5.25685	EQ	YES	0.05	1.35782	-2.15079	2.63925	NOT_EXPR	VARIABLE
HECW1	HECW1	chr7	43152198	43602938	HECT, C2 and WW domain containing E3 ubiquitin protein ligase 1	23072	http://www.ncbi.nlm.nih.gov/gene/?term=23072&report=generif		6835	0.386353	1.88084	2.24311	-1.88484	0.0191003	0.274744	-0.171914	-2.95377	-6.12396	-6.12396	1.83083	2.46189	-0.162051	-2.93921	0.0925578	0.377859	0.392485	-2.00146	1.37223	3.50636	-2.39395	-5.25593	EQ	NO	0.05	1.35782	-0.804488	2.84367	NOT_EXPR	VARIABLE
AKR1B15	AKR1B15	chr7	134233849	134264592	aldo-keto reductase family 1, member B15	441282	http://www.ncbi.nlm.nih.gov/gene/?term=441282&report=generif		482	-6.12396	-1.31759	-0.972364	-6.12396	3.82439	0.679027	0.726779	-6.12396	-6.12396	-4.26561	-6.07443	-0.318505	-1.61968	-1.53674	0.20195	0.545251	-1.32967	-3.72327	3.67256	2.52148	-2.3936	-5.25467	EQ	NO	0.05	1.35782	-2.52647	3.27139	NOT_EXPR	VARIABLE
HBA1	HBA1	chr16	226679	227520	hemoglobin, alpha 1	3039	http://www.ncbi.nlm.nih.gov/gene/?term=3039&report=generif		6768	4.83207	6.31378	8.26779	3.73008	2.5421	5.17317	4.56636	2.46727	8.03809	0.270122	2.2732	-1.61467	3.01104	4.28426	0.0325057	0.225287	5.06076	2.67562	1.83843	3.05108	-2.38515	-5.22397	EQ	NO	0.05	1.35782	3.86819	2.7181	NOT_EXPR	VARIABLE
PRKAG3	PRKAG3	chr2	219687106	219696512	protein kinase, AMP-activated, gamma 3 non-catalytic subunit	53632	http://www.ncbi.nlm.nih.gov/gene/?term=53632&report=generif		12398	0.0584321	2.972	-0.241943	-5.97537	2.25917	-6.12396	-4.92353	-6.12396	-3.70374	-3.35408	-6.07443	-5.33494	-0.262777	-3.80139	0.151802	0.475294	-1.71074	-4.09362	3.89361	2.04314	-2.38287	-5.21574	EQ	NO	0.05	1.35782	-2.90218	3.23301	NOT_EXPR	VARIABLE
LOC100132146	LOC100132146	chr3	46653925	46668033	uncharacterized LOC100132146	100132146	http://www.ncbi.nlm.nih.gov/gene/?term=100132146&report=generif		8684	-6.12396	1.51832	-3.79494	-6.12396	-3.38469	-0.369349	2.43276	-4.12278	-1.74725	-6.12396	-6.07443	-3.00716	-6.12396	-5.31978	0.110913	0.411555	-2.26369	-4.64561	3.49651	1.74286	-2.38193	-5.21232	EQ	NO	0.05	1.35782	-3.45465	2.9278	NOT_EXPR	VARIABLE
COLEC10	COLEC10	chr8	120079424	120119202	collectin sub-family member 10 (C-type lectin)	10584	http://www.ncbi.nlm.nih.gov/gene/?term=10584&report=generif		3452	-0.0782265	-3.06248	-3.46443	-2.95377	-5.24722	-1.91277	0.0652766	-6.12396	-6.12396	-6.12396	-1.44017	-4.27315	-3.1173	-6.12396	0.0171089	0.162447	-2.37909	-4.76092	1.90122	1.88848	-2.38183	-5.21199	EQ	YES	0.05	1.35782	-3.57	2.20038	NOT_EXPR	VARIABLE
PTPRO	PTPRO	chr12	15475191	15751265	protein tyrosine phosphatase, receptor type, O	5800	http://www.ncbi.nlm.nih.gov/gene/?term=5800&report=generif		12721	4.63768	4.22427	1.62733	3.87517	3.68596	4.65499	2.57015	2.01901	3.75749	-1.91277	-0.346147	1.17138	2.62288	1.32329	0.016093	0.156729	3.61079	1.23359	1.12648	1.88521	-2.3772	-5.19529	EQ	YES	0.05	1.35782	2.42219	1.93583	NOT_EXPR	VARIABLE
SCG5	SCG5	chr15	32933870	32989298	secretogranin V (7B2 protein)	6447	http://www.ncbi.nlm.nih.gov/gene/?term=6447&report=generif		13805	1.76269	4.84321	0.319938	3.21653	3.22935	0.902086	0.388006	-2.95377	-3.70374	3.04962	-1.78457	-0.27901	2.29947	1.39784	0.0925909	0.377859	2.09454	-0.282024	1.71733	2.63597	-2.37657	-5.193	EQ	YES	0.05	1.35782	0.90626	2.46754	NOT_EXPR	VARIABLE
WNT10A	WNT10A	chr2	219745255	219758651	wingless-type MMTV integration site family, member 10A	80326	http://www.ncbi.nlm.nih.gov/gene/?term=80326&report=generif		17496	0.716886	0.794374	-1.33671	-1.66483	1.94286	-0.756672	-2.7178	-2.95377	-2.51391	-2.50826	-2.22009	-1.71712	-6.12396	-1.61968	0.0127591	0.138595	-0.431698	-2.80811	1.63974	1.53519	-2.37641	-5.19245	EQ	YES	0.05	1.35782	-1.61991	1.96193	NOT_EXPR	VARIABLE
FASLG	FASLG	chr1	172628185	172636012	Fas ligand (TNF superfamily, member 6)	356	http://www.ncbi.nlm.nih.gov/gene/?term=356&report=generif		5463	2.04796	1.34599	0.225387	0.382427	-0.935788	1.53251	2.08655	-0.659308	-0.721866	-2.28103	-1.78457	-1.51813	-4.03234	1.12279	0.00176908	0.0511837	0.955005	-1.41064	1.1103	1.59371	-2.36564	-5.15382	EQ	YES	0.05	1.35782	-0.227816	1.8022	NOT_EXPR	VARIABLE								FASLG	Fas ligand (TNF superfamily, member 6)	Extracellular Space
CA9	CA9	chr9	35673915	35681154	carbonic anhydrase IX	768	http://www.ncbi.nlm.nih.gov/gene/?term=768&report=generif		2210	2.52952	-3.06248	5.9326	7.37031	-2.57172	1.1828	7.78942	-0.659308	-2.28103	-0.879847	-0.0209276	4.69669	4.48165	-2.72062	0.347024	0.693859	2.73864	0.3738	4.49966	3.0271	-2.36484	-5.15094	EQ	NO	0.05	1.35782	1.55622	3.88325	NOT_EXPR	VARIABLE								CA9	carbonic anhydrase IX	Nucleus
FAM180A	FAM180A	chr7	135414346	135433594	family with sequence similarity 180, member A	389558	http://www.ncbi.nlm.nih.gov/gene/?term=389558&report=generif		5273	2.78399	6.77799	2.50582	3.868	-0.822687	5.40741	-3.44257	-4.12278	-3.12428	-0.137678	-1.08143	2.55127	4.18797	2.25917	0.257239	0.609366	2.43971	0.076036	3.53637	3.08378	-2.36367	-5.14678	EQ	NO	0.05	1.35782	1.25787	3.41544	NOT_EXPR	VARIABLE
NCR3	NCR3	chr6	31556660	31560762	natural cytotoxicity triggering receptor 3	259197	http://www.ncbi.nlm.nih.gov/gene/?term=259197&report=generif		10132	0.143134	-0.323945	-0.335178	-1.33466	-3.87395	-0.0537323	-0.309315	-1.16996	-1.16796	-2.98209	-6.07443	-3.91215	-6.12396	-1.16996	0.0151869	0.15196	-0.869664	-3.22864	1.40422	2.22606	-2.35898	-5.13008	EQ	YES	0.05	1.35782	-2.04915	2.16688	NOT_EXPR	VARIABLE
TREML1	TREML1	chr6	41116999	41122087	triggering receptor expressed on myeloid cells-like 1	340205	http://www.ncbi.nlm.nih.gov/gene/?term=340205&report=generif		16548	1.40378	1.96166	-0.297155	1.11776	-3.1173	-0.819393	-0.911402	-2.95377	-2.08688	-2.08688	-6.07443	-1.345	0.518745	-3.12106	0.0098883	0.119865	-0.0945766	-2.44989	1.74707	2.00577	-2.35532	-5.11707	EQ	YES	0.05	1.35782	-1.27224	2.18154	NOT_EXPR	VARIABLE
ABCA13	ABCA13	chr7	48211057	48687091	ATP-binding cassette, sub-family A (ABC1), member 13	154664	http://www.ncbi.nlm.nih.gov/gene/?term=154664&report=generif		33	-1.98479	4.35408	-0.60325	5.36453	-3.21456	-0.369349	4.61351	-0.724085	-1.74725	-2.98209	-2.85465	-0.728095	2.65714	-1.91277	0.103807	0.398603	1.16574	-1.18454	3.51855	1.91687	-2.35028	-5.09923	EQ	NO	0.05	1.35782	-0.00940351	2.98278	NOT_EXPR	VARIABLE
CD300E	CD300E	chr17	72606022	72619897	CD300e molecule	342510	http://www.ncbi.nlm.nih.gov/gene/?term=342510&report=generif		2704	2.91441	3.20248	1.95041	3.83289	1.10117	3.3415	2.27206	1.28499	2.17391	-1.42206	-2.22009	-1.18913	2.59616	0.942216	0.0148272	0.150635	2.65927	0.309428	0.938356	1.90174	-2.34985	-5.0977	EQ	YES	0.05	1.35782	1.48435	1.88739	NOT_EXPR	VARIABLE
BHLHE22	BHLHE22	chr8	65492795	65496191	basic helix-loop-helix family, member e22	27319	http://www.ncbi.nlm.nih.gov/gene/?term=27319&report=generif		1452	2.04796	2.67012	3.83959	5.03054	-0.822687	3.98154	0.0652766	-2.29861	-1.28462	-0.927813	-1.30893	4.3773	-1.38164	3.19481	0.033652	0.229278	2.40176	0.0529279	2.14192	2.60656	-2.34884	-5.09413	EQ	YES	0.05	1.35782	1.22735	2.59588	NOT_EXPR	VARIABLE
PPP2R2B	PPP2R2B	chr5	145969067	146461083	protein phosphatase 2, regulatory subunit B, beta	5521	http://www.ncbi.nlm.nih.gov/gene/?term=5521&report=generif		12284	3.20921	1.64285	-1.41473	-0.828718	-0.0881844	2.3378	0.592642	-0.171914	1.10079	-2.98209	-1.99043	-1.51813	-6.12396	0.705238	0.111226	0.41183	0.778696	-1.56864	1.69637	2.48919	-2.34734	-5.08885	EQ	YES	0.05	1.35782	-0.394973	2.38146	NOT_EXPR	VARIABLE
CD69	CD69	chr12	9905082	9913497	CD69 molecule	969	http://www.ncbi.nlm.nih.gov/gene/?term=969&report=generif		2736	2.84238	2.64754	0.501422	1.25195	-0.871012	3.00682	1.22038	0.0733315	-0.589054	-1.15197	-3.32758	-1.91543	-1.18829	2.27119	0.00940989	0.117411	1.51421	-0.832542	1.42282	1.73875	-2.34675	-5.08678	EQ	YES	0.05	1.35782	0.340834	1.95254	NOT_EXPR	VARIABLE
TMEM239	TMEM239	chr20	2796976	2797804	transmembrane protein 239	100288797	http://www.ncbi.nlm.nih.gov/gene/?term=100288797&report=generif		16202	-3.2909	-1.91277	-4.26561	-0.190606	-3.60468	-4.9387	-1.90373	-6.12396	-6.12396	-6.12396	-6.07443	-5.33494	-4.03234	-2.72062	0.00815542	0.109173	-2.87243	-5.21917	1.63163	1.34487	-2.34674	-5.08674	EQ	YES	0.05	1.35782	-4.0458	1.88314	NOT_EXPR	VARIABLE
SNAP91	SNAP91	chr6	84262605	84419127	synaptosomal-associated protein, 91kDa	9892	http://www.ncbi.nlm.nih.gov/gene/?term=9892&report=generif		14787	0.541178	-3.06248	3.2766	-4.51367	1.8582	-1.32261	3.17295	-6.12396	-6.12396	-2.65057	0.526029	-1.27551	-1.61968	0.843816	0.324617	0.6762	-0.00711934	-2.34626	3.05642	2.85002	-2.33914	-5.06002	EQ	NO	0.05	1.35782	-1.17669	3.08765	NOT_EXPR	VARIABLE
SLC16A10	SLC16A10	chr6	111408781	111544606	solute carrier family 16 (aromatic amino acid transporter), member 10	117247	http://www.ncbi.nlm.nih.gov/gene/?term=117247&report=generif		14303	1.40378	2.07195	1.49134	3.98906	0.0530678	2.73498	3.02431	1.72304	0.590043	-3.91215	-2.22009	0.0441673	2.77865	-0.565055	0.00747631	0.104542	2.10978	-0.223058	1.28266	2.28198	-2.33284	-5.03797	EQ	YES	0.05	1.35782	0.943363	2.15127	NOT_EXPR	VARIABLE
UBASH3A	UBASH3A	chr21	43823971	43867790	ubiquitin associated and SH3 domain containing A	53347	http://www.ncbi.nlm.nih.gov/gene/?term=53347&report=generif		16932	1.43696	2.20589	0.639625	-0.92868	-1.30893	1.33057	1.47492	-0.548785	-0.907987	-2.01735	-3.32758	-2.05565	-4.03234	1.41881	0.0101275	0.120932	0.692909	-1.6387	1.32291	1.82434	-2.33161	-5.03366	EQ	YES	0.05	1.35782	-0.472895	1.95128	NOT_EXPR	VARIABLE
ARG1	ARG1	chr6	131894344	131905472	arginase 1	383	http://www.ncbi.nlm.nih.gov/gene/?term=383&report=generif		874	-6.12396	-5.24722	-1.73972	-6.12396	-4.05509	-6.12396	7.56178	-4.12278	-6.12396	-6.12396	-6.07443	-5.33494	-6.12396	-4.26561	0.396169	0.735552	-3.12173	-5.4528	4.97454	0.906462	-2.33107	-5.03179	EQ	NO	0.05	1.35782	-4.28727	3.6419	NOT_EXPR	VARIABLE
RXFP1	RXFP1	chr4	159442866	159574521	relaxin/insulin-like family peptide receptor 1	59350	http://www.ncbi.nlm.nih.gov/gene/?term=59350&report=generif		13671	-1.33261	-2.05479	0.736851	4.60669	-5.97537	1.86248	-3.44257	-6.12396	-6.12396	-3.35408	-4.03993	1.11413	-1.18829	-2.1774	0.219289	0.56777	-0.799902	-3.12764	3.5192	2.62983	-2.32774	-5.02018	EQ	NO	0.05	1.35782	-1.96377	3.21976	NOT_EXPR	VARIABLE
SLC6A12	SLC6A12	chr12	299243	323371	solute carrier family 6 (neurotransmitter transporter), member 12	6539	http://www.ncbi.nlm.nih.gov/gene/?term=6539&report=generif		14594	0.889921	3.67957	0.566461	1.37034	0.497672	0.390978	3.53746	0.760905	-1.74725	-0.400706	-1.18208	-1.345	0.750838	-2.1774	0.0116772	0.132668	1.56177	-0.762956	1.43586	1.1711	-2.32473	-5.00971	EQ	YES	0.05	1.35782	0.399408	1.74343	NOT_EXPR	VARIABLE
SULT2B1	SULT2B1	chr19	49055429	49102684	sulfotransferase family, cytosolic, 2B, member 1	6820	http://www.ncbi.nlm.nih.gov/gene/?term=6820&report=generif		15375	-1.19433	-2.84174	-2.93168	-1.18057	-2.50826	-1.42851	-0.638939	-6.12396	-6.12396	-1.34065	-3.32758	-3.00716	-6.12396	-2.93921	0.0182776	0.168163	-1.81772	-4.14092	0.922131	1.95916	-2.3232	-5.00442	EQ	YES	0.05	1.35782	-2.97932	1.90187	NOT_EXPR	VARIABLE
FCN1	FCN1	chr9	137801431	137809806	ficolin (collagen/fibrinogen domain containing) 1	2219	http://www.ncbi.nlm.nih.gov/gene/?term=2219&report=generif		5573	1.36627	4.16862	3.51157	2.54015	2.27127	4.57329	2.78207	2.34629	2.78899	-0.756672	-2.22009	-1.07515	0.356216	3.5213	0.0668988	0.320382	3.03046	0.708698	1.12214	2.19665	-2.32177	-4.99944	EQ	YES	0.05	1.35782	1.86958	2.06386	NOT_EXPR	VARIABLE
PSG5	PSG5	chr19	43671895	43690688	pregnancy specific beta-1-glycoprotein 5	5673	http://www.ncbi.nlm.nih.gov/gene/?term=5673&report=generif		12567	6.12451	1.73133	-4.26561	-5.97537	-6.12396	0.813112	-6.12396	-6.12396	-6.12396	-6.12396	-6.07443	-4.27315	-6.12396	4.77477	0.241535	0.594023	-1.97428	-4.29552	4.87835	4.05808	-2.32124	-4.99762	EQ	NO	0.05	1.35782	-3.1349	4.47606	NOT_EXPR	VARIABLE
LRRN4CL	LRRN4CL	chr11	62453874	62457371	LRRN4 C-terminal like	221091	http://www.ncbi.nlm.nih.gov/gene/?term=221091&report=generif		8876	5.77056	6.27708	2.8902	4.71246	3.92705	2.05525	2.32542	0.256345	0.865393	2.24808	-1.30893	2.04475	1.63075	5.97327	0.0127832	0.138611	3.994	1.67281	1.66586	2.25514	-2.32119	-4.99746	EQ	YES	0.05	1.35782	2.83341	2.25358	NOT_EXPR	VARIABLE
MYPN	MYPN	chr10	69865874	69971773	myopalladin	84665	http://www.ncbi.nlm.nih.gov/gene/?term=84665&report=generif		9989	-2.22205	-0.323945	-1.2725	-2.51391	5.30508	-1.78387	-2.24362	-2.95377	-6.12396	-6.12396	-2.50393	-3.2527	-0.740206	0.409317	0.0854906	0.362312	-0.722116	-3.04131	2.75956	2.46808	-2.3192	-4.99055	EQ	NO	0.05	1.35782	-1.88171	2.78823	NOT_EXPR	VARIABLE
GPR150	GPR150	chr5	94955980	94957284	G protein-coupled receptor 150	285601	http://www.ncbi.nlm.nih.gov/gene/?term=285601&report=generif		6454	0.454266	2.97706	-2.29861	0.119106	-4.05509	-0.119672	-2.24362	-4.12278	-3.70374	-5.24722	-4.03993	-2.83924	-1.18829	-0.251607	0.0531771	0.28403	-0.738081	-3.05611	2.31105	1.76668	-2.31803	-4.98652	EQ	YES	0.05	1.35782	-1.8971	2.31349	NOT_EXPR	VARIABLE
IL1B	IL1B	chr2	113587337	113594356	interleukin 1, beta	3553	http://www.ncbi.nlm.nih.gov/gene/?term=3553&report=generif		7462	3.85222	1.93828	1.94199	3.37819	0.143134	1.59904	2.75392	0.697525	0.106571	-0.714773	-3.32758	1.11413	2.80827	-1.29642	0.00782769	0.106932	2.22954	-0.0874684	1.23461	1.95091	-2.31701	-4.98297	EQ	YES	0.05	1.35782	1.07104	1.97624	NOT_EXPR	VARIABLE
FMN1	FMN1	chr15	33057745	33486934	formin 1	342184	http://www.ncbi.nlm.nih.gov/gene/?term=342184&report=generif		5731	4.20493	6.63783	3.52254	4.63144	5.98274	3.78478	4.4803	2.36097	2.15522	0.71144	1.60131	2.61184	3.30868	4.27707	0.00416521	0.080763	4.74922	2.43236	1.14788	1.15016	-2.31686	-4.98247	EQ	YES	0.05	1.35782	3.59079	1.63214	NOT_EXPR	VARIABLE
C10orf90	C10orf90	chr10	128113574	128210010	chromosome 10 open reading frame 90	118611	http://www.ncbi.nlm.nih.gov/gene/?term=118611&report=generif		1650	-2.50826	4.4484	-1.1372	-1.50694	-1.57118	0.837158	2.62245	-2.95377	-0.323648	-6.12396	-0.988771	-2.62496	-0.262777	-1.71076	0.125933	0.437389	0.169203	-2.14123	2.56548	2.0454	-2.31044	-4.96034	EQ	YES	0.05	1.35782	-0.986016	2.53097	NOT_EXPR	VARIABLE
CKMT2	CKMT2	chr5	80529139	80562217	creatine kinase, mitochondrial 2 (sarcomeric)	1160	http://www.ncbi.nlm.nih.gov/gene/?term=1160&report=generif		3176	-1.19433	5.00234	-1.07515	0.180287	4.97088	-1.42851	-1.38501	1.47492	-0.533446	-2.40846	-3.32758	-6.12396	-1.38164	1.21623	0.204642	0.548139	0.724356	-1.58342	2.96181	2.66689	-2.30777	-4.95119	EQ	NO	0.05	1.35782	-0.429531	2.96062	NOT_EXPR	VARIABLE
PYHIN1	PYHIN1	chr1	158901337	158946849	pyrin and HIN domain family, member 1	149628	http://www.ncbi.nlm.nih.gov/gene/?term=149628&report=generif		12780	1.38864	2.13876	0.794977	0.0530678	-0.740206	1.53251	1.90041	-0.0130605	0.106571	-2.40846	-2.50393	-2.62496	-3.1173	1.48192	0.0169154	0.161627	1.00974	-1.29703	1.04151	1.78465	-2.30677	-4.94773	EQ	YES	0.05	1.35782	-0.143647	1.84479	NOT_EXPR	VARIABLE
SERPINB3	SERPINB3	chr18	61322431	61329197	serpin peptidase inhibitor, clade B (ovalbumin), member 3	6317	http://www.ncbi.nlm.nih.gov/gene/?term=6317&report=generif		14014	-6.12396	-4.12278	-0.819393	2.5718	-5.97537	1.92936	-4.92353	-6.12396	-6.12396	-6.12396	-6.07443	-2.62496	-0.377059	-6.12396	0.215527	0.562301	-2.49484	-4.79604	3.69425	2.34267	-2.3012	-4.92868	EQ	NO	0.05	1.35782	-3.64544	3.20274	NOT_EXPR	VARIABLE
HLA-DQA1	HLA-DQA1	chr6	32605183	32611429	major histocompatibility complex, class II, DQ alpha 1	3117	http://www.ncbi.nlm.nih.gov/gene/?term=3117&report=generif		7001	7.89718	7.8339	1.75244	7.10253	1.93136	2.32054	5.51188	4.03728	1.2584	0.75779	-0.285257	4.624	4.95103	2.94014	0.211981	0.557239	4.90712	2.61191	2.83401	2.05437	-2.29521	-4.90825	EQ	NO	0.05	1.35782	3.75952	2.65953	NOT_EXPR	VARIABLE
MUC12	MUC12	chr7	100612904	100662230	mucin 12, cell surface associated	10071	http://www.ncbi.nlm.nih.gov/gene/?term=10071&report=generif		9862	-0.119672	0.475119	-2.18062	-0.92868	0.849708	1.44132	0.764487	-2.29861	-6.12396	-3.35408	-4.03993	0.852877	0.569272	-1.36083	0.0180566	0.167386	0.0430939	-2.25075	1.24019	2.50996	-2.29384	-4.90361	EQ	YES	0.05	1.35782	-1.10383	2.24369	NOT_EXPR	VARIABLE
ZPLD1	ZPLD1	chr3	102153859	102198685	zona pellucida-like domain containing 1	131368	http://www.ncbi.nlm.nih.gov/gene/?term=131368&report=generif		18357	1.71276	2.78329	-3.13945	-3.60468	-4.874	1.63092	-6.12396	-6.12396	-6.12396	-3.60468	-6.07443	0.143134	-1.61968	-4.26561	0.209445	0.554134	-1.6593	-3.95274	3.60961	2.46199	-2.29344	-4.90223	EQ	NO	0.05	1.35782	-2.80602	3.198	NOT_EXPR	VARIABLE
APOC1	APOC1	chr19	45417921	45422606	apolipoprotein C-I	341	http://www.ncbi.nlm.nih.gov/gene/?term=341&report=generif		812	4.74533	7.73683	1.8582	5.67411	5.16588	3.32557	6.24989	1.89017	2.195	2.39207	-0.285257	1.36782	5.9229	5.25413	0.0236715	0.193076	4.96512	2.67669	1.92637	2.18323	-2.28842	-4.88522	EQ	YES	0.05	1.35782	3.8209	2.30707	NOT_EXPR	VARIABLE
RUFY4	RUFY4	chr2	218933738	218955304	RUN and FYVE domain containing 4	285180	http://www.ncbi.nlm.nih.gov/gene/?term=285180&report=generif		13654	2.35261	0.636119	2.28506	5.90562	-1.28462	-0.568525	-1.18057	-2.29861	0.14372	-1.70212	-4.03993	-4.27315	5.38942	-1.09226	0.0709775	0.329449	1.16367	-1.1247	2.57959	3.27023	-2.28837	-4.88505	EQ	NO	0.05	1.35782	0.0194832	3.0687	NOT_EXPR	VARIABLE
FAM20A	FAM20A	chr17	66531257	66597095	family with sequence similarity 20, member A	54757	http://www.ncbi.nlm.nih.gov/gene/?term=54757&report=generif		5317	5.84158	7.86541	6.51825	4.90312	5.09557	6.57723	6.87141	3.61971	3.12618	4.2113	1.5605	5.64745	3.06523	6.43905	0.00343063	0.0739193	6.23894	3.95277	1.03983	1.65455	-2.28616	-4.87758	EQ	YES	0.05	1.35782	5.09586	1.78035	EXPR	VARIABLE
CCDC39	CCDC39	chr3	180331796	180397283	coiled-coil domain containing 39	339829	http://www.ncbi.nlm.nih.gov/gene/?term=339829&report=generif		2520	2.14295	3.00119	2.19747	0.600046	-1.65123	1.58599	-2.45184	-6.12396	-4.32268	-1.61968	-2.85465	2.57943	2.94928	-1.16996	0.124582	0.435078	0.774937	-1.50889	2.07517	3.36016	-2.28382	-4.86967	EQ	NO	0.05	1.35782	-0.366975	2.93307	NOT_EXPR	VARIABLE
PAX6	PAX6	chr11	31806340	31839509	paired box 6	5080	http://www.ncbi.nlm.nih.gov/gene/?term=5080&report=generif		11407	5.86173	0.636119	2.82976	3.09073	4.55378	3.64555	1.73133	-6.12396	-2.51391	1.10677	3.8449	1.98987	4.44588	3.63826	0.273929	0.627483	3.19271	0.912544	1.73182	3.89367	-2.28017	-4.85735	EQ	NO	0.05	1.35782	2.05263	3.1275	NOT_EXPR	VARIABLE
MCTP2	MCTP2	chr15	94841430	95027181	multiple C2 domains, transmembrane 2	55784	http://www.ncbi.nlm.nih.gov/gene/?term=55784&report=generif		9257	1.13036	3.88169	4.15395	5.00725	4.8422	1.11712	5.51861	3.0073	1.6974	3.13131	-1.18208	0.365572	1.93197	0.751388	0.0292575	0.214359	3.66445	1.38612	1.81776	1.53345	-2.27833	-4.85116	EQ	YES	0.05	1.35782	2.52529	2.00196	NOT_EXPR	VARIABLE
ST18	ST18	chr8	53023392	53322439	suppression of tumorigenicity 18 (breast carcinoma) (zinc finger protein)	9705	http://www.ncbi.nlm.nih.gov/gene/?term=9705&report=generif		15204	-0.972364	0.782735	-1.82514	2.07523	-3.21456	-1.42851	-1.18057	-3.46443	-6.12396	-4.26561	-4.03993	-2.18313	1.31586	-2.93921	0.00536645	0.0904286	-0.823314	-3.10006	1.74255	2.30527	-2.27674	-4.84583	EQ	YES	0.05	1.35782	-1.96169	2.29123	NOT_EXPR	VARIABLE
EGF	EGF	chr4	110834040	110934118	epidermal growth factor	1950	http://www.ncbi.nlm.nih.gov/gene/?term=1950&report=generif		4724	-0.264068	1.02435	-0.972364	-1.33466	2.97481	-0.967356	0.344543	-4.12278	-2.84174	1.62767	-3.32758	-3.59563	0.983213	-3.80139	0.00541662	0.0906102	0.115036	-2.15403	1.50871	2.40353	-2.26907	-4.82012	EQ	YES	0.05	1.35782	-1.0195	2.25899	NOT_EXPR	VARIABLE
HAVCR2	HAVCR2	chr5	156512843	156536248	hepatitis A virus cellular receptor 2	84868	http://www.ncbi.nlm.nih.gov/gene/?term=84868&report=generif		6766	5.99061	6.90295	3.20201	5.30164	3.06963	5.86185	4.06045	3.19518	2.50478	1.59092	0.785086	2.53502	4.19634	3.71593	0.0162607	0.157804	4.91273	2.64618	1.48463	1.18732	-2.26655	-4.81172	EQ	YES	0.05	1.35782	3.77946	1.74673	NOT_EXPR	VARIABLE
SYN1	SYN1	chrX	47431300	47479256	synapsin I	6853	http://www.ncbi.nlm.nih.gov/gene/?term=6853&report=generif		15440	1.6725	1.9953	0.541638	2.37618	2.96929	3.31251	3.77182	-1.42851	-0.907987	1.27506	0.129283	0.17994	1.57733	-0.00350712	0.00327625	0.0720023	2.37703	0.117372	1.09408	1.07483	-2.25966	-4.78879	EQ	YES	0.05	1.35782	1.2472	1.56856	NOT_EXPR	VARIABLE
CXCL2	CXCL2	chr4	74962754	74964997	chemokine (C-X-C motif) ligand 2	2920	http://www.ncbi.nlm.nih.gov/gene/?term=2920&report=generif		3839	-0.119672	2.88985	2.21592	2.05959	0.181778	3.37547	2.05838	-1.42851	-0.177317	-1.28462	-3.32758	0.319938	1.57733	1.23173	0.0266508	0.204079	1.80876	-0.441291	1.30896	1.70975	-2.25005	-4.75699	EQ	YES	0.05	1.35782	0.683734	1.87163	NOT_EXPR	VARIABLE
PTPN22	PTPN22	chr1	114356433	114414375	protein tyrosine phosphatase, non-receptor type 22 (lymphoid)	26191	http://www.ncbi.nlm.nih.gov/gene/?term=26191&report=generif		12700	3.37468	4.80915	2.86672	6.01599	0.983807	3.80252	2.92426	0.951936	1.42706	-0.162972	-0.41606	0.541178	4.02385	2.6678	0.00845043	0.111419	3.53959	1.2904	1.59186	1.58576	-2.24919	-4.75417	EQ	YES	0.05	1.35782	2.41499	1.9215	NOT_EXPR	VARIABLE
PLA1A	PLA1A	chr3	119316695	119348658	phospholipase A1 member A	51365	http://www.ncbi.nlm.nih.gov/gene/?term=51365&report=generif		11879	2.90238	4.51567	0.891749	0.288208	2.01719	1.42814	-0.559223	-0.306486	-0.264795	0.661155	-3.32758	-1.345	-2.56157	2.88552	0.0389021	0.246386	1.64059	-0.608393	1.69676	2.07283	-2.24898	-4.75347	EQ	YES	0.05	1.35782	0.516097	2.16185	NOT_EXPR	VARIABLE
CCDC64B	CCDC64B	chr16	3077868	3085542	coiled-coil domain containing 64B	146439	http://www.ncbi.nlm.nih.gov/gene/?term=146439&report=generif		2540	0.344543	-4.12278	-0.86779	-0.335178	-4.38007	-0.568525	3.4664	-6.12396	-4.32268	0.95939	-6.07443	0.0799681	-1.38164	-5.31978	0.270028	0.623044	-0.923342	-3.16902	2.69375	2.99789	-2.24567	-4.74259	EQ	NO	0.05	1.35782	-2.04618	2.9757	NOT_EXPR	VARIABLE
APBB1IP	APBB1IP	chr10	26727266	26856732	amyloid beta (A4) precursor protein-binding, family B, member 1 interacting protein	54518	http://www.ncbi.nlm.nih.gov/gene/?term=54518&report=generif		776	6.01783	5.57509	3.60023	4.74673	2.73572	5.73448	4.53124	2.30397	3.50682	1.56147	-0.8903	4.08479	3.05928	3.60306	0.0196214	0.174964	4.7059	2.4613	1.20214	1.70576	-2.24461	-4.73908	EQ	YES	0.05	1.35782	3.5836	1.83476	NOT_EXPR	VARIABLE
DGKG	DGKG	chr3	185864990	186080023	diacylglycerol kinase, gamma 90kDa	1608	http://www.ncbi.nlm.nih.gov/gene/?term=1608&report=generif		4216	0.304817	2.36129	0.984977	-0.92868	2.14474	3.37042	1.39878	-2.29861	-2.08688	-1.34065	-1.44017	2.07782	-1.0217	0.038206	0.00796793	0.107857	1.37662	-0.867427	1.42314	1.50587	-2.24405	-4.73724	EQ	YES	0.05	1.35782	0.254597	1.82678	NOT_EXPR	VARIABLE
CYBB	CYBB	chrX	37639270	37672714	cytochrome b-245, beta polypeptide	1536	http://www.ncbi.nlm.nih.gov/gene/?term=1536&report=generif		3883	9.00153	8.75765	5.7045	7.43526	5.83098	8.73451	6.45045	5.82311	5.3663	5.04212	2.92966	4.70101	5.42004	6.92614	0.0245546	0.196422	7.41641	5.17263	1.43913	1.21566	-2.24379	-4.73638	EQ	YES	0.05	1.35782	6.29452	1.73015	EXPR	VARIABLE
CD40LG	CD40LG	chrX	135730336	135742549	CD40 ligand	959	http://www.ncbi.nlm.nih.gov/gene/?term=959&report=generif		2721	-0.0255916	1.45224	-0.972364	-1.05874	-2.65509	1.01705	-0.831725	-2.10182	-1.50694	-3.12106	-4.03993	-2.83924	-4.03234	-1.09226	0.00713642	0.102752	-0.439175	-2.67623	1.39054	1.16399	-2.23705	-4.71433	EQ	YES	0.05	1.35782	-1.5577	1.69266	NOT_EXPR	VARIABLE
PADI3	PADI3	chr1	17575593	17610727	peptidyl arginine deiminase, type III	51702	http://www.ncbi.nlm.nih.gov/gene/?term=51702&report=generif		11300	-6.12396	0.39926	-6.12396	-4.51367	0.318157	-4.9387	0.726779	-6.12396	-6.12396	-6.12396	0.838726	-6.12396	-6.12396	-6.12396	0.091167	0.374456	-2.89373	-5.12929	3.21307	2.63165	-2.23556	-4.70945	EQ	NO	0.05	1.35782	-4.01151	3.0507	NOT_EXPR	VARIABLE
ETNPPL	ETNPPL	chr4	109663202	109684235	ethanolamine-phosphate phospho-lyase	64850	http://www.ncbi.nlm.nih.gov/gene/?term=64850&report=generif		5053	-6.12396	-2.29635	-3.79494	-6.12396	-1.97333	-6.12396	2.97726	-6.12396	-6.12396	-5.24722	-4.03993	-6.12396	-6.12396	-5.31978	0.0881204	0.367763	-3.35132	-5.58611	3.32471	0.788837	-2.23479	-4.70693	EQ	NO	0.05	1.35782	-4.46871	2.5949	NOT_EXPR	VARIABLE
SLC26A9	SLC26A9	chr1	205882177	205912588	solute carrier family 26 (anion exchanger), member 9	115019	http://www.ncbi.nlm.nih.gov/gene/?term=115019&report=generif		14431	-6.12396	0.596522	-1.2725	1.25195	-0.383934	-1.14395	-0.223956	-1.16996	-3.70374	-6.12396	-6.07443	-2.18313	-3.1173	-0.565055	0.00845284	0.111419	-1.04283	-3.2768	2.41312	2.20337	-2.23396	-4.70425	EQ	NO	0.05	1.35782	-2.15981	2.50439	NOT_EXPR	VARIABLE
ADAMDEC1	ADAMDEC1	chr8	24241798	24263526	ADAM-like, decysin 1	27299	http://www.ncbi.nlm.nih.gov/gene/?term=27299&report=generif		260	3.57584	6.60348	1.30846	3.75924	-0.465779	2.79852	-0.770357	0.5178	-2.51391	-0.527505	-3.32758	3.36598	1.28745	2.3848	0.155931	0.482234	2.40134	0.169577	2.59851	2.46347	-2.23177	-4.69709	EQ	NO	0.05	1.35782	1.28546	2.69413	NOT_EXPR	VARIABLE
CADM3	CADM3	chr1	159141377	159172932	cell adhesion molecule 3	57863	http://www.ncbi.nlm.nih.gov/gene/?term=57863&report=generif		2258	-2.22205	4.74945	3.71593	2.17569	0.551496	6.74538	5.68784	3.48368	0.0158939	-2.50826	-3.32758	0.994152	3.99237	3.13524	0.275364	0.628711	3.05768	0.826499	3.12908	2.92904	-2.23118	-4.69517	EQ	NO	0.05	1.35782	1.94209	3.13352	NOT_EXPR	VARIABLE
HS6ST2	HS6ST2	chrX	131760038	132095423	heparan sulfate 6-O-sulfotransferase 2	90161	http://www.ncbi.nlm.nih.gov/gene/?term=90161&report=generif		7170	4.14358	0.42165	5.89509	5.15391	5.92418	1.69483	3.30167	1.71231	-1.74725	-3.91215	5.55612	1.73361	1.8224	5.75847	0.239435	0.591626	3.7907	1.5605	2.11917	3.52611	-2.2302	-4.692	EQ	NO	0.05	1.35782	2.6756	3.02495	NOT_EXPR	VARIABLE
CNGA3	CNGA3	chr2	98962618	99015064	cyclic nucleotide gated channel alpha 3	1261	http://www.ncbi.nlm.nih.gov/gene/?term=1261&report=generif		3335	-0.383016	-1.91277	-3.79494	1.22194	-1.57118	0.615822	-3.93518	-4.12278	-3.70374	-6.12396	-2.50393	-5.33494	-4.03234	0.453657	0.0462392	0.26664	-1.39419	-3.624	2.01772	2.14013	-2.22981	-4.69073	EQ	YES	0.05	1.35782	-2.5091	2.30902	NOT_EXPR	VARIABLE
KIF4A	KIF4A	chrX	69509879	69640774	kinesin family member 4A	24137	http://www.ncbi.nlm.nih.gov/gene/?term=24137&report=generif		8078	4.65168	3.81632	6.10761	6.02267	5.93291	5.40148	6.54017	4.19289	1.777	2.25917	2.73538	4.04355	4.67213	3.1883	0.00362692	0.075659	5.49612	3.26692	0.955316	1.07698	-2.22921	-4.68876	EQ	YES	0.05	1.35782	4.38152	1.51474	NOT_EXPR	VARIABLE
ALDH3B1	ALDH3B1	chr11	67776048	67796743	aldehyde dehydrogenase 3 family, member B1	221	http://www.ncbi.nlm.nih.gov/gene/?term=221&report=generif		512	4.82332	5.98476	4.87934	4.57868	6.4949	5.07586	5.37203	2.63502	2.1129	1.76312	-0.120162	6.69881	4.07476	4.45337	0.00390182	0.0781447	5.31555	3.08826	0.692204	2.20149	-2.22729	-4.68255	EQ	YES	0.05	1.35782	4.20191	1.94773	NOT_EXPR	VARIABLE
RETN	RETN	chr19	7733972	7735340	resistin	56729	http://www.ncbi.nlm.nih.gov/gene/?term=56729&report=generif		13152	-2.22205	-1.24967	-3.13945	-1.66483	-3.48746	0.661155	-3.44257	-2.57172	-4.32268	-4.26561	-4.03993	-5.33494	-6.12396	-3.46443	0.0146336	0.149596	-2.07784	-4.30332	1.49197	1.16564	-2.22548	-4.67668	EQ	YES	0.05	1.35782	-3.19058	1.72856	NOT_EXPR	VARIABLE
SIT1	SIT1	chr9	35649297	35650947	signaling threshold regulating transmembrane adaptor 1	27240	http://www.ncbi.nlm.nih.gov/gene/?term=27240&report=generif		14242	2.55734	3.04563	0.756221	1.28216	-0.488539	2.66737	2.10712	-0.802848	-0.817513	1.57475	-2.22009	-1.91543	-1.38164	1.94422	0.00696343	0.101487	1.7039	-0.516936	1.25845	1.64361	-2.22084	-4.66163	EQ	YES	0.05	1.35782	0.593482	1.81814	NOT_EXPR	VARIABLE
FCGR2A	FCGR2A	chr1	161475205	161489360	Fc fragment of IgG, low affinity IIa, receptor (CD32)	2212	http://www.ncbi.nlm.nih.gov/gene/?term=2212&report=generif		5563	7.79566	8.1074	5.76437	7.74825	5.08974	8.08354	6.1294	5.34458	3.9074	3.2961	2.38994	5.85534	6.36275	6.03239	0.0262199	0.202975	6.95976	4.74122	1.25935	1.53915	-2.21855	-4.65425	EQ	YES	0.05	1.35782	5.85049	1.77497	EXPR	VARIABLE
THEMIS	THEMIS	chr6	128029339	128239776	thymocyte selection associated	387357	http://www.ncbi.nlm.nih.gov/gene/?term=387357&report=generif		15902	1.68634	1.57517	0.296799	0.330385	-0.935788	2.04796	1.80051	-1.30054	-1.74725	-2.08688	-1.18208	0.676504	-4.03234	0.959722	0.00281112	0.0657274	0.971625	-1.24469	1.09738	1.69756	-2.21632	-4.64706	EQ	YES	0.05	1.35782	-0.136535	1.79117	NOT_EXPR	VARIABLE
HBB	HBB	chr11	5246696	5248301	hemoglobin, beta	3043	http://www.ncbi.nlm.nih.gov/gene/?term=3043&report=generif		6770	7.40864	8.63546	10.1869	6.18	5.73818	7.77686	6.88107	5.65139	10.0111	3.67627	4.58324	1.40655	5.03126	6.95156	0.0337987	0.229919	7.54387	5.3302	1.51711	2.69013	-2.21367	-4.63854	EQ	YES	0.05	1.35782	6.43704	2.392	EXPR	VARIABLE								HBB	hemoglobin, beta	Cytoplasm
CATSPER1	CATSPER1	chr11	65784223	65793988	cation channel, sperm associated 1	117144	http://www.ncbi.nlm.nih.gov/gene/?term=117144&report=generif		2385	0.992648	1.19788	-1.82514	1.4738	-3.01474	1.25048	-0.429953	-2.57172	-2.28103	-3.91215	-4.03993	-1.27551	0.410985	-2.1774	0.0224031	0.186957	-0.0507179	-2.26382	1.76742	1.53327	-2.2131	-4.63672	EQ	YES	0.05	1.35782	-1.15727	1.96098	NOT_EXPR	VARIABLE
CD53	CD53	chr1	111413821	111442558	CD53 molecule	963	http://www.ncbi.nlm.nih.gov/gene/?term=963&report=generif		2728	7.14975	7.37712	4.69119	6.29558	4.8309	7.14402	5.21852	4.62721	4.20408	3.15131	1.42339	3.6183	4.6959	5.51317	0.0144571	0.148534	6.10101	3.89048	1.17144	1.33103	-2.21053	-4.62845	EQ	YES	0.05	1.35782	4.99575	1.66332	NOT_EXPR	VARIABLE
APOBEC3H	APOBEC3H	chr22	39493229	39500072	apolipoprotein B mRNA editing enzyme, catalytic polypeptide-like 3H	164668	http://www.ncbi.nlm.nih.gov/gene/?term=164668&report=generif		809	1.19461	1.38028	0.0523164	-1.05874	-2.48348	0.316376	0.524249	-2.57172	-3.12428	-1.83467	-2.85465	-0.27901	-4.03234	-0.832429	0.0127061	0.138182	-0.0106274	-2.21844	1.35387	1.32099	-2.20782	-4.61975	EQ	YES	0.05	1.35782	-1.11454	1.72155	NOT_EXPR	VARIABLE
HBA2	HBA2	chr16	222846	223709	hemoglobin, alpha 2	3040	http://www.ncbi.nlm.nih.gov/gene/?term=3040&report=generif		6769	5.70214	6.9839	8.61032	3.84715	4.07113	5.77394	5.20154	3.66825	8.5976	1.74022	2.9946	-1.61467	4.12467	5.22807	0.0822163	0.355967	5.74144	3.53411	1.65562	3.133	-2.20734	-4.61822	EQ	NO	0.05	1.35782	4.63778	2.66594	NOT_EXPR	VARIABLE
GPX3	GPX3	chr5	150399999	150408554	glutathione peroxidase 3 (plasma)	2878	http://www.ncbi.nlm.nih.gov/gene/?term=2878&report=generif		6531	8.23887	9.79516	6.31358	6.01363	9.72596	8.03487	6.31686	6.60693	6.80517	5.87042	2.29486	3.9153	5.30638	8.20654	0.0810062	0.35364	7.77699	5.57223	1.60905	1.96539	-2.20476	-4.60998	EQ	YES	0.05	1.35782	6.67461	2.07038	EXPR	VARIABLE
SH2D6	SH2D6	chr2	85661918	85664152	SH2 domain containing 6	284948	http://www.ncbi.nlm.nih.gov/gene/?term=284948&report=generif		14131	-3.2909	0.342664	-3.13945	-1.33466	-3.21456	-1.42851	-4.92353	-2.95377	-6.12396	-3.60468	-6.07443	-6.12396	-2.18564	-5.31978	0.0489234	0.273629	-2.42699	-4.6266	1.73051	1.6764	-2.19961	-4.59354	EQ	YES	0.05	1.35782	-3.5268	1.99545	NOT_EXPR	VARIABLE
STAP1	STAP1	chr4	68424446	68472616	signal transducing adaptor family member 1	26228	http://www.ncbi.nlm.nih.gov/gene/?term=26228&report=generif		15240	1.03658	-0.537956	-1.54815	-2.51391	-3.76343	1.91614	-3.44257	-1.16996	-2.84174	-2.98209	-6.07443	-3.59563	-6.12396	-1.44644	0.19731	0.5382	-1.26476	-3.46204	2.1821	1.99414	-2.19728	-4.58614	EQ	YES	0.05	1.35782	-2.3634	2.3093	NOT_EXPR	VARIABLE
CALCA	CALCA	chr11	14988215	14993832	calcitonin-related polypeptide alpha	796	http://www.ncbi.nlm.nih.gov/gene/?term=796&report=generif		2265	-6.12396	-3.7139	2.36097	3.14591	0.181778	-4.9387	-3.93518	-6.12396	-6.12396	-3.35408	-4.03993	-3.91215	-1.38164	-3.46443	0.236134	0.587493	-1.86044	-4.05716	3.70692	1.66176	-2.19672	-4.58436	EQ	NO	0.05	1.35782	-2.9588	2.98594	NOT_EXPR	VARIABLE								CALCA	calcitonin-related polypeptide alpha	Plasma Membrane
MYH7	MYH7	chr14	23881947	23904870	myosin, heavy chain 7, cardiac muscle, beta	4625	http://www.ncbi.nlm.nih.gov/gene/?term=4625&report=generif		9931	-3.2909	-2.05479	-6.12396	-6.12396	7.79677	-6.12396	-3.00716	-6.12396	-6.12396	-6.12396	-6.07443	-5.33494	0.796191	-5.31978	0.00509179	0.0884664	-2.70399	-4.90069	4.93647	2.53921	-2.1967	-4.58429	EQ	NO	0.05	1.35782	-3.80234	3.93981	NOT_EXPR	VARIABLE
PDCD1	PDCD1	chr2	242792033	242801058	programmed cell death 1	5133	http://www.ncbi.nlm.nih.gov/gene/?term=5133&report=generif		11507	1.99084	1.73133	-0.20268	0.382427	-0.0881844	1.2285	2.94532	-2.29861	-2.51391	-1.08316	0.706234	-1.91543	-1.18829	0.90457	0.0175233	0.164514	1.14108	-1.05551	1.17088	1.37694	-2.19659	-4.58395	EQ	YES	0.05	1.35782	0.042782	1.67536	NOT_EXPR	VARIABLE								PDCD1	programmed cell death 1	Plasma Membrane
RGS1	RGS1	chr1	192544857	192549159	regulator of G-protein signaling 1	5996	http://www.ncbi.nlm.nih.gov/gene/?term=5996&report=generif		13206	4.58114	2.34907	2.37087	4.09014	0.250242	2.09828	4.22782	-2.95377	-0.4204	1.51223	-0.8903	0.90457	3.72359	2.73538	0.0628759	0.310199	2.85251	0.658757	1.54042	2.27702	-2.19375	-4.57493	EQ	YES	0.05	1.35782	1.75563	2.1872	NOT_EXPR	VARIABLE
COL6A5	COL6A5	chr3	130064359	130203690	collagen, type VI, alpha 5	256076	http://www.ncbi.nlm.nih.gov/gene/?term=256076&report=generif		3444	-4.04751	1.75352	-5.19768	-0.828718	-2.03478	-3.45538	-6.12396	-6.12396	-6.12396	-5.24722	-6.07443	-5.33494	-2.56157	-3.80139	0.0422159	0.255318	-2.84779	-5.03821	2.7072	1.36788	-2.19042	-4.56439	EQ	YES	0.05	1.35782	-3.943	2.35328	NOT_EXPR	VARIABLE
KMO	KMO	chr1	241695434	241758949	kynurenine 3-monooxygenase (kynurenine 3-hydroxylase)	8564	http://www.ncbi.nlm.nih.gov/gene/?term=8564&report=generif		8199	3.18197	3.47675	-0.20268	2.09117	-1.44644	2.74116	1.35749	-0.263341	0.28232	-1.15197	-2.50393	-1.61467	1.19033	-0.0722722	0.00957904	0.117745	1.59992	-0.590505	1.83292	1.24727	-2.19042	-4.56439	EQ	YES	0.05	1.35782	0.504706	1.88689	NOT_EXPR	VARIABLE
ZBTB32	ZBTB32	chr19	36203830	36207940	zinc finger and BTB domain containing 32	27033	http://www.ncbi.nlm.nih.gov/gene/?term=27033&report=generif		17660	-0.447229	-3.06248	-2.50589	-1.88484	-4.874	-1.32261	-0.911402	-6.12396	-6.12396	-3.91215	-6.07443	-3.59563	-2.18564	-2.30428	0.0751116	0.339256	-2.14406	-4.33143	1.50375	1.7746	-2.18737	-4.55474	EQ	YES	0.05	1.35782	-3.23775	1.94559	NOT_EXPR	VARIABLE
PDZK1IP1	PDZK1IP1	chr1	47649261	47655771	PDZK1 interacting protein 1	10158	http://www.ncbi.nlm.nih.gov/gene/?term=10158&report=generif		11598	-2.50826	3.43008	0.844285	-4.51367	-2.8652	-0.0843923	2.25666	-4.12278	0.14372	-0.927813	-3.32758	-4.27315	-3.1173	-3.12106	0.114945	0.417565	-0.4915	-2.67799	2.90863	1.65672	-2.18649	-4.55197	EQ	NO	0.05	1.35782	-1.58475	2.54138	NOT_EXPR	VARIABLE
ZNF831	ZNF831	chr20	57766075	57834167	zinc finger protein 831	128611	http://www.ncbi.nlm.nih.gov/gene/?term=128611&report=generif		18313	1.25708	1.80566	0.0836008	-0.0654533	0.115893	0.935974	1.28377	-0.263341	-0.369349	-1.08316	-1.08143	-2.32544	-6.12396	1.36381	0.00594357	0.094682	0.773789	-1.41184	0.730095	2.35818	-2.18563	-4.54925	EQ	YES	0.05	1.35782	-0.319025	2.02453	NOT_EXPR	VARIABLE
G0S2	G0S2	chr1	209848670	209849735	G0/G1switch 2	50486	http://www.ncbi.nlm.nih.gov/gene/?term=50486&report=generif		5926	5.58559	6.58362	4.67903	5.67243	3.95365	5.56044	7.65571	3.45426	7.58117	2.48973	0.46519	1.15447	3.91678	5.35671	0.00890874	0.114716	5.67007	3.48833	1.20587	2.44984	-2.18174	-4.537	EQ	YES	0.05	1.35782	4.5792	2.17318	NOT_EXPR	VARIABLE
EPB42	EPB42	chr15	43489426	43513323	erythrocyte membrane protein band 4.2	2038	http://www.ncbi.nlm.nih.gov/gene/?term=2038&report=generif		4934	-4.04751	-1.71712	0.937079	-2.51391	0.115893	-2.27898	-6.12396	-2.95377	-1.06663	-4.26561	-6.07443	-6.12396	-6.12396	-4.26561	0.107508	0.406219	-2.23264	-4.41057	2.39255	1.91425	-2.17792	-4.52501	EQ	YES	0.05	1.35782	-3.3216	2.3686	NOT_EXPR	VARIABLE
TDO2	TDO2	chr4	156824845	156841558	tryptophan 2,3-dioxygenase	6999	http://www.ncbi.nlm.nih.gov/gene/?term=6999&report=generif		15747	2.63938	5.00553	4.60286	7.12701	2.63445	2.85857	8.55234	7.22082	0.894685	-1.4703	0.955826	4.9893	2.31847	3.27075	0.171163	0.502724	4.77431	2.59708	2.33447	2.88006	-2.17723	-4.52283	EQ	NO	0.05	1.35782	3.68569	2.76041	NOT_EXPR	VARIABLE
TLR2	TLR2	chr4	154605441	154627242	toll-like receptor 2	7097	http://www.ncbi.nlm.nih.gov/gene/?term=7097&report=generif		15999	6.96415	6.41237	4.41945	5.64819	4.2244	6.22247	4.89249	3.51971	2.85597	2.15479	2.04513	4.01738	4.69095	4.28066	0.00774151	0.106228	5.5405	3.36637	1.05455	1.04178	-2.17413	-4.51314	EQ	YES	0.05	1.35782	4.45344	1.51221	NOT_EXPR	VARIABLE								TLR2	toll-like receptor 2	Plasma Membrane
SYT14	SYT14	chr1	210111519	210337633	synaptotagmin XIV	255928	http://www.ncbi.nlm.nih.gov/gene/?term=255928&report=generif		15473	-6.12396	3.17823	-6.12396	-2.18062	0.767166	-4.9387	-3.00716	-6.12396	-6.12396	-6.12396	0.46519	-4.27315	-6.12396	-5.31978	0.0596791	0.302173	-2.63271	-4.80337	3.54415	2.42492	-2.17065	-4.50227	EQ	NO	0.05	1.35782	-3.71804	3.12728	NOT_EXPR	VARIABLE
NRCAM	NRCAM	chr7	107788071	108096841	neuronal cell adhesion molecule	4897	http://www.ncbi.nlm.nih.gov/gene/?term=4897&report=generif		10550	2.075	4.13782	0.688559	2.74941	5.06722	3.56094	6.05983	2.08843	4.22082	-1.15197	3.38459	0.286342	1.03212	-0.674784	0.0834935	0.358236	3.47697	1.31222	1.82181	2.02108	-2.16475	-4.48388	EQ	YES	0.05	1.35782	2.3946	2.16304	NOT_EXPR	VARIABLE
TNFSF9	TNFSF9	chr19	6531010	6535939	tumor necrosis factor (ligand) superfamily, member 9	8744	http://www.ncbi.nlm.nih.gov/gene/?term=8744&report=generif		16375	4.56616	-0.00636913	2.37087	2.71001	1.15027	3.16152	3.9277	-3.46443	-2.28103	-0.241943	-1.30893	4.78603	2.43786	2.79991	0.128944	0.441574	2.55431	0.389639	1.57526	3.01671	-2.16467	-4.48364	EQ	NO	0.05	1.35782	1.47197	2.57043	NOT_EXPR	VARIABLE
STX11	STX11	chr6	144471654	144513076	syntaxin 11	8676	http://www.ncbi.nlm.nih.gov/gene/?term=8676&report=generif		15329	3.79464	3.87517	1.98765	2.42467	3.76026	3.55504	5.11413	1.53475	2.48539	0.52039	0.324794	0.759265	1.45129	2.30067	0.00176641	0.0511837	3.50165	1.33951	1.02853	0.848997	-2.16215	-4.4758	EQ	YES	0.05	1.35782	2.42058	1.44206	NOT_EXPR	VARIABLE
PKIB	PKIB	chr6	122793062	123047518	protein kinase (cAMP-dependent, catalytic) inhibitor beta	5570	http://www.ncbi.nlm.nih.gov/gene/?term=5570&report=generif		11865	5.07586	3.64326	0.345506	6.85448	0.656551	1.51443	0.984977	-0.548785	1.02386	0.935974	-0.0209276	-0.908889	2.38242	1.09998	0.0879516	0.3674	2.72501	0.566234	2.51184	1.13237	-2.15877	-4.46535	EQ	YES	0.05	1.35782	1.64562	2.1814	NOT_EXPR	VARIABLE
PENK	PENK	chr8	57353513	57359282	proenkephalin	5179	http://www.ncbi.nlm.nih.gov/gene/?term=5179&report=generif		11615	4.50254	-1.91277	-0.487672	-5.97537	-0.123241	0.997219	-6.12396	-6.12396	-6.12396	-2.50826	-6.07443	0.452568	-6.12396	2.29117	0.300622	0.653973	-1.30332	-3.45869	3.79685	3.59201	-2.15537	-4.45482	EQ	NO	0.05	1.35782	-2.381	3.72281	NOT_EXPR	VARIABLE
PRKG2	PRKG2	chr4	82009837	82126215	protein kinase, cGMP-dependent, type II	5593	http://www.ncbi.nlm.nih.gov/gene/?term=5593&report=generif		12419	-0.603955	5.35977	1.76473	4.39678	0.414508	2.0041	-0.49464	-1.16996	-6.12396	-0.241943	-4.03993	3.311	2.62288	3.39905	0.316797	0.670143	1.83447	-0.320409	2.32428	3.74006	-2.15488	-4.45331	EQ	NO	0.05	1.35782	0.75703	3.19368	NOT_EXPR	VARIABLE
C3AR1	C3AR1	chr12	8210919	8218955	complement component 3a receptor 1	719	http://www.ncbi.nlm.nih.gov/gene/?term=719&report=generif		2018	6.36255	6.95056	3.41186	5.36991	3.36953	6.68298	4.15836	3.77588	2.07782	1.90414	0.998205	3.80225	3.88901	4.80596	0.0313992	0.221455	5.18654	3.03618	1.5425	1.37518	-2.15036	-4.43938	EQ	YES	0.05	1.35782	4.11136	1.79329	NOT_EXPR	VARIABLE
MUSK	MUSK	chr9	113431051	113563278	muscle, skeletal, receptor tyrosine kinase	4593	http://www.ncbi.nlm.nih.gov/gene/?term=4593&report=generif		9881	-3.2909	2.47746	-6.12396	-5.97537	1.25349	-1.91277	-3.93518	-4.12278	-6.12396	-5.24722	-6.07443	-3.59563	-3.1173	-4.26561	0.146734	0.467913	-2.50103	-4.64956	3.34428	1.18637	-2.14853	-4.43375	EQ	NO	0.05	1.35782	-3.5753	2.656	NOT_EXPR	VARIABLE
ARG2	ARG2	chr14	68086579	68118436	arginase 2	384	http://www.ncbi.nlm.nih.gov/gene/?term=384&report=generif		875	2.17039	4.29333	3.07819	3.69036	3.82259	2.07195	5.07353	1.28499	0.680472	-0.446022	2.26362	1.53924	4.00997	-0.160064	0.00967356	0.118511	3.45719	1.31031	1.09681	1.5217	-2.14687	-4.42867	EQ	YES	0.05	1.35782	2.38375	1.69259	NOT_EXPR	VARIABLE
MARCH1	MARCH1	chr4	164445450	165304407	membrane-associated ring finger (C3HC4) 1, E3 ubiquitin protein ligase	55016	http://www.ncbi.nlm.nih.gov/gene/?term=55016&report=generif		9145	6.65543	5.6679	3.07194	4.55574	3.35272	6.30983	3.67878	3.54609	2.88985	1.43564	0.497672	2.4559	2.89188	4.57032	0.0286045	0.212324	4.75605	2.61248	1.46399	1.33801	-2.14357	-4.41854	EQ	YES	0.05	1.35782	3.68426	1.74716	NOT_EXPR	VARIABLE
VNN2	VNN2	chr6	133065009	133084598	vanin 2	8875	http://www.ncbi.nlm.nih.gov/gene/?term=8875&report=generif		17288	2.99505	4.74091	2.59976	1.11776	-0.0414207	4.13991	0.938184	1.73765	0.620519	-1.83467	-2.50393	0.852877	1.5437	1.09998	0.0646081	0.314224	2.35574	0.216589	1.76205	1.68484	-2.13915	-4.40502	EQ	YES	0.05	1.35782	1.28616	1.99378	NOT_EXPR	VARIABLE
CD48	CD48	chr1	160648536	160681641	CD48 molecule	962	http://www.ncbi.nlm.nih.gov/gene/?term=962&report=generif		2725	4.73302	4.71814	2.46895	3.97334	2.77136	4.26279	3.47431	2.075	2.74556	0.615822	-0.0209276	0.0799681	2.71207	3.22322	0.0167949	0.161092	3.7717	1.63296	0.902588	1.37286	-2.13874	-4.40377	EQ	YES	0.05	1.35782	2.70233	1.57397	NOT_EXPR	VARIABLE
EFEMP1	EFEMP1	chr2	56093097	56151298	EGF containing fibulin-like extracellular matrix protein 1	2202	http://www.ncbi.nlm.nih.gov/gene/?term=2202&report=generif		4704	8.63546	6.90541	6.91968	3.6698	5.8442	8.89848	4.1987	1.55966	0.894685	7.43437	4.4479	4.34042	2.50202	8.94064	0.227363	0.577381	6.43882	4.30281	2.01508	2.99226	-2.136	-4.39543	EQ	NO	0.05	1.35782	5.37082	2.68978	EXPR	VARIABLE
TSTD1	TSTD1	chr1	161007422	161008774	thiosulfate sulfurtransferase (rhodanese)-like domain containing 1	100131187	http://www.ncbi.nlm.nih.gov/gene/?term=100131187&report=generif		16761	3.466	3.34828	1.60527	0.708257	-1.83241	1.72817	0.847461	0.0268987	-0.0370731	-0.756672	-2.85465	-2.18313	1.11364	-0.377059	0.00535246	0.0903583	1.41015	-0.724006	1.80026	1.36643	-2.13415	-4.38979	EQ	YES	0.05	1.35782	0.343071	1.89309	NOT_EXPR	VARIABLE
PSG8	PSG8	chr19	43256839	43269831	pregnancy specific beta-1-glycoprotein 8	440533	http://www.ncbi.nlm.nih.gov/gene/?term=440533&report=generif		12570	-1.33261	0.862201	-6.12396	-5.97537	-6.12396	-1.32261	-3.93518	-6.12396	-6.12396	-6.12396	-6.07443	-6.12396	-6.12396	-2.1774	0.0929436	0.378334	-3.42164	-5.55309	2.84346	1.48865	-2.13145	-4.38157	EQ	NO	0.05	1.35782	-4.48736	2.44491	NOT_EXPR	VARIABLE
COL22A1	COL22A1	chr8	139600478	139926236	collagen, type XXII, alpha 1	169044	http://www.ncbi.nlm.nih.gov/gene/?term=169044&report=generif		3422	-1.08316	3.69036	3.80381	1.45129	2.06677	0.956424	-3.93518	-6.12396	-2.84174	-0.400706	1.76146	4.49349	-1.38164	-3.46443	0.193214	0.532236	0.9929	-1.13679	2.74281	3.50947	-2.12969	-4.37623	EQ	NO	0.05	1.35782	-0.0719446	3.22145	NOT_EXPR	VARIABLE
LINGO3	LINGO3	chr19	2289774	2308156	leucine rich repeat and Ig domain containing 3	645191	http://www.ncbi.nlm.nih.gov/gene/?term=645191&report=generif		8622	-1.78457	-2.29635	-3.46443	-2.95377	-1.06663	-2.27898	-0.3702	-2.95377	-4.32268	-2.50826	-6.07443	-1.81612	-6.12396	-5.31978	0.0365866	0.239434	-2.0307	-4.15985	1.06357	1.75929	-2.12915	-4.3746	EQ	YES	0.05	1.35782	-3.09528	1.78076	NOT_EXPR	VARIABLE
RAB27B	RAB27B	chr18	52495708	52562747	RAB27B, member RAS oncogene family	5874	http://www.ncbi.nlm.nih.gov/gene/?term=5874&report=generif		12832	2.16255	4.79962	2.38177	5.90455	-0.488539	4.59749	-2.0707	-1.71831	-0.817513	-2.98209	0.129283	2.1582	3.72659	1.91697	0.191566	0.529998	2.46954	0.344734	2.92183	2.37763	-2.1248	-4.36143	EQ	NO	0.05	1.35782	1.40713	2.78655	NOT_EXPR	VARIABLE
CD52	CD52	chr1	26644411	26647014	CD52 molecule	1043	http://www.ncbi.nlm.nih.gov/gene/?term=1043&report=generif		2727	4.08679	4.91672	3.0336	2.86532	1.98987	4.54295	3.66026	1.32673	2.40858	2.11781	0.129283	0.397728	0.299055	3.54591	0.0131637	0.141075	3.58507	1.46073	1.02592	1.28765	-2.12434	-4.36005	EQ	YES	0.05	1.35782	2.5229	1.57036	NOT_EXPR	VARIABLE								CD52	CD52 molecule	Plasma Membrane
CH25H	CH25H	chr10	90965694	90967071	cholesterol 25-hydroxylase	9023	http://www.ncbi.nlm.nih.gov/gene/?term=9023&report=generif		3029	1.6997	3.66735	4.11381	2.97726	2.18477	3.83959	3.18319	-1.06663	-0.907987	-0.798924	-1.78457	5.23494	4.40198	1.76505	0.0231913	0.190766	3.0951	0.977694	0.886661	2.85749	-2.1174	-4.33912	EQ	NO	0.05	1.35782	2.0364	2.31052	NOT_EXPR	VARIABLE
IFI44L	IFI44L	chr1	79086088	79111830	interferon-induced protein 44-like	10964	http://www.ncbi.nlm.nih.gov/gene/?term=10964&report=generif		7320	8.69651	7.15956	8.85251	5.99541	5.56302	7.63532	6.64043	5.40621	7.2629	4.14791	2.1457	3.45059	4.85863	8.46373	0.0575345	0.296469	7.2204	5.1051	1.26507	2.17943	-2.1153	-4.3328	EQ	YES	0.05	1.35782	6.16275	2.03362	EXPR	VARIABLE
CLRN1	CLRN1	chr3	150643950	150690786	clarin 1	7401	http://www.ncbi.nlm.nih.gov/gene/?term=7401&report=generif		3290	-6.12396	3.70613	-6.12396	-4.51367	-2.73894	-6.12396	-6.12396	-6.12396	-6.12396	-6.12396	-6.07443	-6.12396	-6.12396	-6.12396	0.161389	0.489649	-4.00604	-6.11688	3.63508	0.0187206	-2.11084	-4.31942	EQ	NO	0.05	1.35782	-5.06146	2.70156	NOT_EXPR	VARIABLE
CLU	CLU	chr8	27454434	27472328	clusterin	1191	http://www.ncbi.nlm.nih.gov/gene/?term=1191&report=generif		3301	5.43187	8.33177	9.76254	7.03879	9.16257	9.45235	9.61343	1.92353	2.78899	6.51764	11.7582	6.94473	6.1428	7.94986	0.0425276	0.256157	8.39904	6.2894	1.61685	3.27826	-2.10965	-4.31586	EQ	NO	0.05	1.35782	7.34422	2.71384	EXPR	VARIABLE								CLU	clusterin	Cytoplasm
APLP1	APLP1	chr19	36359401	36370699	amyloid beta (A4) precursor-like protein 1	333	http://www.ncbi.nlm.nih.gov/gene/?term=333&report=generif		794	2.92966	4.75957	-0.0106636	3.75924	4.46062	4.71054	6.96344	-1.06663	0.14372	6.24936	1.9395	3.08121	2.03436	0.424683	0.0152096	0.152104	3.93892	1.82946	2.13459	2.39301	-2.10946	-4.31529	EQ	NO	0.05	1.35782	2.88419	2.43803	NOT_EXPR	VARIABLE
ITK	ITK	chr5	156607907	156682109	IL2-inducible T-cell kinase	3702	http://www.ncbi.nlm.nih.gov/gene/?term=3702&report=generif		7714	2.81147	4.93408	1.93197	1.19658	1.44547	3.18652	3.11334	0.342664	0.998375	-0.110147	-0.988771	-0.210523	1.11364	2.77036	0.00182671	0.052057	2.65992	0.559371	1.27957	1.21608	-2.10055	-4.28873	EQ	YES	0.05	1.35782	1.60965	1.62054	NOT_EXPR	VARIABLE								ITK	IL2-inducible T-cell kinase	Cytoplasm
LTB	LTB	chr6	31548336	31550202	lymphotoxin beta (TNF superfamily, member 3)	4050	http://www.ncbi.nlm.nih.gov/gene/?term=4050&report=generif		8909	3.67564	4.61387	3.33584	2.17569	0.998375	4.02993	2.37087	1.98026	2.65714	0.230133	-1.08143	0.541178	-0.262777	2.44852	0.0201546	0.176919	3.0286	0.930432	1.2457	1.44346	-2.09817	-4.28166	EQ	YES	0.05	1.35782	1.97952	1.69207	NOT_EXPR	VARIABLE
CD37	CD37	chr19	49838677	49843861	CD37 molecule	951	http://www.ncbi.nlm.nih.gov/gene/?term=951&report=generif		2713	4.42896	5.97707	3.52254	4.21962	2.9426	4.87516	3.62465	2.61168	2.4399	0.852034	-0.346147	2.33077	3.55075	3.48248	0.00513433	0.0887216	4.22723	2.13164	1.0027	1.41307	-2.09559	-4.27402	EQ	YES	0.05	1.35782	3.17943	1.60248	NOT_EXPR	VARIABLE								CD37	CD37 molecule	Plasma Membrane
GATA1	GATA1	chrX	48644982	48652717	GATA binding protein 1 (globin transcription factor 1)	2623	http://www.ncbi.nlm.nih.gov/gene/?term=2623&report=generif		6039	-2.86369	-3.7139	-0.819393	-5.97537	-4.26561	1.58599	-3.00716	-6.12396	-2.28103	-6.12396	-6.07443	-4.27315	-6.12396	-2.72062	0.0906585	0.37387	-2.72273	-4.8173	2.45734	1.72372	-2.09457	-4.27098	EQ	NO	0.05	1.35782	-3.77002	2.31074	NOT_EXPR	VARIABLE			GATA1	GATA binding protein 1 (globin transcription factor 1)	TSG	NOTCH, TGF-b	Cell Fate	GATA1	GATA binding protein 1 (globin transcription factor 1)	Nucleus
SLC22A16	SLC22A16	chr6	110745892	110797844	solute carrier family 22 (organic cation/carnitine transporter), member 16	85413	http://www.ncbi.nlm.nih.gov/gene/?term=85413&report=generif		14348	-1.61968	-0.831725	-0.766328	2.95744	-3.60468	0.177121	-0.99767	-0.171914	-3.12428	0.476121	-6.07443	-3.91215	-4.03234	-2.50826	0.0257186	0.201211	-0.66936	-2.76389	1.98045	2.28394	-2.09453	-4.27088	EQ	NO	0.05	1.35782	-1.71663	2.32356	NOT_EXPR	VARIABLE
CST7	CST7	chr20	24929866	24940564	cystatin F (leukocystatin)	8530	http://www.ncbi.nlm.nih.gov/gene/?term=8530&report=generif		3719	2.52952	3.66303	2.29947	3.74803	0.656551	3.24531	3.05928	1.24887	1.42706	-0.687028	-0.792131	0.424683	0.518745	2.40699	0.00188635	0.0532211	2.74303	0.649598	1.06493	1.15361	-2.09343	-4.26761	EQ	YES	0.05	1.35782	1.69631	1.52234	NOT_EXPR	VARIABLE
ARNTL2	ARNTL2	chr12	27485787	27578746	aryl hydrocarbon receptor nuclear translocator-like 2	56938	http://www.ncbi.nlm.nih.gov/gene/?term=56938&report=generif		1000	4.40847	4.95124	3.95764	7.12003	3.61111	5.36291	3.47114	1.73267	1.19592	0.362517	1.64769	3.75462	5.7765	3.79058	0.0264533	0.203375	4.69751	2.60864	1.27089	1.89197	-2.08886	-4.25413	EQ	YES	0.05	1.35782	3.65307	1.89005	NOT_EXPR	VARIABLE
CD84	CD84	chr1	160510884	160549306	CD84 molecule	8832	http://www.ncbi.nlm.nih.gov/gene/?term=8832&report=generif		2747	6.44091	7.33528	5.1768	7.30348	4.12727	6.31414	4.79578	4.56211	3.15422	2.47777	1.90458	3.45935	6.18356	5.13672	0.0443382	0.261328	5.92766	3.83976	1.2499	1.52271	-2.08791	-4.25131	EQ	YES	0.05	1.35782	4.88371	1.72188	NOT_EXPR	VARIABLE
ABI3BP	ABI3BP	chr3	100468179	100712334	ABI family, member 3 (NESH) binding protein	25890	http://www.ncbi.nlm.nih.gov/gene/?term=25890&report=generif		97	6.68981	6.82342	7.31309	6.22661	3.36266	9.01319	0.938184	-1.5508	0.35231	4.44098	6.68981	5.3409	3.97334	6.50936	0.220053	0.568246	5.76671	3.67941	2.71432	3.13376	-2.08729	-4.24951	EQ	NO	0.05	1.35782	4.72306	3.0176	NOT_EXPR	VARIABLE
CLEC7A	CLEC7A	chr12	10269376	10282868	C-type lectin domain family 7, member A	64581	http://www.ncbi.nlm.nih.gov/gene/?term=64581&report=generif		3250	5.92876	5.53624	3.88917	5.50649	3.31068	5.63784	3.60761	2.50992	2.22377	2.79137	1.08714	2.83403	4.05883	3.30478	0.0055991	0.0920724	4.77383	2.68712	1.11669	0.922097	-2.08671	-4.24777	EQ	YES	0.05	1.35782	3.73047	1.46297	NOT_EXPR	VARIABLE
DUSP27	DUSP27	chr1	167064087	167098402	dual specificity phosphatase 27 (putative)	92235	http://www.ncbi.nlm.nih.gov/gene/?term=92235&report=generif		4576	2.70507	-0.274448	-2.29861	-0.419533	5.0398	0.881203	-3.44257	-0.882854	-0.972364	-3.35408	-3.32758	-3.2527	1.28745	-1.91277	0.133575	0.44829	0.312986	-1.77356	2.89235	1.72845	-2.08654	-4.24729	EQ	NO	0.05	1.35782	-0.730285	2.53221	NOT_EXPR	VARIABLE
ABLIM2	ABLIM2	chr4	7967037	8160559	actin binding LIM protein family, member 2	84448	http://www.ncbi.nlm.nih.gov/gene/?term=84448&report=generif		101	3.76137	3.30825	1.57993	1.7761	5.90883	5.13672	3.20532	0.143134	1.04483	0.476121	1.98401	0.852877	1.45129	4.13122	0.00348051	0.0740403	3.52522	1.4405	1.5983	1.33233	-2.08472	-4.24192	EQ	YES	0.05	1.35782	2.48286	1.78	NOT_EXPR	VARIABLE
SCG2	SCG2	chr2	224461658	224467217	secretogranin II	7857	http://www.ncbi.nlm.nih.gov/gene/?term=7857&report=generif		13803	4.38285	9.0086	5.08954	1.73847	0.0320004	3.98972	-1.18057	-1.5508	-1.91277	2.5282	-2.85465	2.91188	3.67902	5.6679	0.340634	0.687734	3.29437	1.20983	3.43104	3.27867	-2.08455	-4.24142	EQ	NO	0.05	1.35782	2.2521	3.40067	NOT_EXPR	VARIABLE
SLITRK5	SLITRK5	chr13	88324870	88331870	SLIT and NTRK-like family, member 5	26050	http://www.ncbi.nlm.nih.gov/gene/?term=26050&report=generif		14670	-1.61968	-4.12278	-6.12396	3.34642	-1.12058	-3.03333	4.01323	-4.12278	-3.70374	-2.98209	-6.07443	-1.61467	-1.61968	-3.12106	0.21328	0.559055	-1.23724	-3.31978	3.74543	1.54551	-2.08254	-4.23552	EQ	NO	0.05	1.35782	-2.27851	2.95714	NOT_EXPR	VARIABLE
CRYGN	CRYGN	chr7	151127056	151137099	crystallin, gamma N	155051	http://www.ncbi.nlm.nih.gov/gene/?term=155051&report=generif		3661	-2.22205	1.98456	-1.82514	-6.12396	-2.95055	-0.219184	1.069	-6.12396	-3.12428	-2.01735	-2.85465	-2.83924	-2.56157	-5.31978	0.0388761	0.246386	-1.46962	-3.54869	2.72299	1.54128	-2.07907	-4.22535	EQ	NO	0.05	1.35782	-2.50915	2.38376	NOT_EXPR	VARIABLE
F13A1	F13A1	chr6	6144311	6320924	coagulation factor XIII, A1 polypeptide	2162	http://www.ncbi.nlm.nih.gov/gene/?term=2162&report=generif		5125	8.78146	8.19136	7.62067	8.1067	6.44851	10.7976	7.07415	8.37482	5.51728	4.18831	3.61441	7.00825	4.55437	9.21006	0.0422334	0.255318	8.14577	6.06678	1.39908	2.16894	-2.07899	-4.22512	EQ	YES	0.05	1.35782	7.10628	2.05871	EXPR	VARIABLE
ADM	ADM	chr11	10326642	10328923	adrenomedullin	133	http://www.ncbi.nlm.nih.gov/gene/?term=133&report=generif		328	8.0109	5.70975	7.07415	6.78922	3.32289	5.07707	7.87863	4.13772	3.76841	4.1794	3.03953	3.64092	5.33027	5.23414	0.00674272	0.0998172	6.26609	4.19006	1.68112	0.836273	-2.07603	-4.21646	EQ	YES	0.05	1.35782	5.22807	1.66959	EXPR	VARIABLE
PSG2	PSG2	chr19	43568362	43586893	pregnancy specific beta-1-glycoprotein 2	5670	http://www.ncbi.nlm.nih.gov/gene/?term=5670&report=generif		12564	0.418273	-0.721866	-6.12396	-6.12396	-6.12396	1.69483	-4.92353	-6.12396	-6.12396	-6.12396	-6.07443	-6.12396	-6.12396	0.262497	0.207325	0.551778	-3.12917	-5.20453	3.45872	2.4108	-2.07536	-4.21451	EQ	NO	0.05	1.35782	-4.16685	3.05996	NOT_EXPR	VARIABLE
AP3B2	AP3B2	chr15	83328033	83378660	adaptor-related protein complex 3, beta 2 subunit	8120	http://www.ncbi.nlm.nih.gov/gene/?term=8120&report=generif		758	3.36353	-0.178444	-2.68	-0.828718	1.63343	0.837158	2.62245	-0.171914	-1.74725	4.91733	-3.32758	-3.2527	-6.12396	-0.0321781	0.07783	0.34593	0.681345	-1.39118	2.09009	3.48501	-2.07252	-4.20622	EQ	NO	0.05	1.35782	-0.354917	2.9628	NOT_EXPR	VARIABLE
LCN2	LCN2	chr9	130911732	130915734	lipocalin 2	3934	http://www.ncbi.nlm.nih.gov/gene/?term=3934&report=generif		8486	-6.12396	0.829425	-1.54815	-2.51391	-0.368276	-1.78387	0.4951	-6.12396	-2.28103	0.388006	-6.07443	-3.59563	-4.03234	-3.80139	0.0380331	0.243425	-1.57338	-3.64583	2.35024	2.24907	-2.07245	-4.206	EQ	NO	0.05	1.35782	-2.6096	2.45771	NOT_EXPR	VARIABLE
FUT7	FUT7	chr9	139924626	139927292	fucosyltransferase 7 (alpha (1,3) fucosyltransferase)	2529	http://www.ncbi.nlm.nih.gov/gene/?term=2529&report=generif		5899	1.81961	0.676504	0.176528	1.55952	-0.710934	1.41165	0.188673	-1.42851	-0.4204	-2.01735	-2.85465	-2.05565	-0.262777	-0.335998	0.00420685	0.081228	0.73165	-1.33933	0.914558	1.02364	-2.07098	-4.20173	EQ	YES	0.05	1.35782	-0.303842	1.42281	NOT_EXPR	VARIABLE
EVI2B	EVI2B	chr17	29630788	29641130	ecotropic viral integration site 2B	2124	http://www.ncbi.nlm.nih.gov/gene/?term=2124&report=generif		5070	5.80436	6.52721	4.31797	5.20554	3.64795	5.45204	4.19269	3.13017	3.37721	2.4151	0.865393	2.62753	3.81632	4.43508	0.00452132	0.0835785	5.02111	2.9524	1.01389	1.14794	-2.06871	-4.19511	EQ	YES	0.05	1.35782	3.98675	1.49494	NOT_EXPR	VARIABLE
KCND3	KCND3	chr1	112318454	112531777	potassium voltage-gated channel, Shal-related subfamily, member 3	3752	http://www.ncbi.nlm.nih.gov/gene/?term=3752&report=generif		7830	2.06301	-0.972364	-1.54815	-1.66483	0.551496	1.71383	-0.770357	-6.12396	-4.32268	-0.306486	4.581	-6.12396	-4.03234	1.24887	0.061465	0.307342	-0.0896236	-2.15422	1.5356	4.08464	-2.0646	-4.18317	EQ	NO	0.05	1.35782	-1.12192	3.1522	NOT_EXPR	VARIABLE
SLC13A4	SLC13A4	chr7	135365987	135412933	solute carrier family 13 (sodium/sulfate symporter), member 4	26266	http://www.ncbi.nlm.nih.gov/gene/?term=26266&report=generif		14293	-1.19433	1.51832	-0.714773	-0.419533	-1.71076	1.80985	-6.12396	-4.12278	-6.12396	-3.91215	-6.07443	-1.43374	1.6084	-1.22625	0.117964	0.422695	-0.976456	-3.0407	2.62835	2.83222	-2.06424	-4.18215	EQ	NO	0.05	1.35782	-2.00858	2.83511	NOT_EXPR	VARIABLE
CCL11	CCL11	chr17	32612687	32615199	chemokine (C-C motif) ligand 11	6356	http://www.ncbi.nlm.nih.gov/gene/?term=6356&report=generif		2585	2.95409	-2.1774	0.714909	0.180287	-1.97333	0.0762153	-6.12396	-2.10182	-0.651918	-3.91215	-6.07443	-2.50393	-6.12396	0.572173	0.0609693	0.306613	-0.907027	-2.97086	2.87678	2.56138	-2.06383	-4.18096	EQ	NO	0.05	1.35782	-1.93894	2.82743	NOT_EXPR	VARIABLE
SNX20	SNX20	chr16	50700211	50715264	sorting nexin 20	124460	http://www.ncbi.nlm.nih.gov/gene/?term=124460&report=generif		14843	3.29995	3.27953	1.06982	2.23079	0.59504	2.9872	1.68173	1.07754	0.839637	-0.241943	-1.59852	-0.788009	0.186804	1.23173	0.0134376	0.142845	2.16344	0.101034	1.08845	1.04733	-2.0624	-4.17682	EQ	YES	0.05	1.35782	1.13224	1.48265	NOT_EXPR	VARIABLE
SH2D1A	SH2D1A	chrX	123480132	123507010	SH2 domain containing 1A	4068	http://www.ncbi.nlm.nih.gov/gene/?term=4068&report=generif		14123	2.35261	2.04475	0.907463	0.819453	0.0530678	2.39488	2.68116	1.33823	0.239744	-1.15197	-1.30893	-1.27551	-3.1173	2.09719	0.0059793	0.0949854	1.60763	-0.454077	1.00386	1.7883	-2.0617	-4.17479	EQ	YES	0.05	1.35782	0.576774	1.75656	NOT_EXPR	VARIABLE								SH2D1A	SH2 domain containing 1A	Cytoplasm
SLC46A2	SLC46A2	chr9	115641200	115653193	solute carrier family 46, member 2	57864	http://www.ncbi.nlm.nih.gov/gene/?term=57864&report=generif		14559	-1.08316	2.85804	0.811933	-1.18057	-3.21456	0.238665	-0.3702	-2.57172	-1.91277	-4.26561	-3.32758	-5.33494	-2.18564	3.23489	0.00482939	0.0864451	-0.277124	-2.33763	1.88788	2.73838	-2.0605	-4.17131	EQ	NO	0.05	1.35782	-1.30738	2.49979	NOT_EXPR	VARIABLE
MNDA	MNDA	chr1	158801168	158819270	myeloid cell nuclear differentiation antigen	4332	http://www.ncbi.nlm.nih.gov/gene/?term=4332&report=generif		9546	5.72453	5.3706	4.02602	3.95096	3.07796	5.64864	3.51579	2.92085	2.94211	1.11776	0.497672	1.88642	3.48248	4.04899	0.0208059	0.179805	4.4735	2.41376	1.08696	1.2898	-2.05974	-4.16912	EQ	YES	0.05	1.35782	3.44363	1.56695	NOT_EXPR	VARIABLE
MYBPC3	MYBPC3	chr11	47352957	47374253	myosin binding protein C, cardiac	4607	http://www.ncbi.nlm.nih.gov/gene/?term=4607&report=generif		9905	-0.264068	0.898224	-0.445138	0.119106	3.52254	-0.0537323	-1.0903	-0.972364	-1.74725	-3.12106	-2.85465	-2.18313	0.983213	-1.8129	0.00301665	0.0685302	0.383805	-1.67259	1.50873	1.37385	-2.0564	-4.15946	EQ	YES	0.05	1.35782	-0.644393	1.74936	NOT_EXPR	VARIABLE
CHL1	CHL1	chr3	238279	451097	cell adhesion molecule L1-like	10752	http://www.ncbi.nlm.nih.gov/gene/?term=10752&report=generif		3073	4.27812	1.36723	3.74351	2.00661	2.34907	-3.97338	4.82444	-1.90373	4.02488	-1.42206	-2.85465	-2.18313	3.56396	0.979309	0.105649	0.402493	2.08509	0.0292264	2.95409	2.84066	-2.05586	-4.15792	EQ	NO	0.05	1.35782	1.05716	2.9816	NOT_EXPR	VARIABLE
SMYD1	SMYD1	chr2	88367299	88412902	SET and MYND domain containing 1	150572	http://www.ncbi.nlm.nih.gov/gene/?term=150572&report=generif		14775	-6.12396	-0.680978	-6.12396	-1.05874	7.96741	-6.12396	-6.12396	-6.12396	-4.32268	-5.24722	-3.32758	-6.12396	-1.38164	-6.12396	0.579384	0.861853	-2.60973	-4.66443	5.28205	1.79866	-2.05469	-4.15455	EQ	NO	0.05	1.35782	-3.63708	3.93786	NOT_EXPR	VARIABLE
FBP1	FBP1	chr9	97365421	97402531	fructose-1,6-bisphosphatase 1	2203	http://www.ncbi.nlm.nih.gov/gene/?term=2203&report=generif		5487	3.708	5.67479	1.52658	3.60833	0.0530678	3.7126	3.79874	1.28499	3.08068	-0.563646	-0.120162	0.17994	2.11127	1.74805	0.0137895	0.144836	3.15459	1.10302	1.81933	1.32306	-2.05157	-4.14556	EQ	YES	0.05	1.35782	2.1288	1.86246	NOT_EXPR	VARIABLE
BASP1	BASP1	chr5	17216932	17276954	brain abundant, membrane attached signal protein 1	10409	http://www.ncbi.nlm.nih.gov/gene/?term=10409&report=generif		1354	6.72593	8.8047	8.73342	7.24645	7.15641	7.07365	5.93759	5.54937	3.55449	3.37042	4.74835	7.3398	7.31193	5.44759	0.0202474	0.177176	7.38259	5.33171	1.04335	1.6	-2.05088	-4.1436	EQ	YES	0.05	1.35782	6.35715	1.67821	EXPR	VARIABLE
TTC24	TTC24	chr1	156549519	156556562	tetratricopeptide repeat domain 24	164118	http://www.ncbi.nlm.nih.gov/gene/?term=164118&report=generif		16779	-1.44702	-0.588327	-2.93168	-2.18062	-2.17901	-2.07634	-0.911402	-2.29861	-3.70374	-3.60468	-4.03993	-5.33494	-6.12396	-1.53674	0.00179965	0.0515012	-1.7592	-3.80609	0.818158	1.59364	-2.04688	-4.13213	EQ	YES	0.05	1.35782	-2.78264	1.61527	NOT_EXPR	VARIABLE
BTK	BTK	chrX	100604435	100641212	Bruton agammaglobulinemia tyrosine kinase	695	http://www.ncbi.nlm.nih.gov/gene/?term=695&report=generif		1601	4.66594	5.45631	2.84498	4.24347	2.20851	4.46303	3.07121	1.9711	2.09272	0.615822	-0.231229	1.63893	3.15287	3.38997	0.0139055	0.145797	3.85049	1.80431	1.16101	1.29275	-2.04618	-4.13011	EQ	YES	0.05	1.35782	2.8274	1.58767	NOT_EXPR	VARIABLE								BTK	Bruton agammaglobulinemia tyrosine kinase	Cytoplasm
HHATL	HHATL	chr3	42734155	42744319	hedgehog acyltransferase-like	57467	http://www.ncbi.nlm.nih.gov/gene/?term=57467&report=generif		6886	-4.04751	-0.323945	-3.13945	-3.60468	4.74556	-0.0537323	-3.93518	-6.12396	-6.12396	-0.481589	-3.32758	-4.27315	-1.61968	-2.72062	0.287168	0.639653	-1.47985	-3.52436	3.21497	2.1466	-2.04451	-4.12534	EQ	NO	0.05	1.35782	-2.5021	2.83242	NOT_EXPR	VARIABLE
E2F7	E2F7	chr12	77415026	77459360	E2F transcription factor 7	144455	http://www.ncbi.nlm.nih.gov/gene/?term=144455&report=generif		4626	3.14307	3.66055	5.08098	4.95598	4.65341	4.02188	5.80785	3.18106	0.950982	1.23821	0.806881	3.82038	5.19176	1.8451	0.0133036	0.142078	4.47482	2.43348	0.917383	1.66878	-2.04134	-4.11627	EQ	YES	0.05	1.35782	3.45415	1.67201	NOT_EXPR	VARIABLE
UPP1	UPP1	chr7	48128355	48148330	uridine phosphorylase 1	7378	http://www.ncbi.nlm.nih.gov/gene/?term=7378&report=generif		17096	4.70764	7.15956	4.96107	6.52934	4.01268	5.79956	6.49616	3.41012	3.34721	2.85495	1.57733	3.96092	5.81836	4.40981	0.00683702	0.100587	5.66657	3.62553	1.14251	1.31965	-2.04104	-4.11543	EQ	YES	0.05	1.35782	4.64605	1.5899	NOT_EXPR	VARIABLE
CD1B	CD1B	chr1	158297740	158301321	CD1b molecule	910	http://www.ncbi.nlm.nih.gov/gene/?term=910&report=generif		2680	-6.12396	-1.91277	-3.13945	-3.60468	-3.76343	-1.6267	-1.90373	-6.12396	-6.12396	-4.26561	-6.07443	-5.33494	-3.1173	-5.31978	0.00551656	0.0912042	-3.15353	-5.19428	1.57225	1.13395	-2.04075	-4.1146	EQ	YES	0.05	1.35782	-4.17391	1.68986	NOT_EXPR	VARIABLE
MAN1C1	MAN1C1	chr1	25943959	26111258	mannosidase, alpha, class 1C, member 1	57134	http://www.ncbi.nlm.nih.gov/gene/?term=57134&report=generif		9056	6.13101	7.24972	6.20078	3.74803	6.44689	6.34636	6.64295	3.23266	2.73458	3.68139	4.71045	6.00025	1.36723	6.76356	0.00233445	0.0602471	6.10939	4.07002	1.10604	1.88555	-2.03937	-4.11067	EQ	YES	0.05	1.35782	5.08971	1.82353	EXPR	VARIABLE
ADAM8	ADAM8	chr10	135075920	135090407	ADAM metallopeptidase domain 8	101	http://www.ncbi.nlm.nih.gov/gene/?term=101&report=generif		258	4.32965	5.9802	4.87459	6.20871	3.62676	3.95365	4.73038	2.2316	3.42739	2.10154	0.806881	3.35656	4.58766	2.91815	0.00226289	0.0588961	4.81485	2.77568	0.974698	1.20363	-2.03917	-4.11008	EQ	YES	0.05	1.35782	3.79526	1.49219	NOT_EXPR	VARIABLE
WFDC10B	WFDC10B	chr20	44313290	44333658	WAP four-disulfide core domain 10B	280664	http://www.ncbi.nlm.nih.gov/gene/?term=280664&report=generif		17464	-0.119672	-4.12278	-1.07515	-1.50694	-4.26561	-1.6267	-0.831725	-6.12396	-6.12396	-3.91215	-6.07443	-1.91543	-2.56157	-1.09226	0.1958	0.535467	-1.93551	-3.97196	1.6201	2.16785	-2.03645	-4.10235	EQ	YES	0.05	1.35782	-2.95374	2.12061	NOT_EXPR	VARIABLE
SPI1	SPI1	chr11	47376409	47400127	spleen focus forming virus (SFFV) proviral integration oncogene	6688	http://www.ncbi.nlm.nih.gov/gene/?term=6688&report=generif		15021	6.62154	7.43129	5.30836	6.81154	4.77802	6.92923	5.05873	4.44366	4.15701	3.65148	1.54677	4.01866	5.71677	5.14958	0.0111886	0.128757	6.1341	4.09771	1.05583	1.32688	-2.0364	-4.1022	EQ	YES	0.05	1.35782	5.1159	1.56319	EXPR	VARIABLE
HBD	HBD	chr11	5254059	5255858	hemoglobin, delta	3045	http://www.ncbi.nlm.nih.gov/gene/?term=3045&report=generif		6771	-6.12396	-2.1774	2.58799	-4.51367	-5.5561	-2.50589	-3.00716	-6.12396	-1.16796	-6.12396	-6.07443	-6.12396	-6.12396	-3.80139	0.0422634	0.255318	-3.04231	-5.07709	2.9074	1.92731	-2.03478	-4.09759	EQ	NO	0.05	1.35782	-4.0597	2.59431	NOT_EXPR	VARIABLE
MSR1	MSR1	chr8	15965387	16050300	macrophage scavenger receptor 1	4481	http://www.ncbi.nlm.nih.gov/gene/?term=4481&report=generif		9765	7.77173	7.26836	4.33362	6.69012	4.30047	7.14061	5.36319	4.83558	3.2719	2.33828	2.51804	4.59539	5.55685	5.52269	0.0617457	0.308159	6.12401	4.09125	1.44269	1.36775	-2.03277	-4.09189	EQ	YES	0.05	1.35782	5.10763	1.71363	EXPR	VARIABLE
PVRL4	PVRL4	chr1	161040781	161059385	poliovirus receptor-related 4	81607	http://www.ncbi.nlm.nih.gov/gene/?term=81607&report=generif		12756	-0.208708	1.42259	2.04523	2.60879	-2.73894	2.79852	0.22739	-3.46443	-2.28103	-3.35408	-3.32758	2.66829	1.36723	0.323184	0.167325	0.497727	0.879267	-1.15263	1.95914	2.56	-2.0319	-4.08942	EQ	NO	0.05	1.35782	-0.136681	2.43059	NOT_EXPR	VARIABLE
NEFL	NEFL	chr8	24808469	24814383	neurofilament, light polypeptide	4747	http://www.ncbi.nlm.nih.gov/gene/?term=4747&report=generif		10212	-4.04751	2.6076	4.06358	1.82929	8.16221	1.80985	3.85696	-2.95377	-0.369349	-1.77177	4.06677	2.9177	3.27039	-1.09226	0.179304	0.514509	2.61171	0.581101	3.65301	2.78618	-2.03061	-4.08578	EQ	NO	0.05	1.35782	1.59641	3.29423	NOT_EXPR	VARIABLE
C3orf55	C3orf55	chr3	157261133	157319021	chromosome 3 open reading frame 55	152078	http://www.ncbi.nlm.nih.gov/gene/?term=152078&report=generif		2032	2.33327	3.48401	-5.19768	-1.50694	0.45584	0.679027	3.48401	2.06829	0.763257	-6.12396	-0.988771	-1.345	-6.12396	1.28288	0.29134	0.644436	0.533075	-1.49532	3.10073	3.38247	-2.0284	-4.07951	EQ	NO	0.05	1.35782	-0.481123	3.29024	NOT_EXPR	VARIABLE
TRIM9	TRIM9	chr14	51441981	51562422	tripartite motif containing 9	114088	http://www.ncbi.nlm.nih.gov/gene/?term=114088&report=generif		16626	2.20434	3.8984	4.51891	4.15577	2.61291	0.956424	5.66444	0.569272	-1.61968	0.185837	0.526029	3.86707	3.1096	3.18106	0.0694065	0.325637	3.43017	1.40274	1.59233	2.00947	-2.02743	-4.07678	EQ	YES	0.05	1.35782	2.41646	2.03484	NOT_EXPR	VARIABLE
BIK	BIK	chr22	43506754	43525718	BCL2-interacting killer (apoptosis-inducing)	638	http://www.ncbi.nlm.nih.gov/gene/?term=638&report=generif		1462	-2.22205	-2.48348	-3.46443	-4.51367	-2.41599	-3.45538	-0.911402	-6.12396	-6.12396	-4.26561	-6.07443	-3.91215	-4.03234	-3.12106	0.00894772	0.115057	-2.78091	-4.80764	1.15135	1.26567	-2.02673	-4.0748	EQ	YES	0.05	1.35782	-3.79428	1.5675	NOT_EXPR	VARIABLE
NPY	NPY	chr7	24323807	24331484	neuropeptide Y	4852	http://www.ncbi.nlm.nih.gov/gene/?term=4852&report=generif		10513	-6.12396	-6.12396	-6.12396	4.55871	4.29276	-3.03333	-6.12396	-2.95377	-6.12396	-6.12396	-0.0746875	-6.12396	-6.12396	-5.31978	0.591733	0.867332	-2.66824	-4.69201	4.97637	2.34297	-2.02377	-4.06645	EQ	NO	0.05	1.35782	-3.68012	3.88149	NOT_EXPR	VARIABLE
PLTP	PLTP	chr20	44527259	44541003	phospholipid transfer protein	5360	http://www.ncbi.nlm.nih.gov/gene/?term=5360&report=generif		12001	8.67796	9.8204	6.10254	7.41812	7.50278	10.0385	9.11518	8.16945	4.83071	7.11578	2.74886	7.33698	5.44069	8.86804	0.0856527	0.362654	8.38222	6.35864	1.43389	2.13363	-2.02357	-4.06589	EQ	YES	0.05	1.35782	7.37043	2.03777	EXPR	VARIABLE
HTR2B	HTR2B	chr2	231972950	231989824	5-hydroxytryptamine (serotonin) receptor 2B, G protein-coupled	3357	http://www.ncbi.nlm.nih.gov/gene/?term=3357&report=generif		7240	4.36266	4.72318	1.53762	-0.135117	-1.97333	-1.51813	-0.831725	-1.30054	-2.84174	2.24808	-6.07443	-1.13804	1.22752	-0.110791	0.256412	0.608804	0.880737	-1.14142	2.74422	2.75117	-2.02216	-4.0619	EQ	NO	0.05	1.35782	-0.130341	2.84078	NOT_EXPR	VARIABLE
ZFP57	ZFP57	chr6	29640169	29644931	ZFP57 zinc finger protein	346171	http://www.ncbi.nlm.nih.gov/gene/?term=346171&report=generif		17780	-6.12396	0.342664	-6.12396	0.849708	-5.24722	0.661155	0.188673	-6.12396	-6.12396	1.84992	-6.07443	-6.12396	-0.879012	-6.12396	0.327841	0.678125	-2.20756	-4.22848	3.40925	3.31523	-2.02092	-4.05842	EQ	NO	0.05	1.35782	-3.21802	3.39657	NOT_EXPR	VARIABLE
IL17B	IL17B	chr5	148753830	148758838	interleukin 17B	27190	http://www.ncbi.nlm.nih.gov/gene/?term=27190&report=generif		7446	-3.2909	-2.61363	-1.0217	-0.618983	4.31928	-0.164835	-1.28462	-1.30054	-1.91277	-4.26561	-6.07443	-1.81612	-0.506224	-2.93921	0.144644	0.464989	-0.667913	-2.68784	2.45964	1.91773	-2.01993	-4.05564	EQ	NO	0.05	1.35782	-1.67788	2.36392	NOT_EXPR	VARIABLE
CDC20	CDC20	chr1	43824626	43828873	cell division cycle 20	991	http://www.ncbi.nlm.nih.gov/gene/?term=991&report=generif		2764	5.46854	4.01525	5.40554	6.76992	5.90091	6.40843	7.06611	4.41074	2.29117	3.14706	3.23407	4.39872	6.55532	2.86672	0.00238314	0.0607371	5.8621	3.8434	1.02859	1.4262	-2.0187	-4.05219	EQ	YES	0.05	1.35782	4.85275	1.58879	NOT_EXPR	VARIABLE
TRPC3	TRPC3	chr4	122800183	122872909	transient receptor potential cation channel, subfamily C, member 3	7222	http://www.ncbi.nlm.nih.gov/gene/?term=7222&report=generif		16664	1.27232	-0.0851281	2.66071	-1.18057	2.13174	-2.07634	0.256345	-6.12396	-1.50694	-1.4703	-1.99043	1.22038	-2.56157	1.30383	0.145267	0.466176	0.425582	-1.58986	1.72011	2.51511	-2.01544	-4.04303	EQ	NO	0.05	1.35782	-0.582137	2.31922	NOT_EXPR	VARIABLE
S100A14	S100A14	chr1	153586732	153588808	S100 calcium binding protein A14	57402	http://www.ncbi.nlm.nih.gov/gene/?term=57402&report=generif		13688	3.03402	-1.31759	-0.388616	-1.05874	-3.87395	-0.119672	-1.0903	-2.95377	-6.12396	-1.61968	-4.03993	-1.91543	-1.87596	-0.377059	0.00957694	0.117745	-0.687836	-2.70083	2.04581	1.89037	-2.01299	-4.03618	EQ	NO	0.05	1.35782	-1.69433	2.16147	NOT_EXPR	VARIABLE
ZNF683	ZNF683	chr1	26688125	26699266	zinc finger protein 683	257101	http://www.ncbi.nlm.nih.gov/gene/?term=257101&report=generif		18210	2.59685	2.972	1.67929	-2.18062	-2.41599	0.356752	-0.49464	-0.419533	-1.74725	-3.12106	-3.32758	-1.51813	-0.0808385	-1.36083	0.0840598	0.359132	0.359092	-1.6536	2.17784	1.22916	-2.0127	-4.03535	EQ	YES	0.05	1.35782	-0.647256	1.99424	NOT_EXPR	VARIABLE
DHRS9	DHRS9	chr2	169921299	169952677	dehydrogenase/reductase (SDR family) member 9	10170	http://www.ncbi.nlm.nih.gov/gene/?term=10170&report=generif		4244	-2.22205	4.83776	-0.659308	0.745457	-0.436591	2.76438	1.09334	-0.0130605	-1.61968	-3.60468	-4.03993	-1.81612	-0.740206	3.87184	0.0739344	0.336499	0.874712	-1.13741	2.34534	2.63691	-2.01212	-4.03374	EQ	NO	0.05	1.35782	-0.131347	2.61495	NOT_EXPR	VARIABLE
POSTN	POSTN	chr13	38136719	38172981	periostin, osteoblast specific factor	10631	http://www.ncbi.nlm.nih.gov/gene/?term=10631&report=generif		12146	9.92251	10.4654	9.74236	10.2691	8.25932	7.70702	4.83173	10.3064	4.35706	1.76312	2.50402	11.3093	8.6369	8.23887	0.183599	0.519675	8.7425	6.73082	2.01209	3.82609	-2.01168	-4.03252	EQ	NO	0.05	1.35782	7.73666	3.11681	EXPR	VARIABLE
DEPDC1	DEPDC1	chr1	68939835	68962799	DEP domain containing 1	55635	http://www.ncbi.nlm.nih.gov/gene/?term=55635&report=generif		4184	5.53781	3.20496	5.1584	6.57846	4.81899	6.39908	6.32632	3.98219	2.26536	2.40203	3.47394	3.29295	6.19327	2.35859	0.00349978	0.0741967	5.432	3.42405	1.1882	1.38576	-2.00795	-4.02211	EQ	YES	0.05	1.35782	4.42803	1.6197	NOT_EXPR	VARIABLE
PPBP	PPBP	chr4	74852156	74853907	pro-platelet basic protein (chemokine (C-X-C motif) ligand 7)	5473	http://www.ncbi.nlm.nih.gov/gene/?term=5473&report=generif		12191	-0.0782265	1.14368	2.33984	-0.419533	-4.874	3.62264	-0.49464	-2.10182	1.4582	-5.24722	-4.03993	-2.18313	-0.00891168	-0.674784	0.0690303	0.324783	0.177108	-1.82823	2.70399	2.31743	-2.00534	-4.01482	EQ	NO	0.05	1.35782	-0.825559	2.63362	NOT_EXPR	VARIABLE
NNMT	NNMT	chr11	114166535	114183238	nicotinamide N-methyltransferase	4837	http://www.ncbi.nlm.nih.gov/gene/?term=4837&report=generif		10409	7.96191	8.30278	7.70249	8.11767	4.31353	8.87312	7.60353	1.75598	4.86414	6.39564	3.50175	6.88876	7.87777	7.56329	0.0411044	0.253364	7.55357	5.54962	1.48941	2.27448	-2.00396	-4.01099	EQ	YES	0.05	1.35782	6.5516	2.1196	EXPR	VARIABLE
PRKCB	PRKCB	chr16	23847300	24231932	protein kinase C, beta	5579	http://www.ncbi.nlm.nih.gov/gene/?term=5579&report=generif		12404	4.23419	4.42182	2.98989	3.11094	5.29944	4.89596	3.42691	3.01645	3.54117	2.65202	-0.41606	-0.13858	1.5437	4.15351	0.0237667	0.193205	4.05417	2.05031	0.8984	1.7829	-2.00385	-4.01069	EQ	YES	0.05	1.35782	3.05224	1.70901	NOT_EXPR	VARIABLE								PRKCB	protein kinase C, beta	Cytoplasm
BIRC3	BIRC3	chr11	102188181	102210135	baculoviral IAP repeat containing 3	330	http://www.ncbi.nlm.nih.gov/gene/?term=330&report=generif		1467	5.29839	5.02494	4.52539	5.44649	3.66458	5.60511	4.10024	1.76603	3.31479	2.57453	1.44067	1.54999	4.43153	4.58685	0.00371831	0.0762772	4.8093	2.8092	0.73244	1.33225	-2.00011	-4.0003	EQ	YES	0.05	1.35782	3.80925	1.46418	NOT_EXPR	VARIABLE								BIRC3	baculoviral IAP repeat containing 3	Cytoplasm
HP	HP	chr16	72088508	72094955	haptoglobin	3240	http://www.ncbi.nlm.nih.gov/gene/?term=3240&report=generif		7125	-3.2909	7.50461	1.70864	-5.97537	4.95394	-3.45538	5.97343	-1.90373	3.70863	6.08215	-6.07443	-6.12396	-4.03234	1.76505	0.580811	0.863079	1.05985	-0.939803	5.32406	4.86424	-1.99966	-3.99905	EQ	NO	0.05	1.35782	0.0600249	5.00794	NOT_EXPR	VARIABLE
CCIN	CCIN	chr9	36169389	36171331	calicin	881	http://www.ncbi.nlm.nih.gov/gene/?term=881&report=generif		2580	0.481716	0.39926	-1.2725	1.28216	-1.7964	0.449292	-0.429953	-0.548785	-1.91277	-3.91215	-3.32758	-1.13804	-6.12396	2.07956	0.0453094	0.264511	-0.126633	-2.12625	1.09211	2.63988	-1.99961	-3.99893	EQ	NO	0.05	1.35782	-1.12644	2.20078	NOT_EXPR	VARIABLE
FIBIN	FIBIN	chr11	27015628	27018632	fin bud initiation factor homolog (zebrafish)	387758	http://www.ncbi.nlm.nih.gov/gene/?term=387758&report=generif		5670	4.28482	6.06246	6.70668	6.96576	6.5457	4.00381	1.90041	1.96558	0.28232	3.38844	-2.50393	7.25445	6.47319	5.61802	0.227327	0.577381	5.20995	3.21115	1.87518	3.54977	-1.9988	-3.99666	EQ	NO	0.05	1.35782	4.21055	2.91793	NOT_EXPR	VARIABLE
PLP2	PLP2	chrX	49028184	49031468	proteolipid protein 2 (colonic epithelium-enriched)	5355	http://www.ncbi.nlm.nih.gov/gene/?term=5355&report=generif		11992	5.79975	6.51843	6.91226	7.7461	6.07972	7.30503	8.37842	4.20363	2.85947	3.86889	6.84631	6.47296	6.18078	4.31765	0.023808	0.193284	6.96282	4.96424	0.918986	1.52342	-1.99857	-3.99605	EQ	YES	0.05	1.35782	5.96353	1.59258	EXPR	VARIABLE
GRAP2	GRAP2	chr22	40297086	40367384	GRB2-related adaptor protein 2	9402	http://www.ncbi.nlm.nih.gov/gene/?term=9402&report=generif		6544	0.868038	2.12981	0.445247	-0.256051	-1.42206	1.69483	0.645966	-0.972364	0.0158939	-2.28103	-4.03993	-1.51813	-1.38164	0.296799	0.0224743	0.187211	0.586541	-1.41149	1.18724	1.46205	-1.99803	-3.99453	EQ	YES	0.05	1.35782	-0.412473	1.64679	NOT_EXPR	VARIABLE
MMP7	MMP7	chr11	102391239	102401478	matrix metallopeptidase 7 (matrilysin, uterine)	4316	http://www.ncbi.nlm.nih.gov/gene/?term=4316&report=generif		9536	-6.12396	4.70149	-2.18062	-0.00636913	-4.38007	0.0762153	-0.638939	-6.12396	-6.12396	-3.60468	-6.07443	4.14241	0.569272	-5.31978	0.27147	0.62429	-1.22175	-3.2193	3.50029	4.04422	-1.99755	-3.99322	EQ	NO	0.05	1.35782	-2.22053	3.77861	NOT_EXPR	VARIABLE
ADAM28	ADAM28	chr8	24151580	24212726	ADAM metallopeptidase domain 28	10863	http://www.ncbi.nlm.nih.gov/gene/?term=10863&report=generif		252	5.4007	5.98173	2.43824	3.50706	2.25173	4.05153	2.5421	1.28499	2.58914	0.0758266	-0.8903	3.02865	3.21327	2.90168	0.0675289	0.321667	3.73901	1.74332	1.48768	1.62258	-1.99569	-3.98807	EQ	YES	0.05	1.35782	2.74117	1.81903	NOT_EXPR	VARIABLE
LPAR5	LPAR5	chr12	6728001	6745297	lysophosphatidic acid receptor 5	57121	http://www.ncbi.nlm.nih.gov/gene/?term=57121&report=generif		8738	4.94445	3.35543	1.41126	3.05766	0.960053	2.51885	1.80051	-0.548785	0.239744	0.736851	-1.44017	0.518745	2.28188	2.29117	0.0256596	0.201177	2.57832	0.582776	1.35533	1.37379	-1.99554	-3.98765	EQ	YES	0.05	1.35782	1.58055	1.67063	NOT_EXPR	VARIABLE
SLAIN1	SLAIN1	chr13	78271989	78338377	SLAIN motif family, member 1	122060	http://www.ncbi.nlm.nih.gov/gene/?term=122060&report=generif		14266	-0.0782265	0.115893	-1.48208	-1.18057	4.35058	0.0762153	0.22739	-1.16996	-0.177317	-2.84174	-1.59852	-2.62496	-4.03234	0.510982	0.0680754	0.322613	0.289886	-1.70484	1.91515	1.58624	-1.99472	-3.9854	EQ	YES	0.05	1.35782	-0.707476	1.98126	NOT_EXPR	VARIABLE
TPBGL	TPBGL	chr11	74951950	74954749	trophoblast glycoprotein-like	100507050	http://www.ncbi.nlm.nih.gov/gene/?term=100507050&report=generif		16461	2.42041	0.177714	2.07643	1.69397	0.164807	1.84007	1.94199	0.542098	-1.06663	-2.98209	-1.18208	1.70403	-0.740206	0.0785014	0.00266274	0.0641678	1.47363	-0.520911	0.91782	1.48773	-1.99454	-3.98488	EQ	YES	0.05	1.35782	0.476358	1.57524	NOT_EXPR	VARIABLE
SASH3	SASH3	chrX	128913892	128929176	SAM and SH3 domain containing 3	54440	http://www.ncbi.nlm.nih.gov/gene/?term=54440&report=generif		13759	5.82634	5.5855	3.6698	4.47304	3.63654	5.56401	4.18447	3.43148	3.35272	1.82851	0.806881	2.20665	3.30868	4.06002	0.012203	0.135467	4.70567	2.71356	0.940619	1.13774	-1.99211	-3.97818	EQ	YES	0.05	1.35782	3.70962	1.44022	NOT_EXPR	VARIABLE
CILP	CILP	chr15	65488337	65503840	cartilage intermediate layer protein, nucleotide pyrophosphohydrolase	8483	http://www.ncbi.nlm.nih.gov/gene/?term=8483&report=generif		3153	1.74597	5.86489	6.93845	3.67737	6.11687	2.48435	6.09163	0.931782	2.98316	2.4541	1.40655	3.52411	0.750838	6.93845	0.0525965	0.282991	4.70279	2.71271	2.04095	2.13627	-1.99008	-3.97258	EQ	NO	0.05	1.35782	3.70775	2.25723	NOT_EXPR	VARIABLE
SAMSN1	SAMSN1	chr21	15857549	15955723	SAM domain, SH3 domain and nuclear localization signals 1	64092	http://www.ncbi.nlm.nih.gov/gene/?term=64092&report=generif		13740	5.74828	4.79962	2.97747	4.98908	2.14474	5.6547	3.64763	3.11094	2.31329	0.67581	0.564553	2.36549	3.14802	3.85638	0.033062	0.227429	4.28022	2.29064	1.38289	1.25517	-1.98958	-3.97121	EQ	YES	0.05	1.35782	3.28543	1.63569	NOT_EXPR	VARIABLE
AMZ1	AMZ1	chr7	2719163	2755069	archaelysin family metallopeptidase 1	155185	http://www.ncbi.nlm.nih.gov/gene/?term=155185&report=generif		602	-2.86369	2.01222	0.14372	-1.05874	-1.06663	1.05643	2.14295	0.316376	-3.70374	-3.60468	-0.533446	-0.40967	-3.1173	-2.50826	0.102092	0.395413	0.0523226	-1.93725	1.83567	1.68337	-1.98957	-3.97118	EQ	YES	0.05	1.35782	-0.942462	1.98213	NOT_EXPR	VARIABLE
C1QL1	C1QL1	chr17	43037061	43045644	complement component 1, q subcomponent-like 1	10882	http://www.ncbi.nlm.nih.gov/gene/?term=10882&report=generif		1926	3.03402	0.982242	3.09298	4.33702	4.02868	5.27557	6.39348	-1.71831	-1.38838	5.90911	1.15662	3.94324	3.4971	1.83448	0.113555	0.415411	3.87771	1.89055	1.743	2.80655	-1.98716	-3.96456	EQ	NO	0.05	1.35782	2.88413	2.46996	NOT_EXPR	VARIABLE
C6orf223	C6orf223	chr6	43968337	43973694	chromosome 6 open reading frame 223	221416	http://www.ncbi.nlm.nih.gov/gene/?term=221416&report=generif		2105	-2.22205	-6.12396	-1.33671	-1.18057	-2.31899	-2.74799	1.3018	-6.12396	-6.12396	-0.306486	-2.22009	-3.59563	-4.03234	-6.12396	0.0483252	0.27252	-2.08978	-4.0752	2.2239	2.25347	-1.98542	-3.95978	EQ	NO	0.05	1.35782	-3.08249	2.38488	NOT_EXPR	VARIABLE
P2RY10	P2RY10	chrX	78200829	78217438	purinergic receptor P2Y, G-protein coupled, 10	27334	http://www.ncbi.nlm.nih.gov/gene/?term=27334&report=generif		11267	1.06609	-0.0851281	-1.0217	-1.05874	-2.11378	0.390978	0.811107	-0.972364	-1.28462	-3.35408	-2.50393	-3.91215	-4.03234	0.164092	0.0290611	0.213645	-0.28731	-2.27077	1.15539	1.61308	-1.98346	-3.9544	EQ	YES	0.05	1.35782	-1.27904	1.69595	NOT_EXPR	VARIABLE
NCF2	NCF2	chr1	183524697	183560056	neutrophil cytosolic factor 2	4688	http://www.ncbi.nlm.nih.gov/gene/?term=4688&report=generif		10109	4.69654	6.6517	4.08887	5.15391	2.77136	5.95649	4.6228	3.36899	3.29149	0.896078	0.526029	2.99072	4.6646	4.32472	0.0224739	0.187211	4.84881	2.86609	1.26082	1.58999	-1.98272	-3.95238	EQ	YES	0.05	1.35782	3.85745	1.72014	NOT_EXPR	VARIABLE								NCF2	neutrophil cytosolic factor 2	Cytoplasm
CHRNA3	CHRNA3	chr15	78885395	78913637	cholinergic receptor, nicotinic, alpha 3 (neuronal)	1136	http://www.ncbi.nlm.nih.gov/gene/?term=1136&report=generif		3108	-6.12396	-0.323945	-1.41473	-6.12396	3.88628	-2.50589	-1.90373	-3.46443	-6.12396	-2.28103	-3.32758	-3.59563	-6.12396	-3.46443	0.0895355	0.371319	-2.07285	-4.05443	3.46511	1.48019	-1.98158	-3.94927	EQ	NO	0.05	1.35782	-3.06364	2.75864	NOT_EXPR	VARIABLE
HGF	HGF	chr7	81331444	81399452	\hepatocyte growth factor (hepapoietin A; scatter factor)\""	3082	http://www.ncbi.nlm.nih.gov/gene/?term=3082&report=generif		6881	2.93696	3.12561	2.04523	6.87846	3.03172	2.9605	4.71574	1.35217	-1.38838	1.03731	0.129283	3.24016	3.62264	3.83102	0.101729	0.395085	3.6706	1.68917	1.62133	1.9653	-1.98143	-3.94885	EQ	YES	0.05	1.35782	2.67989	2.01319	NOT_EXPR	VARIABLE								HGF	hepatocyte growth factor (hepapoietin A; scatter factor)	Extracellular Space
BPI	BPI	chr20	36932552	36965905	bactericidal/permeability-increasing protein	671	http://www.ncbi.nlm.nih.gov/gene/?term=671&report=generif		1525	1.59885	-2.84174	-1.63854	-1.66483	0.796801	-3.03333	-0.99767	-4.12278	-4.32268	-3.60468	-2.85465	-1.18913	-6.12396	0.572173	0.0789416	0.348295	-1.11149	-3.09224	1.74507	2.20364	-1.98075	-3.94697	EQ	NO	0.05	1.35782	-2.10187	2.16865	NOT_EXPR	VARIABLE
KCNH2	KCNH2	chr7	150642044	150675402	potassium voltage-gated channel, subfamily H (eag-related), member 2	3757	http://www.ncbi.nlm.nih.gov/gene/?term=3757&report=generif		7842	2.83531	2.0041	-1.1372	0.237599	7.10485	-0.520092	3.05928	1.03212	-1.06663	2.47777	3.02477	-0.529037	-6.12396	0.922109	0.376324	0.718933	1.94055	-0.0375505	2.80338	3.05818	-1.9781	-3.93974	EQ	NO	0.05	1.35782	0.951499	2.99953	NOT_EXPR	VARIABLE
S100A12	S100A12	chr1	153346184	153348075	S100 calcium binding protein A12	6283	http://www.ncbi.nlm.nih.gov/gene/?term=6283&report=generif		13686	-2.50826	-1.42206	1.44231	-2.18062	-5.5561	-1.06242	-0.770357	-0.724085	-0.907987	-5.24722	-4.03993	-6.12396	-6.12396	-2.72062	0.0433844	0.258355	-1.7225	-3.69825	2.12023	2.30475	-1.97575	-3.93332	EQ	NO	0.05	1.35782	-2.71038	2.36165	NOT_EXPR	VARIABLE
AKR1B10	AKR1B10	chr7	134212344	134226166	aldo-keto reductase family 1, member B10 (aldose reductase)	57016	http://www.ncbi.nlm.nih.gov/gene/?term=57016&report=generif		481	-4.04751	2.83284	-2.18062	0.886103	3.71931	1.74452	0.764487	-0.0782265	-2.84174	-0.756672	-4.03993	-0.843797	-1.38164	-0.160064	0.0440197	0.260285	0.531305	-1.44315	2.75175	1.47439	-1.97446	-3.9298	EQ	NO	0.05	1.35782	-0.455924	2.35536	NOT_EXPR	VARIABLE
GFAP	GFAP	chr17	42982994	42992920	glial fibrillary acidic protein	2670	http://www.ncbi.nlm.nih.gov/gene/?term=2670&report=generif		6129	-2.22205	0.31446	-1.91543	0.330385	-4.05509	3.31563	-0.171914	-6.12396	-2.08688	-1.02385	-0.533446	-4.27315	-1.87596	-2.30428	0.122527	0.430422	-0.629144	-2.60307	2.36328	1.95139	-1.97393	-3.92837	EQ	NO	0.05	1.35782	-1.61611	2.3204	NOT_EXPR	VARIABLE
CD80	CD80	chr3	119243140	119278481	CD80 molecule	941	http://www.ncbi.nlm.nih.gov/gene/?term=941&report=generif		2743	2.70507	1.28216	0.195832	1.17138	-1.91277	1.89421	0.923548	-0.365239	-1.74725	-1.42206	-2.22009	-1.61467	0.0646325	-0.251607	0.00309213	0.0693037	0.894202	-1.07947	1.46482	0.880834	-1.97367	-3.92767	EQ	YES	0.05	1.35782	-0.0926335	1.54828	NOT_EXPR	VARIABLE
AREG	AREG	chr4	75310853	75320726	amphiregulin	374	http://www.ncbi.nlm.nih.gov/gene/?term=374&report=generif		859	-0.447229	-0.721866	-2.68	-2.51391	-3.48746	-1.14395	-0.770357	-3.46443	-2.51391	-3.35408	-6.07443	-4.27315	-1.61968	-4.26561	0.0223539	0.186812	-1.68068	-3.65218	1.19128	1.42478	-1.9715	-3.92176	EQ	YES	0.05	1.35782	-2.66643	1.6243	NOT_EXPR	VARIABLE
S100A3	S100A3	chr1	153519809	153521734	S100 calcium binding protein A3	6274	http://www.ncbi.nlm.nih.gov/gene/?term=6274&report=generif		13691	3.27863	2.56869	2.10944	2.69741	-1.42206	5.49589	1.44918	0.181778	-1.91277	-2.50826	-1.99043	2.74184	3.94982	1.92936	0.206617	0.55085	2.31102	0.341618	2.08225	2.581	-1.96941	-3.91607	EQ	NO	0.05	1.35782	1.32632	2.47385	NOT_EXPR	VARIABLE
TLR8	TLR8	chrX	12924739	12941288	toll-like receptor 8	51311	http://www.ncbi.nlm.nih.gov/gene/?term=51311&report=generif		16005	4.06378	4.64444	1.83448	2.78078	1.29958	4.73196	2.01901	2.27291	1.41126	0.0320004	-1.44017	1.31628	1.25828	2.74378	0.0458258	0.26517	3.05343	1.08491	1.41867	1.40463	-1.96853	-3.91369	EQ	YES	0.05	1.35782	2.06917	1.69789	NOT_EXPR	VARIABLE								TLR8	toll-like receptor 8	Plasma Membrane
TMOD1	TMOD1	chr9	100263462	100364025	tropomodulin 1	7111	http://www.ncbi.nlm.nih.gov/gene/?term=7111&report=generif		16303	0.913556	0.829425	1.81153	5.1339	3.31667	2.5128	3.68139	-1.16996	0.28232	1.07982	2.05838	-0.908889	-1.0217	4.12203	0.0980787	0.387369	2.5999	0.634571	1.56589	1.95337	-1.96533	-3.90501	EQ	YES	0.05	1.35782	1.61723	1.98309	NOT_EXPR	VARIABLE
BVES	BVES	chr6	105544699	105585049	blood vessel epicardial substance	11149	http://www.ncbi.nlm.nih.gov/gene/?term=11149&report=generif		1619	5.71914	4.76416	5.59223	6.29217	4.45337	5.46465	3.79874	2.21951	1.61929	3.00449	1.83083	5.13335	4.29939	4.2407	0.0259797	0.202317	5.15492	3.19251	0.85469	1.37853	-1.96241	-3.89713	EQ	YES	0.05	1.35782	4.17371	1.50035	NOT_EXPR	VARIABLE
ADH1B	ADH1B	chr4	100227527	100242572	alcohol dehydrogenase 1B (class I), beta polypeptide	125	http://www.ncbi.nlm.nih.gov/gene/?term=125&report=generif		315	9.10164	5.85915	2.41002	-5.97537	-3.76343	2.76438	-4.92353	-1.90373	-0.482716	0.452568	-6.07443	-4.27315	-6.12396	10.1466	0.51702	0.821917	0.781836	-1.17983	5.78	5.6263	-1.96167	-3.89513	EQ	NO	0.05	1.35782	-0.198999	5.57364	NOT_EXPR	VARIABLE
PLAU	PLAU	chr10	75670862	75677258	plasminogen activator, urokinase	5328	http://www.ncbi.nlm.nih.gov/gene/?term=5328&report=generif		11911	7.0496	7.40961	7.91128	8.86385	4.61217	8.11163	4.90927	4.61763	3.66573	3.16534	3.15463	5.97477	6.80613	7.75749	0.129553	0.442096	6.98106	5.02025	1.62176	1.84892	-1.96081	-3.89281	EQ	YES	0.05	1.35782	6.00065	1.95622	EXPR	VARIABLE								PLAU	plasminogen activator, urokinase	Extracellular Space
CCL23	CCL23	chr17	34340096	34345005	chemokine (C-C motif) ligand 23	6368	http://www.ncbi.nlm.nih.gov/gene/?term=6368&report=generif		2597	-2.86369	0.249389	-1.48208	-0.419533	-5.5561	2.48435	-1.74725	-0.972364	-1.61968	-6.12396	-6.07443	-5.33494	-3.1173	0.192772	0.180227	0.515479	-1.33356	-3.29284	2.52593	2.59124	-1.95928	-3.88869	EQ	NO	0.05	1.35782	-2.3132	2.66032	NOT_EXPR	VARIABLE
SORL1	SORL1	chr11	121322912	121504471	sortilin-related receptor, L(DLR class) A repeats containing	6653	http://www.ncbi.nlm.nih.gov/gene/?term=6653&report=generif		14885	6.04445	5.73485	4.44861	3.51269	4.84464	4.42294	3.23831	3.13889	4.04934	0.976852	2.09312	1.42213	3.27735	3.57941	0.0264719	0.203375	4.60664	2.64816	1.0428	1.15986	-1.95848	-3.88653	EQ	YES	0.05	1.35782	3.6274	1.46815	NOT_EXPR	VARIABLE
KIAA1644	KIAA1644	chr22	44639557	44708731	KIAA1644	85352	http://www.ncbi.nlm.nih.gov/gene/?term=85352&report=generif		8031	0.716886	6.59691	6.04721	3.96334	4.97223	3.95979	1.84712	-1.06663	0.4951	-0.0199684	4.92055	4.88978	4.77253	0.409317	0.253013	0.606317	4.01478	2.05724	2.13289	2.67158	-1.95754	-3.884	EQ	NO	0.05	1.35782	3.03601	2.53485	NOT_EXPR	VARIABLE
TNFRSF12A	TNFRSF12A	chr16	3070313	3072383	tumor necrosis factor receptor superfamily, member 12A	51330	http://www.ncbi.nlm.nih.gov/gene/?term=51330&report=generif		16353	5.11585	5.69309	4.83406	7.64274	3.25251	7.10057	5.97776	0.593841	1.51443	1.63893	4.86895	6.2186	6.23359	4.85147	0.162303	0.490803	5.65951	3.70283	1.46532	2.38494	-1.95668	-3.88168	EQ	NO	0.05	1.35782	4.68117	2.15568	NOT_EXPR	VARIABLE
TNNI2	TNNI2	chr11	1860233	1862910	troponin I type 2 (skeletal, fast)	7136	http://www.ncbi.nlm.nih.gov/gene/?term=7136&report=generif		16390	-0.119672	1.06536	-0.659308	1.41433	6.43278	0.50789	-0.111675	-0.602248	-0.817513	-2.84174	-1.44017	-2.05565	3.50981	-0.909791	0.00947799	0.117482	1.21853	-0.736758	2.40976	2.03114	-1.95529	-3.87793	EQ	NO	0.05	1.35782	0.240886	2.36929	NOT_EXPR	VARIABLE
CTSW	CTSW	chr11	65647284	65651212	cathepsin W	1521	http://www.ncbi.nlm.nih.gov/gene/?term=1521&report=generif		3795	3.95298	3.44625	1.93197	1.52244	1.68278	2.67462	2.07251	1.07754	1.22604	0.52039	-0.285257	-0.683211	1.11364	0.628346	0.00234832	0.0603511	2.46908	0.513928	0.927292	0.738173	-1.95515	-3.87756	EQ	YES	0.05	1.35782	1.4915	1.29519	NOT_EXPR	VARIABLE
DHRS2	DHRS2	chr14	24105573	24114848	dehydrogenase/reductase (SDR family) member 2	10202	http://www.ncbi.nlm.nih.gov/gene/?term=10202&report=generif		4236	-1.78457	0.28232	0.445247	1.66672	1.96384	0.661155	2.22109	-1.5508	-2.08688	-3.12106	-3.32758	0.616174	1.80617	-0.565055	0.00956462	0.117745	0.7794	-1.17557	1.3672	1.9088	-1.95497	-3.87709	EQ	YES	0.05	1.35782	-0.198087	1.89033	NOT_EXPR	VARIABLE
CRYM	CRYM	chr16	21269839	21314404	crystallin, mu	1428	http://www.ncbi.nlm.nih.gov/gene/?term=1428&report=generif		3664	-0.1613	1.74305	-0.659308	-2.51391	4.80831	0.139399	-2.7178	-6.12396	-3.70374	-2.98209	-1.44017	1.17138	0.0646325	-0.0321781	0.263223	0.615199	0.0912072	-1.86373	2.59121	2.55768	-1.95494	-3.877	EQ	NO	0.05	1.35782	-0.886263	2.67341	NOT_EXPR	VARIABLE
RAB33A	RAB33A	chrX	129305773	129318844	RAB33A, member RAS oncogene family	9363	http://www.ncbi.nlm.nih.gov/gene/?term=9363&report=generif		12839	1.59885	2.27926	-0.105242	1.90298	0.551496	2.08128	1.78596	-2.57172	-1.91277	-0.756672	-1.30893	-0.0746875	1.36723	1.66906	0.00403442	0.0793982	1.44208	-0.512641	0.880534	1.60101	-1.95472	-3.87641	EQ	YES	0.05	1.35782	0.464721	1.603	NOT_EXPR	VARIABLE
DFNA5	DFNA5	chr7	24737974	24797639	deafness, autosomal dominant 5	1687	http://www.ncbi.nlm.nih.gov/gene/?term=1687&report=generif		4201	5.94018	6.74315	5.38174	6.61518	4.43034	4.74902	5.4382	2.25092	1.7245	1.89017	2.61259	5.03007	5.19986	6.90804	0.0361932	0.23842	5.61397	3.65945	0.87729	2.03138	-1.95452	-3.87587	EQ	YES	0.05	1.35782	4.63671	1.81336	NOT_EXPR	VARIABLE
CCR1	CCR1	chr3	46243200	46249832	chemokine (C-C motif) receptor 1	1230	http://www.ncbi.nlm.nih.gov/gene/?term=1230&report=generif		2641	5.6406	6.5243	3.66383	5.87329	2.45016	6.45567	4.33793	4.07177	2.86768	0.827393	0.760583	4.11414	4.421	4.21002	0.0639799	0.31311	4.99225	3.03894	1.54598	1.61325	-1.95331	-3.87263	EQ	YES	0.05	1.35782	4.0156	1.82525	NOT_EXPR	VARIABLE
ADORA3	ADORA3	chr1	112025970	112106597	adenosine A3 receptor	140	http://www.ncbi.nlm.nih.gov/gene/?term=140&report=generif		337	5.73249	3.89147	2.95744	4.62129	0.516958	5.25619	3.62939	1.76603	0.73356	0.736851	0.324794	2.9397	3.41133	3.02401	0.0295291	0.215109	3.80075	1.84804	1.73471	1.27947	-1.95271	-3.87101	EQ	YES	0.05	1.35782	2.82439	1.78074	NOT_EXPR	VARIABLE
EMB	EMB	chr5	49692031	49737234	embigin	133418	http://www.ncbi.nlm.nih.gov/gene/?term=133418&report=generif		4847	7.65231	6.47036	4.7281	4.46902	5.04378	6.93549	5.32291	3.9411	3.22612	2.20971	3.17242	3.63654	4.80051	5.96958	0.012034	0.134812	5.80314	3.85085	1.21721	1.22399	-1.95228	-3.86987	EQ	YES	0.05	1.35782	4.827	1.54965	NOT_EXPR	VARIABLE
SLC39A2	SLC39A2	chr14	21467414	21470034	solute carrier family 39 (zinc transporter), member 2	29986	http://www.ncbi.nlm.nih.gov/gene/?term=29986&report=generif		14532	-1.08316	-0.831725	-3.79494	-2.95377	-3.76343	-4.9387	-1.61968	-4.12278	-4.32268	-5.24722	-6.07443	-6.12396	-4.03234	-2.72062	0.0365029	0.239036	-2.7122	-4.66343	1.564	1.22788	-1.95123	-3.86704	EQ	YES	0.05	1.35782	-3.68782	1.68815	NOT_EXPR	VARIABLE
CD163	CD163	chr12	7623412	7656414	CD163 molecule	9332	http://www.ncbi.nlm.nih.gov/gene/?term=9332&report=generif		2672	8.27567	8.62431	5.27206	7.85222	6.09036	9.5611	6.66485	6.88821	5.54149	5.28948	2.48112	5.7299	5.48222	7.26972	0.0372417	0.241074	7.47722	5.52602	1.52111	1.54203	-1.9512	-3.86697	EQ	YES	0.05	1.35782	6.50162	1.78616	EXPR	VARIABLE
IL10	IL10	chr1	206940948	206945839	interleukin 10	3586	http://www.ncbi.nlm.nih.gov/gene/?term=3586&report=generif		7430	2.15407	3.38708	0.296799	1.91511	-1.36494	3.11132	1.04807	0.143134	-0.721866	-1.77177	-2.22009	0.0441673	0.750838	0.676157	0.0408935	0.252426	1.50679	-0.442776	1.66418	1.17332	-1.94956	-3.86257	EQ	YES	0.05	1.35782	0.532005	1.71374	NOT_EXPR	VARIABLE
CR1	CR1	chr1	207669473	207815110	complement component (3b/4b) receptor 1 (Knops blood group)	1378	http://www.ncbi.nlm.nih.gov/gene/?term=1378&report=generif		3582	3.35509	5.85006	2.85041	3.51269	1.24066	7.45747	3.09375	5.07968	2.35979	1.12914	-0.8903	1.25828	0.299055	4.48551	0.0792574	0.349488	3.90859	1.96016	2.07077	2.17317	-1.94843	-3.85953	EQ	NO	0.05	1.35782	2.93438	2.27616	NOT_EXPR	VARIABLE
SLAMF6	SLAMF6	chr1	160454820	160493052	SLAM family member 6	114836	http://www.ncbi.nlm.nih.gov/gene/?term=114836&report=generif		14269	2.57497	3.3215	1.41126	3.15974	0.933677	2.71506	2.59135	1.10425	0.865393	-0.798924	-1.08143	-0.368276	0.796191	2.55787	0.00474486	0.0859353	2.3868	0.439296	0.886881	1.27393	-1.9475	-3.85705	EQ	YES	0.05	1.35782	1.41305	1.46054	NOT_EXPR	VARIABLE
SLC8A3	SLC8A3	chr14	70510934	70655787	solute carrier family 8 (sodium/calcium exchanger), member 3	6547	http://www.ncbi.nlm.nih.gov/gene/?term=6547&report=generif		14627	-4.04751	0.844285	-2.50589	-1.66483	4.65181	-0.467582	-3.93518	-2.10182	-3.12428	-3.12106	-6.07443	-3.2527	-2.56157	-0.521111	0.149065	0.471102	-1.01784	-2.96528	3.06153	1.66741	-1.94744	-3.85689	EQ	NO	0.05	1.35782	-1.99156	2.57493	NOT_EXPR	VARIABLE
KCNA3	KCNA3	chr1	111214310	111217655	potassium voltage-gated channel, shaker-related subfamily, member 3	3738	http://www.ncbi.nlm.nih.gov/gene/?term=3738&report=generif		7814	2.53817	0.342664	-1.2725	-2.18062	-1.65123	0.50789	-0.99767	-2.10182	-1.28462	-3.60468	-1.78457	-2.32544	-6.12396	0.881203	0.0574762	0.296418	-0.387614	-2.33484	1.62595	2.15147	-1.94723	-3.85632	EQ	NO	0.05	1.35782	-1.36123	2.09222	NOT_EXPR	VARIABLE
AK5	AK5	chr1	77747662	78025654	adenylate kinase 5	26289	http://www.ncbi.nlm.nih.gov/gene/?term=26289&report=generif		456	2.47255	3.94735	1.45695	4.84186	2.46003	-2.50589	-0.171914	-0.263341	-1.61968	-2.40846	-6.07443	5.04431	4.722	-0.521111	0.244003	0.597096	1.78585	-0.160101	2.49324	3.9418	-1.94595	-3.85291	EQ	NO	0.05	1.35782	0.812874	3.32563	NOT_EXPR	VARIABLE
POU4F1	POU4F1	chr13	79173230	79177695	POU class 4 homeobox 1	5457	http://www.ncbi.nlm.nih.gov/gene/?term=5457&report=generif		12167	-3.2909	-0.680978	0.113839	-2.51391	3.36953	-1.42851	-0.223956	-6.12396	-4.32268	-1.91277	-1.78457	-1.07515	-1.87596	-1.16996	0.134975	0.450604	-0.664983	-2.60929	2.1593	1.88931	-1.94431	-3.84854	EQ	NO	0.05	1.35782	-1.63714	2.19481	NOT_EXPR	VARIABLE
CD300C	CD300C	chr17	72537205	72542310	CD300c molecule	10871	http://www.ncbi.nlm.nih.gov/gene/?term=10871&report=generif		2703	2.77314	3.66735	2.02847	2.93071	-1.28462	2.96586	1.20521	0.454266	0.0158939	-0.798924	-2.50393	1.71231	2.00234	-0.200088	0.00890458	0.114716	2.04088	0.0974089	1.66265	1.52913	-1.94347	-3.84629	EQ	YES	0.05	1.35782	1.06914	1.83629	NOT_EXPR	VARIABLE
FKBP5	FKBP5	chr6	35541362	35696360	FK506 binding protein 5	2289	http://www.ncbi.nlm.nih.gov/gene/?term=2289&report=generif		5696	6.19784	8.17336	5.82665	5.49202	7.9713	6.66663	7.23496	5.32483	2.76601	7.39416	4.68808	4.18226	3.08693	6.52821	0.0315782	0.222037	6.79468	4.85293	1.03968	1.7048	-1.94175	-3.84172	EQ	YES	0.05	1.35782	5.8238	1.68979	EXPR	VARIABLE
CD14	CD14	chr5	140011313	140013286	CD14 molecule	929	http://www.ncbi.nlm.nih.gov/gene/?term=929&report=generif		2669	8.66255	9.33231	6.73505	8.01529	6.10126	9.29385	7.18113	7.10278	5.63879	5.29428	3.25395	6.12844	6.59431	7.73448	0.0254646	0.200503	7.90306	5.96386	1.27138	1.45799	-1.9392	-3.83493	EQ	YES	0.05	1.35782	6.93346	1.65517	EXPR	VARIABLE
SLC12A8	SLC12A8	chr3	124801480	124931609	solute carrier family 12, member 8	84561	http://www.ncbi.nlm.nih.gov/gene/?term=84561&report=generif		14289	3.25685	6.61831	4.2587	4.62129	0.767166	5.57805	2.11884	1.90913	1.12369	1.56147	1.22026	3.59615	3.86321	0.386353	0.0507386	0.278644	3.88846	1.95147	2.01055	1.30276	-1.93699	-3.82907	EQ	YES	0.05	1.35782	2.91996	1.91289	NOT_EXPR	VARIABLE
TNNI3	TNNI3	chr19	55663136	55669100	troponin I type 3 (cardiac)	7137	http://www.ncbi.nlm.nih.gov/gene/?term=7137&report=generif		16391	0.0170274	-6.12396	-5.19768	-0.92868	3.23934	-1.2145	-2.45184	-6.12396	-6.12396	-0.643511	-6.07443	-0.908889	-4.03234	-2.30428	0.321324	0.673811	-1.80861	-3.74448	3.17448	2.46867	-1.93586	-3.82607	EQ	NO	0.05	1.35782	-2.77655	2.91081	NOT_EXPR	VARIABLE
TRAF3IP3	TRAF3IP3	chr1	209929394	209955668	TRAF3 interacting protein 3	80342	http://www.ncbi.nlm.nih.gov/gene/?term=80342&report=generif		16513	3.87276	5.13959	2.28506	2.26266	2.6984	3.28572	2.67509	2.21951	2.22377	0.114913	-0.346147	-0.167884	1.84239	2.78339	0.020366	0.177673	3.17418	1.23856	1.03764	1.31884	-1.93562	-3.82542	EQ	YES	0.05	1.35782	2.20637	1.51934	NOT_EXPR	VARIABLE
ATP8B4	ATP8B4	chr15	50150435	50411419	ATPase, class I, type 8B, member 4	79895	http://www.ncbi.nlm.nih.gov/gene/?term=79895&report=generif		1234	5.5102	5.03765	3.15463	4.77047	2.80959	6.23302	4.48304	3.30364	3.14307	1.25048	0.806881	2.27726	3.19879	4.47304	0.0079016	0.107542	4.57123	2.63617	1.22599	1.27726	-1.93506	-3.82395	EQ	YES	0.05	1.35782	3.6037	1.56678	NOT_EXPR	VARIABLE
ALCAM	ALCAM	chr3	105085557	105295757	activated leukocyte cell adhesion molecule	214	http://www.ncbi.nlm.nih.gov/gene/?term=214&report=generif		500	6.47056	7.13361	5.42969	5.52252	4.17756	7.69793	4.38346	2.14388	1.10079	4.39041	2.8189	5.74727	7.05409	4.0263	0.0832322	0.35759	5.83076	3.89738	1.33396	2.06984	-1.93339	-3.8195	EQ	YES	0.05	1.35782	4.86407	1.95064	NOT_EXPR	VARIABLE
CENPA	CENPA	chr2	27008882	27017455	centromere protein A	1058	http://www.ncbi.nlm.nih.gov/gene/?term=1058&report=generif		2932	4.2141	3.40444	2.73889	5.05161	4.60692	4.52559	4.44236	2.91391	1.30283	1.18593	1.91575	2.50103	4.53683	1.09998	0.00387737	0.0778904	4.14056	2.20804	0.795695	1.23725	-1.93252	-3.81721	EQ	YES	0.05	1.35782	3.1743	1.4157	NOT_EXPR	VARIABLE
PDC	PDC	chr1	186412698	186430240	phosducin	5132	http://www.ncbi.nlm.nih.gov/gene/?term=5132&report=generif		11506	-2.50826	-6.12396	-5.19768	-3.60468	-3.21456	-3.45538	-0.171914	-4.12278	-6.12396	-6.12396	-6.07443	-3.91215	-6.12396	-5.31978	0.00686483	0.100607	-3.46806	-5.40014	1.91112	0.989833	-1.93208	-3.81605	EQ	YES	0.05	1.35782	-4.4341	1.77283	NOT_EXPR	VARIABLE
CHRDL2	CHRDL2	chr11	74407474	74442227	chordin-like 2	25884	http://www.ncbi.nlm.nih.gov/gene/?term=25884&report=generif		3098	2.95827	-0.0851281	3.57449	2.19592	-1.65123	2.59616	-1.74725	-3.46443	-3.70374	-2.50826	1.13753	-0.318505	0.951191	2.23294	0.208831	0.553614	1.12018	-0.810467	2.23955	2.40484	-1.93064	-3.81225	EQ	NO	0.05	1.35782	0.154854	2.44696	NOT_EXPR	VARIABLE
PLEK	PLEK	chr2	68592322	68624585	pleckstrin	5341	http://www.ncbi.nlm.nih.gov/gene/?term=5341&report=generif		11940	6.57893	6.37146	4.48138	5.6679	4.49077	7.38639	5.16267	4.75957	3.91308	3.07035	2.01091	3.17192	4.18414	5.51644	0.00933953	0.11675	5.73422	3.80377	1.10273	1.16583	-1.93044	-3.81172	EQ	YES	0.05	1.35782	4.76899	1.48049	NOT_EXPR	VARIABLE
MTUS2	MTUS2	chr13	29598748	30080084	microtubule associated tumor suppressor candidate 2	23281	http://www.ncbi.nlm.nih.gov/gene/?term=23281&report=generif		9857	-2.50826	3.02238	-1.73972	3.5855	3.78418	-1.14395	-1.0903	-3.46443	-1.61968	-2.98209	0.998205	-2.83924	2.62288	-2.30428	0.275397	0.628711	0.558547	-1.3698	2.76713	2.29604	-1.92835	-3.8062	EQ	NO	0.05	1.35782	-0.405629	2.63975	NOT_EXPR	VARIABLE
C2orf71	C2orf71	chr2	29284556	29297127	chromosome 2 open reading frame 71	388939	http://www.ncbi.nlm.nih.gov/gene/?term=388939&report=generif		2005	-6.12396	-2.84174	-3.46443	-3.60468	3.33873	-4.9387	-4.92353	-6.12396	-6.12396	-2.98209	-4.03993	-5.33494	-6.12396	-5.31978	0.12711	0.438701	-3.22262	-5.1498	3.09991	1.21387	-1.92718	-3.80312	EQ	NO	0.05	1.35782	-4.18621	2.47288	NOT_EXPR	VARIABLE
FDCSP	FDCSP	chr4	71091788	71100968	follicular dendritic cell secreted protein	260436	http://www.ncbi.nlm.nih.gov/gene/?term=260436&report=generif		5584	-0.383016	-5.24722	-5.19768	1.17138	-6.12396	-1.91277	-3.44257	-6.12396	-6.12396	-6.12396	-6.07443	-3.59563	-3.1173	-3.46443	0.148692	0.470683	-3.01941	-4.94624	2.74661	1.46052	-1.92683	-3.80219	EQ	NO	0.05	1.35782	-3.98282	2.33792	NOT_EXPR	VARIABLE
LAIR1	LAIR1	chr19	54865235	54876721	leukocyte-associated immunoglobulin-like receptor 1	3903	http://www.ncbi.nlm.nih.gov/gene/?term=3903&report=generif		8405	6.55391	6.8933	4.81648	6.26377	4.70837	7.24069	6.50096	4.99608	4.4055	3.58781	2.19713	3.87747	4.87648	5.57065	0.00571182	0.0928601	6.13964	4.21587	0.991394	1.11809	-1.92377	-3.79412	EQ	YES	0.05	1.35782	5.17776	1.42373	EXPR	VARIABLE
C15orf26	C15orf26	chr15	81426644	81441516	chromosome 15 open reading frame 26	161502	http://www.ncbi.nlm.nih.gov/gene/?term=161502&report=generif		1741	-0.0255916	0.0320004	-1.33671	0.745457	-2.8652	0.177121	0.147625	-0.972364	-1.74725	-5.24722	-4.03993	-1.345	-4.03234	0.801095	0.0409493	0.252685	-0.446471	-2.369	1.23904	2.13222	-1.92253	-3.79087	EQ	YES	0.05	1.35782	-1.40774	1.94987	NOT_EXPR	VARIABLE
IL12RB1	IL12RB1	chr19	18170371	18197697	interleukin 12 receptor, beta 1	3594	http://www.ncbi.nlm.nih.gov/gene/?term=3594&report=generif		7437	3.21493	4.3166	1.50476	2.21888	0.820063	3.41186	2.09436	1.23865	0.973791	0.230133	-1.30893	0.208945	1.07589	1.71188	0.00373864	0.0763538	2.51164	0.590052	1.20402	0.99527	-1.92159	-3.78839	EQ	YES	0.05	1.35782	1.55084	1.45616	NOT_EXPR	VARIABLE
DNAH11	DNAH11	chr7	21582833	21941186	dynein, axonemal, heavy chain 11	8701	http://www.ncbi.nlm.nih.gov/gene/?term=8701&report=generif		4348	0.344543	0.691757	3.79829	3.73559	-0.568872	-0.819393	6.51598	-3.46443	-2.84174	-0.756672	0.497672	4.39341	2.94928	-0.521111	0.283637	0.636489	1.95684	0.0366299	2.75763	2.86241	-1.92021	-3.78479	EQ	NO	0.05	1.35782	0.996736	2.87821	NOT_EXPR	VARIABLE
DMRT1	DMRT1	chr9	841690	969090	doublesex and mab-3 related transcription factor 1	1761	http://www.ncbi.nlm.nih.gov/gene/?term=1761&report=generif		4330	-6.12396	-3.7139	-3.46443	1.35062	2.4771	-4.9387	-1.61968	-2.95377	-6.12396	-6.12396	-6.07443	-4.27315	-1.18829	-2.72062	0.257022	0.609156	-2.29042	-4.20831	3.20287	1.98887	-1.91789	-3.77869	EQ	NO	0.05	1.35782	-3.24937	2.74784	NOT_EXPR	VARIABLE
CNIH3	CNIH3	chr1	224804179	224928249	cornichon family AMPA receptor auxiliary protein 3	149111	http://www.ncbi.nlm.nih.gov/gene/?term=149111&report=generif		3340	0.633976	5.37967	0.937079	5.96681	1.69134	-0.164835	3.0977	-0.419533	1.36148	1.57475	1.65932	0.397728	-1.18829	0.731803	0.0908084	0.373985	2.50596	0.588179	2.39264	1.07602	-1.91778	-3.77842	EQ	NO	0.05	1.35782	1.54707	2.04126	NOT_EXPR	VARIABLE
LRRC15	LRRC15	chr3	194075976	194090472	leucine rich repeat containing 15	131578	http://www.ncbi.nlm.nih.gov/gene/?term=131578&report=generif		8803	-1.44702	6.17472	7.62391	8.81373	-1.61968	6.41436	-1.18057	-6.12396	-6.12396	3.38844	0.426575	9.83427	9.98699	-0.0321781	0.616766	0.882945	3.53992	1.62231	4.71647	6.64204	-1.91761	-3.77796	EQ	NO	0.05	1.35782	2.58112	5.62303	NOT_EXPR	VARIABLE
LRRC38	LRRC38	chr1	13801445	13840242	leucine rich repeat containing 38	126755	http://www.ncbi.nlm.nih.gov/gene/?term=126755&report=generif		8827	-0.208708	-2.84174	-5.19768	-4.51367	3.50215	-2.07634	-4.92353	-6.12396	-4.32268	-6.12396	4.47249	-5.33494	-6.12396	-6.12396	0.0184492	0.168646	-2.32279	-4.24014	3.12405	3.90108	-1.91735	-3.77728	EQ	NO	0.05	1.35782	-3.28146	3.53809	NOT_EXPR	VARIABLE
SMIM3	SMIM3	chr5	150157508	150176298	small integral membrane protein 3	85027	http://www.ncbi.nlm.nih.gov/gene/?term=85027&report=generif		14744	5.75529	6.89904	5.83403	6.93966	4.93046	6.56418	6.3195	4.50325	5.01746	1.20007	2.75782	4.70719	5.90996	5.73037	0.0069658	0.101487	6.17745	4.26087	0.721403	1.69985	-1.91658	-3.77526	EQ	YES	0.05	1.35782	5.21916	1.60086	EXPR	VARIABLE
HPSE	HPSE	chr4	84213614	84256306	heparanase	10855	http://www.ncbi.nlm.nih.gov/gene/?term=10855&report=generif		7142	5.2889	4.52634	3.00289	3.50089	2.57408	4.15499	2.98799	1.38618	1.6463	1.18593	1.42339	1.06234	3.33422	2.59642	0.00375154	0.0764791	3.71944	1.80497	0.97571	0.841217	-1.91447	-3.76976	EQ	YES	0.05	1.35782	2.7622	1.32393	NOT_EXPR	VARIABLE								HPSE	heparanase	Plasma Membrane
CR1L	CR1L	chr1	207818458	207897036	complement component (3b/4b) receptor 1-like	1379	http://www.ncbi.nlm.nih.gov/gene/?term=1379&report=generif		3583	-2.22205	-0.274448	-3.46443	-0.514016	-3.87395	-1.6267	-1.61968	-3.46443	-6.12396	-3.60468	-6.07443	-2.83924	-1.38164	-3.46443	0.0637565	0.312438	-1.94218	-3.8504	1.36332	1.71226	-1.90822	-3.75345	EQ	YES	0.05	1.35782	-2.89629	1.78643	NOT_EXPR	VARIABLE
PLEK2	PLEK2	chr14	67853700	67878828	pleckstrin 2	26499	http://www.ncbi.nlm.nih.gov/gene/?term=26499&report=generif		11941	2.8519	2.94582	1.329	3.23831	-0.798924	1.63092	0.786094	0.23134	-2.28103	-0.0199684	0.39501	0.69829	2.73324	-3.12106	0.0319987	0.223711	1.71187	-0.194882	1.44145	1.95134	-1.90676	-3.74965	EQ	YES	0.05	1.35782	0.758495	1.9223	NOT_EXPR	VARIABLE
EHF	EHF	chr11	34642588	34684834	ets homologous factor	26298	http://www.ncbi.nlm.nih.gov/gene/?term=26298&report=generif		4743	-1.78457	1.44099	-2.93168	-1.33466	0.751938	-0.967356	1.069	-4.12278	-1.91277	-1.91277	-3.32758	-4.27315	-0.879012	-0.674784	0.106907	0.405272	-0.53662	-2.44326	1.64648	1.47696	-1.90664	-3.74936	EQ	YES	0.05	1.35782	-1.48994	1.79909	NOT_EXPR	VARIABLE
GPC6	GPC6	chr13	93879078	95060273	glypican 6	10082	http://www.ncbi.nlm.nih.gov/gene/?term=10082&report=generif		6404	6.47429	5.33074	8.572	8.52461	5.483	8.5546	6.84232	5.21463	6.05276	3.52658	1.81701	5.72464	7.05337	7.05028	0.12957	0.442096	7.11165	5.20561	1.44419	1.91946	-1.90604	-3.74779	EQ	YES	0.05	1.35782	6.15863	1.90819	EXPR	VARIABLE
HNF1A	HNF1A	chr12	121416549	121440314	HNF1 homeobox A	6927	http://www.ncbi.nlm.nih.gov/gene/?term=6927&report=generif		7051	-2.50826	-6.12396	0.676157	-2.95377	-6.12396	-6.12396	1.96845	-6.12396	-6.12396	-5.24722	-6.07443	-5.33494	0.518745	-6.12396	0.00896734	0.115058	-3.02704	-4.92996	3.35946	2.43378	-1.90292	-3.73969	EQ	NO	0.05	1.35782	-3.9785	2.98624	NOT_EXPR	VARIABLE			HNF1A	HNF1 homeobox A	TSG	APC	Cell Fate	HNF1A	HNF1 homeobox A	Nucleus
CDCP1	CDCP1	chr3	45123766	45187914	CUB domain containing protein 1	64866	http://www.ncbi.nlm.nih.gov/gene/?term=64866&report=generif		2799	2.65202	6.67658	0.714909	4.36546	-0.541638	3.89093	3.16584	0.593841	-2.51391	6.22637	-0.8903	1.03777	2.89188	0.262497	0.0982529	0.387723	2.98916	1.08688	2.38356	2.81284	-1.90228	-3.73803	EQ	NO	0.05	1.35782	2.03802	2.69224	NOT_EXPR	VARIABLE
IGFL1	IGFL1	chr19	46733009	46734500	IGF-like family member 1	374918	http://www.ncbi.nlm.nih.gov/gene/?term=374918&report=generif		7394	-6.12396	-4.12278	-6.12396	-5.97537	-5.5561	1.99158	-1.74725	-6.12396	-6.12396	-6.12396	-6.07443	-4.27315	-6.12396	-6.12396	0.163278	0.492398	-3.95112	-5.85248	3.06372	0.696665	-1.90136	-3.73566	EQ	NO	0.05	1.35782	-4.9018	2.35149	NOT_EXPR	VARIABLE
TRPM8	TRPM8	chr2	234826043	234928166	transient receptor potential cation channel, subfamily M, member 8	79054	http://www.ncbi.nlm.nih.gov/gene/?term=79054&report=generif		16678	-1.08316	5.1067	0.917416	1.08092	-1.61968	-0.119672	2.14295	-2.57172	-2.28103	-3.91215	-1.78457	1.22038	0.796191	1.65455	0.201422	0.544734	0.917923	-0.982624	2.25808	2.17594	-1.90055	-3.73355	EQ	NO	0.05	1.35782	-0.0323508	2.34757	NOT_EXPR	VARIABLE								TRPM8	transient receptor potential cation channel, subfamily M, member 8	Plasma Membrane
PIK3AP1	PIK3AP1	chr10	98353069	98480279	phosphoinositide-3-kinase adaptor protein 1	118788	http://www.ncbi.nlm.nih.gov/gene/?term=118788&report=generif		11798	6.30242	6.14458	3.62124	5.25793	3.61402	6.29102	4.92422	4.31004	3.77883	2.82882	1.10475	2.46996	3.57584	4.79678	0.0310123	0.219906	5.16506	3.26643	1.18156	1.2442	-1.89863	-3.72859	EQ	YES	0.05	1.35782	4.21575	1.52622	NOT_EXPR	VARIABLE
C22orf31	C22orf31	chr22	29454660	29457907	chromosome 22 open reading frame 31	25770	http://www.ncbi.nlm.nih.gov/gene/?term=25770&report=generif		1971	-2.86369	-1.09715	-4.26561	-2.95377	-1.44644	-3.97338	-0.770357	-6.12396	-6.12396	-2.98209	-6.07443	-0.908889	-3.1173	-5.31978	0.109673	0.409622	-2.48149	-4.37863	1.39605	2.05889	-1.89714	-3.72475	EQ	YES	0.05	1.35782	-3.43006	1.95576	NOT_EXPR	VARIABLE
CAPSL	CAPSL	chr5	35904398	35938881	calcyphosine-like	133690	http://www.ncbi.nlm.nih.gov/gene/?term=133690&report=generif		2335	-4.04751	-5.24722	-4.26561	-0.335178	-5.5561	-1.42851	-0.263341	-6.12396	-6.12396	-3.91215	-6.07443	-5.33494	-2.56157	-4.26561	0.0836305	0.358435	-3.0205	-4.9138	2.28546	1.379	-1.89331	-3.71486	EQ	NO	0.05	1.35782	-3.96715	2.06241	NOT_EXPR	VARIABLE
CTLA4	CTLA4	chr2	204732511	204738683	cytotoxic T-lymphocyte-associated protein 4	1493	http://www.ncbi.nlm.nih.gov/gene/?term=1493&report=generif		3764	1.06609	1.90458	0.14372	0.50789	-0.740206	1.56715	1.5358	-0.802848	0.620519	-1.77177	-1.99043	-2.50393	-1.61968	0.801095	0.0029938	0.0685185	0.855003	-1.03815	0.938785	1.29879	-1.89315	-3.71446	EQ	YES	0.05	1.35782	-0.0915739	1.46637	NOT_EXPR	VARIABLE								CTLA4	cytotoxic T-lymphocyte-associated protein 4	Plasma Membrane
S100A2	S100A2	chr1	153533585	153538306	S100 calcium binding protein A2	6273	http://www.ncbi.nlm.nih.gov/gene/?term=6273&report=generif		13690	0.763257	2.6931	1.42767	5.84826	2.07612	2.43358	0.913049	-3.46443	-1.38838	-2.50826	-0.346147	1.84399	7.31889	1.4572	0.0460141	0.265841	2.30786	0.416123	1.72523	3.61061	-1.89174	-3.71083	EQ	NO	0.05	1.35782	1.36199	2.89034	NOT_EXPR	VARIABLE
GPR183	GPR183	chr13	99946789	99959749	G protein-coupled receptor 183	1880	http://www.ncbi.nlm.nih.gov/gene/?term=1880&report=generif		6474	4.1847	4.03764	2.54526	6.93328	1.26985	4.63803	2.5644	0.620519	0.4951	0.799808	-0.533446	3.31612	4.92366	3.30994	0.0622232	0.309421	3.73902	1.84739	1.83489	1.99413	-1.89164	-3.71056	EQ	NO	0.05	1.35782	2.7932	2.0863	NOT_EXPR	VARIABLE
C11orf21	C11orf21	chr11	2317507	2323143	chromosome 11 open reading frame 21	29125	http://www.ncbi.nlm.nih.gov/gene/?term=29125&report=generif		1656	1.0875	3.63971	1.36496	-0.135117	1.22604	0.956424	0.4951	0.403364	1.34134	-1.42206	-1.78457	-2.18313	-1.18829	0.228761	0.0150629	0.151626	1.23352	-0.657798	1.17782	1.31469	-1.89131	-3.70973	EQ	YES	0.05	1.35782	0.28786	1.54954	NOT_EXPR	VARIABLE
C15orf27	C15orf27	chr15	76352299	76497304	chromosome 15 open reading frame 27	123591	http://www.ncbi.nlm.nih.gov/gene/?term=123591&report=generif		1742	-0.784307	1.42259	-2.05565	1.25195	2.00601	-0.164835	-2.24362	-6.12396	-2.28103	-1.53924	-0.285257	0.119106	-1.18829	-2.50826	0.151609	0.475095	-0.0811229	-1.97242	1.70641	2.06725	-1.8913	-3.70969	EQ	NO	0.05	1.35782	-1.02677	2.06866	NOT_EXPR	VARIABLE
ALDH1A2	ALDH1A2	chr15	58245622	58358121	aldehyde dehydrogenase 1 family, member A2	8854	http://www.ncbi.nlm.nih.gov/gene/?term=8854&report=generif		504	3.39495	7.14241	5.86785	0.469102	7.46701	2.89875	3.14628	2.17636	3.39979	-2.65057	6.81039	3.30167	0.186804	3.92545	0.13573	0.451886	4.34091	2.44999	2.56077	3.00084	-1.89092	-3.70872	EQ	NO	0.05	1.35782	3.39545	2.85401	NOT_EXPR	VARIABLE
B3GNT4	B3GNT4	chr12	122688228	122692084	UDP-GlcNAc:betaGal beta-1,3-N-acetylglucosaminyltransferase 4	79369	http://www.ncbi.nlm.nih.gov/gene/?term=79369&report=generif		1299	-1.44702	-2.1774	-1.73972	2.76203	-3.38469	-4.9387	2.62245	-6.12396	-4.32268	0.114913	-3.32758	-0.368276	-2.18564	-5.31978	0.289752	0.642734	-1.18615	-3.07614	2.8973	2.38916	-1.88999	-3.70633	EQ	NO	0.05	1.35782	-2.13114	2.73322	NOT_EXPR	VARIABLE
APOBR	APOBR	chr16	28505970	28510291	apolipoprotein B receptor	55911	http://www.ncbi.nlm.nih.gov/gene/?term=55911&report=generif		811	3.10497	5.07458	4.03778	5.01917	2.46003	2.66737	3.17295	1.48892	2.66532	1.84992	-2.22009	1.93016	4.76107	1.83448	0.00610915	0.0953703	3.64812	1.75854	1.07708	2.07297	-1.88958	-3.70528	EQ	YES	0.05	1.35782	2.70333	1.86549	NOT_EXPR	VARIABLE
CRP	CRP	chr1	159682079	159684379	C-reactive protein, pentraxin-related	1401	http://www.ncbi.nlm.nih.gov/gene/?term=1401&report=generif		3638	-6.12396	-1.52976	-2.68	-2.95377	-4.26561	-1.32261	0.188673	-4.12278	-6.12396	-5.24722	-6.07443	-5.33494	-4.03234	-0.971339	0.0276819	0.208932	-2.66958	-4.55814	2.07541	1.787	-1.88857	-3.70267	EQ	NO	0.05	1.35782	-3.61386	2.10289	NOT_EXPR	VARIABLE
PLB1	PLB1	chr2	28718938	28866653	phospholipase B1	151056	http://www.ncbi.nlm.nih.gov/gene/?term=151056&report=generif		11913	4.40847	4.18301	2.38177	3.63909	4.45636	4.9297	2.4394	2.66263	1.51443	1.149	0.39501	1.62293	2.34968	3.52509	0.00365458	0.075659	3.77683	1.8884	1.00902	1.03909	-1.88843	-3.70233	EQ	YES	0.05	1.35782	2.83261	1.38865	NOT_EXPR	VARIABLE
ARHGAP30	ARHGAP30	chr1	161016732	161039760	Rho GTPase activating protein 30	257106	http://www.ncbi.nlm.nih.gov/gene/?term=257106&report=generif		897	6.40353	6.89833	4.99789	5.88671	4.93864	6.20512	4.84405	4.3181	4.37456	3.35356	1.53148	3.50337	4.64552	5.23175	0.0058688	0.094063	5.73918	3.85119	0.818076	1.20958	-1.88799	-3.70119	EQ	YES	0.05	1.35782	4.79519	1.39421	NOT_EXPR	VARIABLE
GLYATL1	GLYATL1	chr11	58695102	58724543	glycine-N-acyltransferase-like 1	92292	http://www.ncbi.nlm.nih.gov/gene/?term=92292&report=generif		6271	1.46996	-5.24722	-0.819393	-0.0654533	-3.1173	0.420958	-4.92353	-6.12396	-6.12396	-6.12396	-3.32758	-2.62496	-0.262777	-0.909791	0.341731	0.688319	-1.75457	-3.64242	2.6757	2.53304	-1.88786	-3.70085	EQ	NO	0.05	1.35782	-2.6985	2.68798	NOT_EXPR	VARIABLE
C4BPB	C4BPB	chr1	207262212	207273337	complement component 4 binding protein, beta	725	http://www.ncbi.nlm.nih.gov/gene/?term=725&report=generif		2044	-1.44702	-0.721866	-3.79494	-3.60468	-4.05509	3.72871	-2.24362	0.831745	-4.32268	-5.24722	-6.07443	-6.12396	-4.03234	-0.377059	0.18136	0.516995	-1.73407	-3.62085	2.71852	2.76708	-1.88677	-3.69808	EQ	NO	0.05	1.35782	-2.67746	2.81127	NOT_EXPR	VARIABLE
BST2	BST2	chr19	17513755	17516384	bone marrow stromal cell antigen 2	684	http://www.ncbi.nlm.nih.gov/gene/?term=684&report=generif		1578	7.36752	6.42498	5.965	7.16399	8.06569	7.23521	8.91413	5.57486	8.48488	4.96007	2.32412	4.29254	5.25891	7.05122	0.0136486	0.144035	7.30522	5.42094	0.980362	1.96518	-1.88427	-3.69167	EQ	YES	0.05	1.35782	6.36308	1.78379	EXPR	VARIABLE
SH3GL2	SH3GL2	chr9	17578953	17797122	SH3-domain GRB2-like 2	6456	http://www.ncbi.nlm.nih.gov/gene/?term=6456&report=generif		14145	0.196607	-0.110791	1.06982	1.32927	1.13692	0.420958	0.452213	-3.46443	-0.177317	-5.24722	5.01966	-5.33494	1.96893	-1.44644	0.00516931	0.0887216	0.642143	-1.24025	0.540103	3.83899	-1.88239	-3.68686	EQ	NO	0.05	1.35782	-0.299053	2.80904	NOT_EXPR	VARIABLE
FCER1G	FCER1G	chr1	161185087	161189038	\Fc fragment of IgE, high affinity I, receptor for; gamma polypeptide\""	2207	http://www.ncbi.nlm.nih.gov/gene/?term=2207&report=generif		5557	6.69415	7.0475	4.12166	6.54476	3.85146	6.71184	5.44937	4.23859	4.30206	3.12594	1.24026	3.52411	5.11086	5.70677	0.0288253	0.213018	5.77439	3.89266	1.32123	1.4618	-1.88173	-3.68518	EQ	YES	0.05	1.35782	4.83352	1.65688	NOT_EXPR	VARIABLE
CYP1A1	CYP1A1	chr15	75011883	75017877	cytochrome P450, family 1, subfamily A, polypeptide 1	1543	http://www.ncbi.nlm.nih.gov/gene/?term=1543&report=generif		3899	-3.2909	-3.7139	2.2732	-2.51391	-2.95055	-3.97338	-0.559223	-6.12396	-6.12396	-2.01735	-2.85465	-1.18913	-6.12396	-3.46443	0.218254	0.565727	-2.10409	-3.98535	2.23331	2.11985	-1.88125	-3.68395	EQ	NO	0.05	1.35782	-3.04472	2.30844	NOT_EXPR	VARIABLE
BTLA	BTLA	chr3	112182813	112218408	B and T lymphocyte associated	151888	http://www.ncbi.nlm.nih.gov/gene/?term=151888&report=generif		1602	1.19461	0.31446	-0.0106636	-1.33466	-1.42206	1.10425	0.562521	-1.71831	-0.817513	-2.01735	-3.32758	-3.59563	-2.56157	1.28288	0.0330158	0.227367	0.0583512	-1.82215	1.06784	1.66622	-1.8805	-3.68204	EQ	YES	0.05	1.35782	-0.881901	1.66124	NOT_EXPR	VARIABLE
NPY2R	NPY2R	chr4	156129781	156138228	neuropeptide Y receptor Y2	4887	http://www.ncbi.nlm.nih.gov/gene/?term=4887&report=generif		10515	-3.2909	-6.12396	-5.19768	-2.95377	-2.0707	-1.32261	3.03509	-2.57172	-2.84174	-6.12396	-6.07443	-6.12396	-6.12396	-1.22625	0.273965	0.627487	-2.56065	-4.44086	2.98396	2.14288	-1.88021	-3.6813	EQ	NO	0.05	1.35782	-3.50075	2.67968	NOT_EXPR	VARIABLE
CASP5	CASP5	chr11	104864967	104893895	caspase 5, apoptosis-related cysteine peptidase	838	http://www.ncbi.nlm.nih.gov/gene/?term=838&report=generif		2372	1.38864	-0.972364	-0.972364	0.675331	-3.38469	0.679027	-0.0209276	-0.972364	-2.08688	-3.91215	-2.50393	-1.91543	-2.56157	-1.8129	0.00630475	0.0969204	-0.372478	-2.25217	1.59279	0.902426	-1.8797	-3.67997	EQ	YES	0.05	1.35782	-1.31233	1.58052	NOT_EXPR	VARIABLE
STAC3	STAC3	chr12	57637242	57644969	SH3 and cysteine rich domain 3	246329	http://www.ncbi.nlm.nih.gov/gene/?term=246329&report=generif		15232	3.51887	3.84108	1.6681	3.44122	8.20802	3.57344	2.87567	1.8432	1.4582	1.99232	0.955826	2.10361	2.97078	2.65034	0.00257523	0.0629308	3.8752	1.99632	2.04333	0.681235	-1.87888	-3.67788	EQ	YES	0.05	1.35782	2.93576	1.75831	NOT_EXPR	VARIABLE
OAS1	OAS1	chr12	113344739	113357712	2'-5'-oligoadenylate synthetase 1, 40/46kDa	4938	http://www.ncbi.nlm.nih.gov/gene/?term=4938&report=generif		10721	6.9101	6.18617	5.18338	4.52165	3.93348	5.90607	6.17402	4.12038	5.192	4.52393	0.226488	3.54108	2.55356	5.51076	0.0316991	0.222462	5.54498	3.66688	1.04687	1.81465	-1.8781	-3.6759	EQ	YES	0.05	1.35782	4.60593	1.7249	NOT_EXPR	VARIABLE
TMEM71	TMEM71	chr8	133722192	133772914	transmembrane protein 71	137835	http://www.ncbi.nlm.nih.gov/gene/?term=137835&report=generif		16272	2.78399	3.49252	2.41963	3.48734	-0.488539	3.41186	1.26561	0.697525	0.556561	-0.972364	-1.78457	0.828806	2.46189	1.43862	0.0216784	0.183404	2.33892	0.460924	1.48054	1.42926	-1.87799	-3.67563	EQ	YES	0.05	1.35782	1.39992	1.70413	NOT_EXPR	VARIABLE
CHIA	CHIA	chr1	111833474	111863188	chitinase, acidic	27159	http://www.ncbi.nlm.nih.gov/gene/?term=27159&report=generif		3066	-6.12396	-3.06248	-6.12396	-2.95377	-5.5561	-6.12396	3.16584	-6.12396	-6.12396	-6.12396	-6.07443	-6.12396	-4.03234	-5.31978	0.274221	0.627739	-3.82548	-5.7032	3.39275	0.794223	-1.87771	-3.67492	EQ	NO	0.05	1.35782	-4.76434	2.55989	NOT_EXPR	VARIABLE
IER3	IER3	chr6	30710976	30712327	immediate early response 3	8870	http://www.ncbi.nlm.nih.gov/gene/?term=8870&report=generif		7307	6.20658	6.48042	7.82174	6.67058	4.18226	6.32069	5.95531	2.81733	3.49569	4.83999	2.97305	5.90104	5.81756	4.65021	0.00259356	0.0632107	6.23394	4.35641	1.08534	1.28221	-1.87753	-3.67445	EQ	YES	0.05	1.35782	5.29518	1.50051	EXPR	VARIABLE
BEST1	BEST1	chr11	61717356	61731935	bestrophin 1	7439	http://www.ncbi.nlm.nih.gov/gene/?term=7439&report=generif		1435	3.81891	3.27735	3.6437	3.02724	2.86378	4.86252	3.49608	1.06462	1.21415	3.94652	-0.8903	1.36782	2.59616	2.55127	0.00321609	0.0713131	3.56994	1.69289	0.661118	1.52938	-1.87705	-3.67322	EQ	YES	0.05	1.35782	2.63142	1.49327	NOT_EXPR	VARIABLE
SLC51B	SLC51B	chr15	65337708	65345734	solute carrier family 51, beta subunit	123264	http://www.ncbi.nlm.nih.gov/gene/?term=123264&report=generif		14577	-0.334401	1.01114	-6.12396	-6.12396	-4.26561	-4.9387	0.388006	-6.12396	-6.12396	-2.65057	-6.07443	-5.33494	-6.12396	-1.09226	0.263485	0.61559	-2.9125	-4.78915	3.14903	2.06299	-1.87666	-3.67223	EQ	NO	0.05	1.35782	-3.85083	2.73665	NOT_EXPR	VARIABLE
IKZF1	IKZF1	chr7	50344378	50472798	IKAROS family zinc finger 1 (Ikaros)	10320	http://www.ncbi.nlm.nih.gov/gene/?term=10320&report=generif		7425	5.05298	5.27853	3.34437	3.66148	3.42541	4.90048	3.67484	2.85857	3.13501	1.74022	0.735782	1.33393	2.57271	3.8265	0.00917636	0.115906	4.19116	2.31467	0.844474	1.08825	-1.87648	-3.67179	EQ	YES	0.05	1.35782	3.25292	1.35046	NOT_EXPR	VARIABLE			IKZF1	IKAROS family zinc finger 1 (Ikaros)	TSG	Transcriptional Regulation	Cell Fate	IKZF1	IKAROS family zinc finger 1 (Ikaros)	Nucleus
ZBP1	ZBP1	chr20	56178902	56195632	Z-DNA binding protein 1	81030	http://www.ncbi.nlm.nih.gov/gene/?term=81030&report=generif		17643	3.05173	2.52992	1.23	0.469102	-0.822687	2.08128	0.811107	-0.365239	0.865393	-1.77177	-1.59852	-1.81612	-0.00891168	0.942216	0.0511339	0.279618	1.33578	-0.536137	1.33059	1.20767	-1.87192	-3.66019	EQ	YES	0.05	1.35782	0.399821	1.56003	NOT_EXPR	VARIABLE
SYK	SYK	chr9	93564012	93660842	spleen tyrosine kinase	6850	http://www.ncbi.nlm.nih.gov/gene/?term=6850&report=generif		15438	6.29934	6.42696	4.45409	5.77491	4.98453	6.62779	4.3568	4.69692	3.5613	2.8212	0.976989	3.39474	5.63231	4.79678	0.0316169	0.222139	5.56063	3.69718	0.956252	1.54002	-1.86345	-3.63878	EQ	YES	0.05	1.35782	4.6289	1.56574	NOT_EXPR	VARIABLE								SYK	spleen tyrosine kinase	Cytoplasm
ROS1	ROS1	chr6	117609530	117747018	c-ros oncogene 1 , receptor tyrosine kinase	6098	http://www.ncbi.nlm.nih.gov/gene/?term=6098&report=generif		13445	-0.208708	-0.972364	1.79958	-2.51391	-6.12396	3.01276	2.03553	-6.12396	-4.32268	-5.24722	-6.07443	0.90457	2.50202	2.34871	0.446027	0.772965	-0.424439	-2.28757	3.16252	4.01215	-1.86313	-3.63796	EQ	NO	0.05	1.35782	-1.356	3.60281	NOT_EXPR	VARIABLE								ROS1	ROS proto-oncogene 1 , receptor tyrosine kinase	Plasma Membrane
TM4SF4	TM4SF4	chr3	149192368	149221181	transmembrane 4 L six family member 4	7104	http://www.ncbi.nlm.nih.gov/gene/?term=7104&report=generif		16018	-1.98479	-5.24722	-5.19768	-2.95377	-5.5561	-3.97338	-3.00716	-6.12396	-6.12396	-6.12396	-6.07443	-6.12396	-6.12396	-4.26561	0.00355757	0.0750722	-3.98858	-5.8514	1.3876	0.699511	-1.86282	-3.63717	EQ	YES	0.05	1.35782	-4.91999	1.43135	NOT_EXPR	VARIABLE
PKD1L2	PKD1L2	chr16	81134484	81253975	polycystic kidney disease 1-like 2	114780	http://www.ncbi.nlm.nih.gov/gene/?term=114780&report=generif		11855	0.0170274	6.49061	-3.79494	-4.51367	2.5808	0.615822	3.4179	0.372699	3.28624	-0.927813	-4.03993	-1.81612	-6.12396	1.0297	0.390137	0.730798	0.68765	-1.17417	3.92248	3.17098	-1.86182	-3.63465	EQ	NO	0.05	1.35782	-0.243259	3.56023	NOT_EXPR	VARIABLE
SIGLEC14	SIGLEC14	chr19	52145806	52150132	sialic acid binding Ig-like lectin 14	100049587	http://www.ncbi.nlm.nih.gov/gene/?term=100049587&report=generif		14207	2.35261	2.88834	0.319938	1.86864	-0.368276	1.66039	1.86248	0.542098	0.14372	0.316376	-1.99043	-1.13804	-0.506224	0.192772	0.00390277	0.0781447	1.51202	-0.348533	1.14232	0.92328	-1.86055	-3.63146	EQ	YES	0.05	1.35782	0.581743	1.38841	NOT_EXPR	VARIABLE
COL4A4	COL4A4	chr2	227867427	228029275	collagen, type IV, alpha 4	1286	http://www.ncbi.nlm.nih.gov/gene/?term=1286&report=generif		3435	3.52254	1.39784	2.60819	-1.88484	4.32773	4.1772	-1.50694	-0.548785	-1.74725	2.70881	-1.44017	-2.05565	-2.18564	4.89154	0.178046	0.513036	1.80596	-0.0538789	2.59282	2.75909	-1.85984	-3.62967	EQ	NO	0.05	1.35782	0.876041	2.74728	NOT_EXPR	VARIABLE
GZMH	GZMH	chr14	25075686	25078926	granzyme H (cathepsin G-like 2, protein h-CCPX)	2999	http://www.ncbi.nlm.nih.gov/gene/?term=2999&report=generif		6710	2.22596	3.04563	1.73965	1.6463	-0.147171	2.78575	2.4035	1.32673	0.950982	-1.83467	0.0785014	-0.243397	-0.879012	1.28288	0.00752761	0.104643	1.95709	0.097431	1.0579	1.18659	-1.85966	-3.62921	EQ	YES	0.05	1.35782	1.02726	1.44826	NOT_EXPR	VARIABLE
PTPRC	PTPRC	chr1	198608098	198726605	protein tyrosine phosphatase, receptor type, C	5788	http://www.ncbi.nlm.nih.gov/gene/?term=5788&report=generif		12709	7.24249	7.14651	5.47057	6.17052	5.76715	7.33025	5.96071	5.19187	5.25146	3.95127	2.88163	4.33039	4.33932	6.12655	0.00401241	0.0793043	6.44117	4.58178	0.777878	1.05016	-1.85939	-3.62853	EQ	YES	0.05	1.35782	5.51148	1.31114	EXPR	VARIABLE								PTPRC	protein tyrosine phosphatase, receptor type, C	Plasma Membrane
KIAA1244	KIAA1244	chr6	138483053	138665800	KIAA1244	57221	http://www.ncbi.nlm.nih.gov/gene/?term=57221&report=generif		8008	1.54714	0.707957	5.21828	3.14591	5.05132	3.7247	3.17295	1.17998	3.4334	-0.879847	-1.18208	1.76226	2.75158	2.48784	0.139693	0.457629	3.22404	1.36473	1.66923	1.78795	-1.8593	-3.62832	EQ	YES	0.05	1.35782	2.29438	1.9215	NOT_EXPR	VARIABLE
SUSD5	SUSD5	chr3	33191537	33260707	sushi domain containing 5	26032	http://www.ncbi.nlm.nih.gov/gene/?term=26032&report=generif		15407	0.454266	6.78157	3.00976	-2.95377	3.40412	-0.691035	3.45532	0.860245	0.0599663	-1.21553	1.73947	-0.962232	-0.879012	0.843816	0.113853	0.415678	1.92289	0.0638176	3.21719	1.1276	-1.85907	-3.62775	EQ	NO	0.05	1.35782	0.993354	2.50886	NOT_EXPR	VARIABLE
TUBA4A	TUBA4A	chr2	220114433	220119330	tubulin, alpha 4a	7277	http://www.ncbi.nlm.nih.gov/gene/?term=7277&report=generif		16838	2.25917	5.27669	5.30753	5.49007	5.60733	4.90549	6.64212	1.22289	1.84399	4.61287	3.47394	1.47085	5.31915	4.53217	0.0935741	0.379766	5.06977	3.21084	1.35177	1.68689	-1.85893	-3.6274	EQ	YES	0.05	1.35782	4.1403	1.75701	NOT_EXPR	VARIABLE
LRRC25	LRRC25	chr19	18501954	18508415	leucine rich repeat containing 25	126364	http://www.ncbi.nlm.nih.gov/gene/?term=126364&report=generif		8812	4.07424	5.3832	3.03846	4.62584	2.59202	5.09106	3.56157	3.49378	2.35979	1.49803	-0.346147	1.98026	3.41133	2.96845	0.0304154	0.218623	4.05234	2.19507	1.04729	1.34046	-1.85727	-3.62321	EQ	YES	0.05	1.35782	3.12371	1.50473	NOT_EXPR	VARIABLE
P2RY6	P2RY6	chr11	72975550	73009670	pyrimidinergic receptor P2Y, G-protein coupled, 6	5031	http://www.ncbi.nlm.nih.gov/gene/?term=5031&report=generif		11273	4.06113	3.99656	2.75485	3.49342	1.32712	4.73786	1.91697	2.01901	1.30283	0.811933	-0.988771	1.74524	1.22752	3.17141	0.00547582	0.0909365	3.18399	1.32703	1.23675	1.2711	-1.85696	-3.62244	EQ	YES	0.05	1.35782	2.25551	1.54274	NOT_EXPR	VARIABLE
GPR65	GPR65	chr14	88471468	88481155	G protein-coupled receptor 65	8477	http://www.ncbi.nlm.nih.gov/gene/?term=8477&report=generif		6502	5.24577	4.66645	2.06966	3.82792	1.37726	4.94887	2.71053	2.59976	1.9225	0.141468	0.296298	1.18754	2.73324	2.9872	0.0675883	0.321783	3.54949	1.69543	1.51509	1.17228	-1.85406	-3.61517	EQ	YES	0.05	1.35782	2.62246	1.6184	NOT_EXPR	VARIABLE
HLA-B	HLA-B	chr6	31321649	31324989	major histocompatibility complex, class I, B	3106	http://www.ncbi.nlm.nih.gov/gene/?term=3106&report=generif		6993	10.9586	10.5296	11.3093	8.97887	8.51774	9.92251	10.7976	8.01594	8.64311	7.70576	7.21269	9.26039	7.85666	9.34639	0.00383912	0.0774602	10.1449	8.29156	1.05267	0.811082	-1.85333	-3.61333	EQ	YES	0.05	1.35782	9.21823	1.31902	EXPR	VARIABLE
ENTHD1	ENTHD1	chr22	40139049	40289794	ENTH domain containing 1	150350	http://www.ncbi.nlm.nih.gov/gene/?term=150350&report=generif		4911	-4.04751	3.9515	-3.79494	1.1458	-5.24722	-3.97338	-1.18057	-6.12396	-3.70374	-2.50826	-6.07443	-2.62496	-1.61968	-3.46443	0.303807	0.657844	-1.87805	-3.73135	3.35997	1.75432	-1.8533	-3.61327	EQ	NO	0.05	1.35782	-2.8047	2.74876	NOT_EXPR	VARIABLE
CLDN1	CLDN1	chr3	190023490	190040235	claudin 1	9076	http://www.ncbi.nlm.nih.gov/gene/?term=9076&report=generif		3197	3.90037	0.42165	-1.1372	1.08092	6.0536	4.21266	-0.831725	-2.57172	-2.84174	1.89017	-1.30893	-0.683211	1.5437	4.70189	0.258157	0.609548	1.95718	0.104308	2.77257	2.73425	-1.85287	-3.61219	EQ	NO	0.05	1.35782	1.03074	2.81473	NOT_EXPR	VARIABLE
LILRA5	LILRA5	chr19	54818353	54824409	leukocyte immunoglobulin-like receptor, subfamily A (with TM domain), member 5	353514	http://www.ncbi.nlm.nih.gov/gene/?term=353514&report=generif		8593	1.0875	2.76383	1.69134	1.93016	-0.99767	3.51887	1.76473	0.831745	1.15969	-1.28462	-1.59852	-1.43374	1.15149	-0.0321781	0.034569	0.23241	1.67982	-0.172306	1.42285	1.25279	-1.85213	-3.61032	EQ	YES	0.05	1.35782	0.753758	1.60696	NOT_EXPR	VARIABLE
UCP2	UCP2	chr11	73685716	73693889	uncoupling protein 2 (mitochondrial, proton carrier)	7351	http://www.ncbi.nlm.nih.gov/gene/?term=7351&report=generif		17023	5.81329	6.50542	4.7716	4.91867	5.24237	6.2198	5.86307	4.50592	4.75957	3.66102	1.76146	2.77177	4.3376	4.59619	0.00532043	0.0899002	5.61917	3.7705	0.657573	1.1231	-1.84867	-3.60168	EQ	YES	0.05	1.35782	4.69484	1.30455	NOT_EXPR	VARIABLE
LRRC14B	LRRC14B	chr5	191626	195468	leucine rich repeat containing 14B	389257	http://www.ncbi.nlm.nih.gov/gene/?term=389257&report=generif		8802	-2.86369	-3.06248	-6.12396	-3.60468	2.24381	-6.12396	-1.61968	-6.12396	-6.12396	-5.24722	-6.07443	-1.81612	-2.56157	-6.12396	0.0265909	0.203875	-3.02209	-4.86731	2.86664	1.86928	-1.84522	-3.59308	EQ	NO	0.05	1.35782	-3.9447	2.51439	NOT_EXPR	VARIABLE
TFEC	TFEC	chr7	115575202	115670867	transcription factor EC	22797	http://www.ncbi.nlm.nih.gov/gene/?term=22797&report=generif		15842	6.04896	5.34443	2.68286	5.3396	2.22596	5.27128	3.10208	2.85119	2.475	1.53696	1.17159	1.80877	3.62264	3.64443	0.0522683	0.28258	4.28788	2.44437	1.55588	0.986768	-1.84351	-3.58882	EQ	YES	0.05	1.35782	3.36612	1.57533	NOT_EXPR	VARIABLE
AQP3	AQP3	chr9	33441152	33447631	aquaporin 3 (Gill blood group)	360	http://www.ncbi.nlm.nih.gov/gene/?term=360&report=generif		843	4.16502	4.31436	4.00422	0.119106	0.475119	3.98472	3.3958	1.89995	-0.0881844	2.32835	-0.8903	1.34704	-0.377059	3.33653	0.0608902	0.306299	2.92262	1.07948	1.81899	1.56864	-1.84315	-3.58792	EQ	YES	0.05	1.35782	2.00105	1.8914	NOT_EXPR	VARIABLE
CDCA7L	CDCA7L	chr7	21940517	21985542	cell division cycle associated 7-like	55536	http://www.ncbi.nlm.nih.gov/gene/?term=55536&report=generif		2797	5.5271	6.21032	4.79989	2.8102	5.42982	5.3346	6.08247	5.16913	4.0828	1.47526	3.67627	3.38459	2.11127	3.41145	0.0018577	0.0527525	5.17063	3.33011	1.14329	1.22501	-1.84052	-3.58139	EQ	YES	0.05	1.35782	4.25037	1.4859	NOT_EXPR	VARIABLE
S100A5	S100A5	chr1	153509623	153514241	S100 calcium binding protein A5	6276	http://www.ncbi.nlm.nih.gov/gene/?term=6276&report=generif		13693	-1.98479	-0.274448	-1.82514	-0.618983	-2.8652	-1.78387	-3.44257	-3.46443	-4.32268	-5.24722	-6.07443	-1.71712	0.467646	-5.31978	0.0520954	0.282377	-1.82786	-3.66828	1.12431	2.32353	-1.84043	-3.58116	EQ	NO	0.05	1.35782	-2.74807	1.99677	NOT_EXPR	VARIABLE
NCKAP1L	NCKAP1L	chr12	54891495	54936899	NCK-associated protein 1-like	3071	http://www.ncbi.nlm.nih.gov/gene/?term=3071&report=generif		10114	6.45266	6.28696	4.3852	5.93057	4.2984	6.48474	4.71172	4.3381	3.95479	2.94248	1.27837	3.29295	4.598	5.2842	0.0202682	0.177176	5.50718	3.66984	0.999136	1.31565	-1.83734	-3.5735	EQ	YES	0.05	1.35782	4.58851	1.47259	NOT_EXPR	VARIABLE
MLPH	MLPH	chr2	238395878	238463961	melanophilin	79083	http://www.ncbi.nlm.nih.gov/gene/?term=79083&report=generif		9501	-1.33261	8.0988	1.05494	2.68686	2.55588	3.79006	5.51398	-3.46443	0.620519	2.29117	-0.231229	2.99971	3.50304	3.79058	0.304152	0.658202	3.19542	1.35848	3.04206	2.59519	-1.83694	-3.57251	EQ	NO	0.05	1.35782	2.27695	2.8789	NOT_EXPR	VARIABLE
GUCY2C	GUCY2C	chr12	14765568	14849519	guanylate cyclase 2C (heat stable enterotoxin receptor)	2984	http://www.ncbi.nlm.nih.gov/gene/?term=2984&report=generif		6689	-2.86369	-3.7139	-1.63854	-4.51367	-2.57172	-2.07634	-0.263341	-4.12278	-3.70374	-3.91215	-6.07443	-5.33494	-6.12396	-1.22625	0.0153536	0.152866	-2.52017	-4.35689	1.38968	1.70827	-1.83672	-3.57197	EQ	YES	0.05	1.35782	-3.43853	1.77382	NOT_EXPR	VARIABLE
LYZ	LYZ	chr12	69742134	69748013	lysozyme	4069	http://www.ncbi.nlm.nih.gov/gene/?term=4069&report=generif		8970	6.51377	8.63269	7.07163	7.64825	6.20605	7.08066	5.52941	5.05577	4.58311	4.3943	2.94741	6.06277	5.76666	7.01796	0.00955704	0.117745	6.95464	5.11828	1.00934	1.31962	-1.83636	-3.57107	EQ	YES	0.05	1.35782	6.03646	1.4771	EXPR	VARIABLE
HSPB3	HSPB3	chr5	53751431	53752214	heat shock 27kDa protein 3	8988	http://www.ncbi.nlm.nih.gov/gene/?term=8988&report=generif		7220	-6.12396	2.68843	-2.93168	-1.18057	3.89973	-3.97338	-2.45184	-3.46443	-6.12396	-6.12396	-6.07443	0.956424	2.16844	-4.26561	0.414113	0.75023	-1.43904	-3.27536	3.58772	3.47906	-1.83632	-3.57098	EQ	NO	0.05	1.35782	-2.3572	3.52634	NOT_EXPR	VARIABLE
HR	HR	chr8	21971932	21988565	hair growth associated	55806	http://www.ncbi.nlm.nih.gov/gene/?term=55806&report=generif		7145	0.913556	-0.419533	2.01222	2.32348	6.8491	0.0762153	2.98799	-2.10182	0.28232	1.74022	5.89416	-3.00716	-1.0217	0.123105	0.112626	0.414206	2.10615	0.272732	2.42388	2.93962	-1.83341	-3.5638	EQ	NO	0.05	1.35782	1.18944	2.75771	NOT_EXPR	VARIABLE
HRASLS5	HRASLS5	chr11	63228876	63258680	HRAS-like suppressor family, member 5	117245	http://www.ncbi.nlm.nih.gov/gene/?term=117245&report=generif		7149	1.3018	3.02807	0.87816	-2.95377	0.697525	1.34526	5.46359	4.2981	4.13804	1.95858	-6.07443	-2.32544	-6.12396	1.07294	0.46043	0.782724	1.39438	-0.436594	2.54614	4.45457	-1.83097	-3.55777	EQ	NO	0.05	1.35782	0.478892	3.6129	NOT_EXPR	VARIABLE
ISG15	ISG15	chr1	948847	949919	ISG15 ubiquitin-like modifier	9636	http://www.ncbi.nlm.nih.gov/gene/?term=9636&report=generif		7660	7.73974	6.47357	6.04212	6.61045	4.23778	7.05158	7.99273	3.93044	5.30541	4.66756	3.47867	3.96589	5.86938	6.1218	0.00919011	0.115906	6.59257	4.76274	1.24831	1.0289	-1.82983	-3.55496	EQ	YES	0.05	1.35782	5.67765	1.45233	EXPR	VARIABLE
LAIR2	LAIR2	chr19	55014013	55021900	leukocyte-associated immunoglobulin-like receptor 2	3904	http://www.ncbi.nlm.nih.gov/gene/?term=3904&report=generif		8406	0.481716	-1.80882	-2.68	-0.618983	-3.76343	-0.164835	-1.18057	-2.29861	-2.28103	-3.12106	-6.07443	-3.59563	-3.1173	-2.04495	0.00915965	0.11584	-1.3907	-3.219	1.47847	1.37965	-1.8283	-3.55118	EQ	YES	0.05	1.35782	-2.30485	1.66953	NOT_EXPR	VARIABLE
EPSTI1	EPSTI1	chr13	43460524	43566407	epithelial stromal interaction 1 (breast)	94240	http://www.ncbi.nlm.nih.gov/gene/?term=94240&report=generif		4974	6.43675	6.03808	4.8045	4.9455	3.98337	5.32424	5.25374	2.27291	4.4055	4.26976	0.599636	3.54108	3.86707	5.03361	0.00886388	0.114379	5.25517	3.42708	0.809356	1.51556	-1.82809	-3.55066	EQ	YES	0.05	1.35782	4.34112	1.50406	NOT_EXPR	VARIABLE
FCGR3B	FCGR3B	chr1	161592988	161601753	Fc fragment of IgG, low affinity IIIb, receptor (CD16b)	2215	http://www.ncbi.nlm.nih.gov/gene/?term=2215&report=generif		5567	-0.695292	0.0530678	4.15395	0.675331	-2.50826	0.177121	0.621326	-0.0782265	2.42223	-4.26561	-4.03993	-3.2527	-0.00891168	-1.09226	0.155608	0.481557	0.353891	-1.47363	2.00124	2.482	-1.82752	-3.54927	EQ	NO	0.05	1.35782	-0.559869	2.3645	NOT_EXPR	VARIABLE
P2RY12	P2RY12	chr3	151054631	151102600	purinergic receptor P2Y, G-protein coupled, 12	64805	http://www.ncbi.nlm.nih.gov/gene/?term=64805&report=generif		11268	2.8212	2.75669	0.541638	4.08696	-3.1173	3.2655	-1.38501	0.880114	3.95479	-0.602248	-4.03993	-4.27315	-0.0808385	0.35231	0.132042	0.445246	1.28138	-0.544135	2.68827	2.86986	-1.82552	-3.54434	EQ	NO	0.05	1.35782	0.368624	2.83442	NOT_EXPR	VARIABLE
FERMT3	FERMT3	chr11	63974152	63991363	fermitin family member 3	83706	http://www.ncbi.nlm.nih.gov/gene/?term=83706&report=generif		5602	6.24365	7.11014	5.33663	6.49204	4.52894	6.36875	4.93579	4.39875	3.94338	3.78458	1.83083	3.60509	5.26601	5.41214	0.00400165	0.0791767	5.85942	4.0344	0.937031	1.20128	-1.82502	-3.54313	EQ	YES	0.05	1.35782	4.94691	1.40286	NOT_EXPR	VARIABLE
CPA6	CPA6	chr8	68334405	68658620	carboxypeptidase A6	57094	http://www.ncbi.nlm.nih.gov/gene/?term=57094&report=generif		3534	0.0584321	-2.05479	-2.29861	-1.50694	-2.65509	-3.03333	-3.93518	-2.57172	-2.51391	-6.12396	-4.03993	-6.12396	-2.56157	-4.26561	0.0592488	0.301142	-2.20364	-4.02866	1.25989	1.60241	-1.82502	-3.54312	EQ	YES	0.05	1.35782	-3.11615	1.67763	NOT_EXPR	VARIABLE
C1QB	C1QB	chr1	22979682	22988029	complement component 1, q subcomponent, B chain	713	http://www.ncbi.nlm.nih.gov/gene/?term=713&report=generif		1923	9.44635	9.29385	6.92457	7.94851	6.95395	9.48069	7.37411	6.95371	7.04677	6.15088	3.30994	6.26393	6.52353	8.3987	0.0493196	0.274584	8.20315	6.37821	1.17719	1.54708	-1.82494	-3.54292	EQ	YES	0.05	1.35782	7.29068	1.62509	EXPR	VARIABLE
HSD11B1	HSD11B1	chr1	209859525	209908295	hydroxysteroid (11-beta) dehydrogenase 1	3290	http://www.ncbi.nlm.nih.gov/gene/?term=3290&report=generif		7175	1.57637	5.40514	-0.972364	3.82038	-1.06663	1.86248	2.07854	-2.29861	-2.51391	4.80574	-1.18208	-0.962232	-2.56157	4.64724	0.337879	0.686037	1.81484	-0.00934546	2.3492	3.29595	-1.82419	-3.54108	EQ	NO	0.05	1.35782	0.90275	2.90806	NOT_EXPR	VARIABLE
DOCK2	DOCK2	chr5	169064251	169510386	dedicator of cytokinesis 2	1794	http://www.ncbi.nlm.nih.gov/gene/?term=1794&report=generif		4437	5.61127	5.82578	4.33775	5.10717	4.43437	5.85929	4.28482	3.82931	3.62237	2.9081	0.806881	3.12069	3.70281	4.71032	0.00402796	0.0793561	5.06578	3.24293	0.712406	1.21887	-1.82285	-3.5378	EQ	YES	0.05	1.35782	4.15435	1.34704	NOT_EXPR	VARIABLE
GNA15	GNA15	chr19	3136191	3163766	guanine nucleotide binding protein (G protein), alpha 15 (Gq class)	2769	http://www.ncbi.nlm.nih.gov/gene/?term=2769&report=generif		6296	5.15327	4.71045	2.91272	5.04715	1.57006	5.22826	3.63396	2.96649	2.35979	1.20007	0.0320004	1.70403	3.71357	3.52509	0.0384645	0.244858	4.03655	2.21443	1.39352	1.32944	-1.82212	-3.536	EQ	YES	0.05	1.35782	3.12549	1.61427	NOT_EXPR	VARIABLE
CD180	CD180	chr5	66478104	66492617	CD180 molecule	4064	http://www.ncbi.nlm.nih.gov/gene/?term=4064&report=generif		2677	3.59017	4.73479	1.50476	2.54015	1.18316	4.73504	3.02431	2.44445	1.51443	-0.194062	-0.172552	1.84399	1.51497	1.61231	0.0236199	0.193068	3.04462	1.22336	1.42027	1.01283	-1.82126	-3.5339	EQ	YES	0.05	1.35782	2.13399	1.51575	NOT_EXPR	VARIABLE
C1orf162	C1orf162	chr1	112016604	112021134	chromosome 1 open reading frame 162	128346	http://www.ncbi.nlm.nih.gov/gene/?term=128346&report=generif		1880	5.11255	5.11667	3.65651	5.64576	3.03172	5.69401	3.83633	2.82052	3.33295	2.30577	0.865393	1.45224	4.16332	4.40605	0.0339821	0.230485	4.58479	2.76375	1.06077	1.32393	-1.82104	-3.53337	EQ	YES	0.05	1.35782	3.67427	1.49035	NOT_EXPR	VARIABLE
ASB5	ASB5	chr4	177134826	177190373	ankyrin repeat and SOCS box containing 5	140458	http://www.ncbi.nlm.nih.gov/gene/?term=140458&report=generif		1054	-6.12396	5.52914	-5.19768	-3.60468	4.91054	-3.97338	-6.12396	-6.12396	-4.32268	-5.24722	-6.07443	-2.62496	1.3373	-4.26561	0.691614	0.925373	-2.08343	-3.90308	5.08434	2.60948	-1.81965	-3.52996	EQ	NO	0.05	1.35782	-2.99325	3.99566	NOT_EXPR	VARIABLE
TESPA1	TESPA1	chr12	55342087	55378530	thymocyte expressed, positive selection associated 1	9840	http://www.ncbi.nlm.nih.gov/gene/?term=9840&report=generif		15797	1.81961	2.3378	1.30846	0.886103	-0.0881844	2.19954	1.42339	1.79986	0.651469	-1.91277	-2.50393	-1.01045	-0.879012	1.00598	0.016926	0.161627	1.41239	-0.40698	0.83481	1.59366	-1.81937	-3.52927	EQ	YES	0.05	1.35782	0.502704	1.54435	NOT_EXPR	VARIABLE
SLA2	SLA2	chr20	35240924	35274619	Src-like-adaptor 2	84174	http://www.ncbi.nlm.nih.gov/gene/?term=84174&report=generif		14265	2.72911	2.45334	1.29625	0.785086	-0.0881844	1.9395	1.84712	0.0733315	0.763257	-1.70212	-0.988771	-0.318505	-0.879012	1.28288	0.0087284	0.113721	1.56603	-0.252704	0.981295	1.04369	-1.81874	-3.52772	EQ	YES	0.05	1.35782	0.656664	1.35563	NOT_EXPR	VARIABLE
KRT1	KRT1	chr12	53068520	53074191	keratin 1	3848	http://www.ncbi.nlm.nih.gov/gene/?term=3848&report=generif		8232	-4.04751	-1.61968	1.36496	-0.618983	-1.74725	-3.45538	-2.7178	-6.12396	-1.38838	-3.60468	-6.07443	-1.27551	-6.12396	-0.971339	0.311468	0.665041	-1.83452	-3.65175	1.82906	2.45116	-1.81723	-3.52404	EQ	NO	0.05	1.35782	-2.74314	2.2817	NOT_EXPR	VARIABLE
FCRLA	FCRLA	chr1	161676762	161684142	Fc receptor-like A	84824	http://www.ncbi.nlm.nih.gov/gene/?term=84824&report=generif		5582	-0.972364	-0.0851281	-2.50589	-1.88484	-0.171544	1.92936	-3.00716	-2.29861	-2.84174	-4.26561	-4.03993	-2.50393	-0.740206	-2.72062	0.0488903	0.27361	-0.956794	-2.77295	1.69172	1.17404	-1.81616	-3.52142	EQ	YES	0.05	1.35782	-1.86487	1.68674	NOT_EXPR	VARIABLE
PLA2G16	PLA2G16	chr11	63341944	63381941	phospholipase A2, group XVI	11145	http://www.ncbi.nlm.nih.gov/gene/?term=11145&report=generif		11884	4.71676	6.64487	3.32657	2.61834	5.05928	5.25891	6.6656	5.12413	5.77831	2.14474	0.838726	1.33393	1.86224	4.49832	0.179499	0.5148	4.89862	3.08291	1.52923	1.99585	-1.81571	-3.52032	EQ	NO	0.05	1.35782	3.99077	1.95075	NOT_EXPR	VARIABLE
SLC47A1	SLC47A1	chr17	19437167	19482346	solute carrier family 47 (multidrug and toxin extrusion), member 1	55244	http://www.ncbi.nlm.nih.gov/gene/?term=55244&report=generif		14561	0.481716	2.50794	2.5198	-0.256051	3.48734	1.9515	3.44705	0.485596	0.839637	1.83673	-0.706174	0.0441673	-1.38164	0.323184	0.00663406	0.0991802	2.0199	0.205929	1.42763	1.04336	-1.81397	-3.51608	EQ	YES	0.05	1.35782	1.11291	1.52611	NOT_EXPR	VARIABLE
OSMR	OSMR	chr5	38845960	38935743	oncostatin M receptor	9180	http://www.ncbi.nlm.nih.gov/gene/?term=9180&report=generif		11209	8.51322	7.96625	7.73345	8.35489	5.42133	8.08661	7.90438	4.3381	4.5379	6.01031	5.27439	7.39508	6.65135	7.08259	0.00238177	0.0607371	7.71145	5.89853	1.04442	1.2177	-1.81292	-3.51352	EQ	YES	0.05	1.35782	6.80499	1.43968	EXPR	VARIABLE
LAT2	LAT2	chr7	73624087	73644164	linker for activation of T cells family, member 2	7462	http://www.ncbi.nlm.nih.gov/gene/?term=7462&report=generif		8448	5.99575	5.28948	3.76336	5.36859	2.99072	5.00942	3.49978	2.70067	3.06963	1.9861	0.806881	2.57943	4.62622	3.466	0.0119079	0.134263	4.55959	2.74785	1.13068	1.19204	-1.81174	-3.51065	EQ	YES	0.05	1.35782	3.65372	1.45932	NOT_EXPR	VARIABLE
SIGLEC1	SIGLEC1	chr20	3667617	3687775	sialic acid binding Ig-like lectin 1, sialoadhesin	6614	http://www.ncbi.nlm.nih.gov/gene/?term=6614&report=generif		14203	7.17805	7.8993	5.87757	6.91381	5.99996	7.61033	5.43952	5.58066	5.68115	4.90676	1.51064	4.99789	5.17526	6.40583	0.0085626	0.112409	6.70265	4.89403	0.939547	1.57659	-1.80862	-3.50308	EQ	YES	0.05	1.35782	5.79834	1.56055	EXPR	VARIABLE
CXorf21	CXorf21	chrX	30576941	30596033	chromosome X open reading frame 21	80231	http://www.ncbi.nlm.nih.gov/gene/?term=80231&report=generif		3850	3.74752	2.87567	1.27304	2.88325	0.274744	3.33383	1.44918	1.20586	1.49061	-1.15197	-1.30893	-0.452413	2.09518	1.30383	0.0379211	0.243192	2.26246	0.454597	1.27188	1.38829	-1.80787	-3.50124	EQ	YES	0.05	1.35782	1.35853	1.58623	NOT_EXPR	VARIABLE
NPPB	NPPB	chr1	11917521	11918992	natriuretic peptide B	4879	http://www.ncbi.nlm.nih.gov/gene/?term=4879&report=generif		10498	-3.2909	-6.12396	-4.26561	-6.12396	-5.24722	-0.164835	-0.911402	-6.12396	-6.12396	-6.12396	-6.07443	-3.91215	-6.12396	-4.26561	0.119636	0.426136	-3.73255	-5.53543	2.41173	0.993599	-1.80288	-3.48915	EQ	NO	0.05	1.35782	-4.63399	2.00381	NOT_EXPR	VARIABLE
CD86	CD86	chr3	121774209	121839988	CD86 molecule	942	http://www.ncbi.nlm.nih.gov/gene/?term=942&report=generif		2748	5.67573	5.91833	2.84498	5.3734	2.69019	5.57051	4.22939	4.18654	2.51899	1.05426	0.564553	2.44181	5.02236	3.89533	0.0722723	0.332612	4.61465	2.81198	1.37226	1.64885	-1.80267	-3.48866	EQ	YES	0.05	1.35782	3.71331	1.73171	NOT_EXPR	VARIABLE
S100A1	S100A1	chr1	153600873	153604513	S100 calcium binding protein A1	6271	http://www.ncbi.nlm.nih.gov/gene/?term=6271&report=generif		13683	-0.603955	1.75352	-2.68	-3.60468	4.57868	-1.6267	-3.00716	-4.12278	-3.12428	-3.91215	-1.18208	-4.27315	0.518745	-1.71076	0.265376	0.618124	-0.741469	-2.54378	2.95581	1.80834	-1.80231	-3.48778	EQ	NO	0.05	1.35782	-1.64262	2.53302	NOT_EXPR	VARIABLE
A4GALT	A4GALT	chr22	43088127	43116876	alpha 1,4-galactosyltransferase	53947	http://www.ncbi.nlm.nih.gov/gene/?term=53947&report=generif		6	5.08651	6.38011	5.49942	6.13908	4.55166	4.723	3.4862	2.87373	3.81632	3.59207	1.95016	4.07364	1.42933	5.51747	0.00517894	0.0887216	5.12371	3.32182	0.993421	1.37643	-1.80189	-3.48678	EQ	YES	0.05	1.35782	4.22276	1.4846	NOT_EXPR	VARIABLE
MSX2	MSX2	chr5	174151575	174157902	msh homeobox 2	4488	http://www.ncbi.nlm.nih.gov/gene/?term=4488&report=generif		9778	3.79917	3.02238	2.4738	2.44073	4.10733	3.32289	2.79759	-4.12278	-1.06663	1.92434	2.11696	4.4009	1.96893	4.13355	0.0668855	0.320382	3.1377	1.33647	0.64129	3.00409	-1.80123	-3.48517	EQ	NO	0.05	1.35782	2.23708	2.28659	NOT_EXPR	VARIABLE
SIGLEC11	SIGLEC11	chr19	50452250	50464429	sialic acid binding Ig-like lectin 11	114132	http://www.ncbi.nlm.nih.gov/gene/?term=114132&report=generif		14205	3.0809	3.11094	1.45695	1.71617	-1.28462	3.76431	1.09334	1.48892	1.3767	0.362517	-3.32758	-2.83924	0.875761	2.40699	0.0862515	0.363517	1.84828	0.049154	1.70002	2.23313	-1.79913	-3.4801	EQ	NO	0.05	1.35782	0.948718	2.12297	NOT_EXPR	VARIABLE
LAPTM5	LAPTM5	chr1	31205315	31230683	lysosomal protein transmembrane 5	7805	http://www.ncbi.nlm.nih.gov/gene/?term=7805&report=generif		8435	9.06579	9.28704	7.39321	8.74641	6.43519	8.64311	7.28556	6.60919	6.58782	5.24062	4.10233	6.61518	7.9218	7.20551	0.0189442	0.171046	8.12233	6.32606	1.07901	1.26986	-1.79627	-3.4732	EQ	YES	0.05	1.35782	7.2242	1.46639	EXPR	VARIABLE
ANKRD33B	ANKRD33B	chr5	10564435	10657928	ankyrin repeat domain 33B	651746	http://www.ncbi.nlm.nih.gov/gene/?term=651746&report=generif		671	5.67428	4.22876	4.31797	4.42182	4.93424	3.77588	3.34536	0.915689	1.22604	0.615822	3.44195	3.95454	3.31789	4.66021	0.0293878	0.214504	4.38547	2.59031	0.757856	1.63118	-1.79516	-3.47055	EQ	YES	0.05	1.35782	3.48789	1.53647	NOT_EXPR	VARIABLE
KRT17	KRT17	chr17	39775692	39780882	keratin 17	3872	http://www.ncbi.nlm.nih.gov/gene/?term=3872&report=generif		8239	-2.86369	-0.323945	0.520217	1.41433	4.72613	6.70964	0.4951	0.674851	-6.12396	1.82851	-0.533446	2.58836	1.49559	-1.8129	0.383031	0.724225	1.5254	-0.268999	3.21168	2.98057	-1.7944	-3.4687	EQ	NO	0.05	1.35782	0.628199	3.11895	NOT_EXPR	VARIABLE
VEPH1	VEPH1	chr3	156977532	157221415	ventricular zone expressed PH domain-containing 1	79674	http://www.ncbi.nlm.nih.gov/gene/?term=79674&report=generif		17257	4.86684	1.75352	-0.105242	5.88244	0.676504	4.42429	-0.0209276	1.95351	0.950982	-2.50826	0.892342	1.67408	3.33422	-1.36083	0.265476	0.6182	2.49678	0.705147	2.509	2.00412	-1.79163	-3.46206	EQ	NO	0.05	1.35782	1.60096	2.37137	NOT_EXPR	VARIABLE
GSDMC	GSDMC	chr8	130760442	130799134	gasdermin C	56169	http://www.ncbi.nlm.nih.gov/gene/?term=56169&report=generif		6610	-2.50826	2.58116	-2.05565	-0.719987	-1.5013	0.238665	3.40444	-2.29861	-3.70374	-2.08688	-1.99043	-2.50393	-1.87596	1.36381	0.0501474	0.276781	-0.0801341	-1.87082	2.29325	1.55281	-1.79069	-3.4598	EQ	NO	0.05	1.35782	-0.975478	2.09843	NOT_EXPR	VARIABLE
PDE4C	PDE4C	chr19	18318771	18359010	phosphodiesterase 4C, cAMP-specific	5143	http://www.ncbi.nlm.nih.gov/gene/?term=5143&report=generif		11532	4.21782	-0.211503	3.81957	2.07523	1.48549	1.07662	7.77952	-0.306486	0.763257	2.6833	-0.172552	2.66829	1.36723	0.731803	0.20033	0.542738	2.89182	1.10498	2.64823	1.21684	-1.78684	-3.45059	EQ	NO	0.05	1.35782	1.9984	2.18628	NOT_EXPR	VARIABLE
PODNL1	PODNL1	chr19	14042000	14064204	podocan-like 1	79883	http://www.ncbi.nlm.nih.gov/gene/?term=79883&report=generif		12066	1.66149	4.2331	3.87517	4.09014	1.34704	3.13599	5.11195	-1.06663	0.239744	1.77298	-0.285257	6.25552	4.28226	-0.251607	0.120371	0.427624	3.3507	1.56386	1.39144	2.73353	-1.78684	-3.45058	EQ	NO	0.05	1.35782	2.45728	2.28076	NOT_EXPR	VARIABLE
CSTA	CSTA	chr3	122044011	122060815	cystatin A (stefin A)	1475	http://www.ncbi.nlm.nih.gov/gene/?term=1475&report=generif		3723	2.68225	3.88861	0.541638	2.67667	-0.222908	3.35594	4.25351	0.316376	0.239744	4.16293	-1.99043	-1.81612	2.85597	0.90457	0.167238	0.497688	2.45367	0.667577	1.68496	2.25842	-1.7861	-3.44881	EQ	NO	0.05	1.35782	1.56063	2.1268	NOT_EXPR	VARIABLE
JPH2	JPH2	chr20	42740337	42816218	junctophilin 2	57158	http://www.ncbi.nlm.nih.gov/gene/?term=57158&report=generif		7765	1.27232	4.60028	1.6681	3.99949	6.76014	4.04701	3.65691	3.63971	1.19592	-0.563646	1.5605	5.19952	2.24256	0.228761	0.0910976	0.374267	3.71489	1.92905	1.84425	1.97899	-1.78585	-3.4482	EQ	NO	0.05	1.35782	2.82197	2.05816	NOT_EXPR	VARIABLE
KLRC2	KLRC2	chr12	10583206	10588592	killer cell lectin-like receptor subfamily C, member 2	3822	http://www.ncbi.nlm.nih.gov/gene/?term=3822&report=generif		8192	-1.44702	-1.24967	-1.07515	-0.419533	-2.57172	-0.882854	-0.263341	-1.42851	-4.32268	-3.91215	-1.99043	-4.27315	-3.1173	-1.36083	0.0229409	0.189468	-1.1299	-2.91501	0.765217	1.31284	-1.78511	-3.44645	EQ	YES	0.05	1.35782	-2.02245	1.38697	NOT_EXPR	VARIABLE
SAMD3	SAMD3	chr6	130465447	130686570	sterile alpha motif domain containing 3	154075	http://www.ncbi.nlm.nih.gov/gene/?term=154075&report=generif		13730	2.62195	2.73889	1.9188	0.237599	0.475119	2.57991	2.5644	0.620519	1.24118	-1.34065	-1.99043	0.143134	0.186804	1.78178	0.0163048	0.158074	1.87667	0.091762	1.07386	1.34511	-1.78491	-3.44596	EQ	YES	0.05	1.35782	0.984215	1.49166	NOT_EXPR	VARIABLE
IRF5	IRF5	chr7	128577994	128590088	interferon regulatory factor 5	3663	http://www.ncbi.nlm.nih.gov/gene/?term=3663&report=generif		7639	4.95484	5.78042	3.26457	4.54229	3.67048	5.1454	3.33645	2.82052	2.75961	2.35261	0.226488	2.87492	3.78529	3.38577	0.00878638	0.113938	4.38492	2.60074	0.978112	1.14505	-1.78418	-3.44422	EQ	YES	0.05	1.35782	3.49283	1.37976	NOT_EXPR	VARIABLE
NKG7	NKG7	chr19	51874874	51875960	natural killer cell group 7 sequence	4818	http://www.ncbi.nlm.nih.gov/gene/?term=4818&report=generif		10340	3.68063	3.67957	3.17636	2.81941	2.06677	3.58133	4.25109	2.59976	2.81712	0.641476	0.760583	-0.046829	0.569272	3.43148	0.0236961	0.193076	3.32216	1.53898	0.711379	1.36669	-1.78318	-3.44185	EQ	YES	0.05	1.35782	2.43057	1.39704	NOT_EXPR	VARIABLE
MYLK2	MYLK2	chr20	30407178	30422500	myosin light chain kinase 2	85366	http://www.ncbi.nlm.nih.gov/gene/?term=85366&report=generif		9949	0.633976	-1.61968	2.29947	1.94867	5.9644	1.14726	0.452213	0.645966	-1.28462	-0.341841	-2.22009	1.48915	1.76761	-1.71076	0.0839966	0.359069	1.54661	-0.236371	2.32597	1.58065	-1.78299	-3.44138	EQ	NO	0.05	1.35782	0.655122	2.12274	NOT_EXPR	VARIABLE
KLRC1	KLRC1	chr12	10598638	10607215	killer cell lectin-like receptor subfamily C, member 1	3821	http://www.ncbi.nlm.nih.gov/gene/?term=3821&report=generif		8191	1.9405	0.982242	0.566461	-3.60468	-2.11378	0.837158	0.188673	-1.42851	-1.74725	-2.40846	-3.32758	-3.59563	-0.262777	-0.909791	0.0138049	0.144908	-0.171918	-1.95429	1.9597	1.22866	-1.78237	-3.4399	EQ	NO	0.05	1.35782	-1.0631	1.82334	NOT_EXPR	VARIABLE
BLNK	BLNK	chr10	97951455	98031333	B-cell linker	29760	http://www.ncbi.nlm.nih.gov/gene/?term=29760&report=generif		1477	4.01946	4.46493	1.73965	2.71001	1.90315	3.27815	1.69801	1.55966	1.21415	0.270122	-0.988771	1.33393	2.03436	1.91697	0.0245621	0.196422	2.83048	1.04863	1.12786	1.0687	-1.78185	-3.43867	EQ	YES	0.05	1.35782	1.93956	1.40322	NOT_EXPR	VARIABLE								BLNK	B-cell linker	Cytoplasm
ST14	ST14	chr11	130029682	130080257	suppression of tumorigenicity 14 (colon carcinoma)	6768	http://www.ncbi.nlm.nih.gov/gene/?term=6768&report=generif		15203	3.708	4.45202	2.77945	4.69595	1.9711	6.0653	3.17295	1.76603	1.53605	4.09191	-0.41606	1.76226	3.8991	1.73267	0.024689	0.196923	3.83497	2.05314	1.36253	1.5383	-1.78183	-3.43862	EQ	YES	0.05	1.35782	2.94405	1.67445	NOT_EXPR	VARIABLE
PRRG4	PRRG4	chr11	32851481	32879669	proline rich Gla (G-carboxyglutamic acid) 4 (transmembrane)	79056	http://www.ncbi.nlm.nih.gov/gene/?term=79056&report=generif		12511	2.92966	5.06057	0.828806	2.03651	1.48549	3.43984	3.86688	0.316376	0.763257	2.37831	0.180747	0.119106	2.22455	1.197	0.0256972	0.201211	2.80682	1.02562	1.46462	0.949037	-1.7812	-3.43712	EQ	YES	0.05	1.35782	1.91622	1.50331	NOT_EXPR	VARIABLE
TLR7	TLR7	chrX	12885202	12908480	toll-like receptor 7	51284	http://www.ncbi.nlm.nih.gov/gene/?term=51284&report=generif		16004	6.12889	5.08562	2.17039	3.23831	2.43396	5.08934	2.16375	2.43321	1.6463	0.95939	0.39501	2.18602	2.67667	3.55145	0.105486	0.40204	3.75861	1.97829	1.64527	1.06988	-1.78031	-3.43501	EQ	YES	0.05	1.35782	2.86845	1.62203	NOT_EXPR	VARIABLE								TLR7	toll-like receptor 7	Plasma Membrane
MYEOV	MYEOV	chr11	69061622	69064754	myeloma overexpressed	26579	http://www.ncbi.nlm.nih.gov/gene/?term=26579&report=generif		9917	1.15662	-1.80882	-1.82514	-0.0654533	-2.48348	-0.691035	-3.00716	-4.12278	-2.28103	-3.60468	-3.32758	-3.00716	-1.0217	-3.80139	0.0133629	0.142444	-1.24635	-3.02376	1.45828	1.06477	-1.77741	-3.42809	EQ	YES	0.05	1.35782	-2.13506	1.5347	NOT_EXPR	VARIABLE
CORO1A	CORO1A	chr16	30194731	30200397	coronin, actin binding protein, 1A	11151	http://www.ncbi.nlm.nih.gov/gene/?term=11151&report=generif		3496	7.26594	6.94372	5.40025	6.03174	5.36132	6.91169	5.78402	4.55147	4.85613	4.10828	2.84928	3.94088	5.36132	5.59795	0.00635919	0.0973546	6.24267	4.46647	0.788188	0.936297	-1.77619	-3.42521	EQ	YES	0.05	1.35782	5.35457	1.24126	EXPR	VARIABLE
LCK	LCK	chr1	32716840	32751766	lymphocyte-specific protein tyrosine kinase	3932	http://www.ncbi.nlm.nih.gov/gene/?term=3932&report=generif		8478	3.33274	4.22876	3.02632	2.07523	1.88642	3.76431	3.40444	2.28878	1.84399	0.316376	0.39501	0.737311	0.356216	3.35015	0.0250389	0.198767	3.1026	1.32683	0.85543	1.18782	-1.77577	-3.42421	EQ	YES	0.05	1.35782	2.21472	1.3557	NOT_EXPR	VARIABLE								LCK	LCK proto-oncogene, Src family tyrosine kinase	Cytoplasm
DSPP	DSPP	chr4	88529681	88538025	dentin sialophosphoprotein	1834	http://www.ncbi.nlm.nih.gov/gene/?term=1834&report=generif		4534	-1.98479	-5.24722	-2.29861	-2.51391	-4.26561	-2.50589	-4.92353	-6.12396	-4.32268	-5.24722	-6.07443	-5.33494	-6.12396	-2.93921	0.0181728	0.16787	-3.39137	-5.16663	1.37129	1.18078	-1.77526	-3.423	EQ	YES	0.05	1.35782	-4.279	1.53619	NOT_EXPR	VARIABLE
CD300A	CD300A	chr17	72462522	72480937	CD300a molecule	11314	http://www.ncbi.nlm.nih.gov/gene/?term=11314&report=generif		2702	5.13355	4.50152	3.89888	5.16494	1.91953	4.94186	3.93062	3.39966	3.73308	1.96845	0.0320004	2.04475	3.8288	2.05746	0.00815804	0.109173	4.21299	2.43774	1.14065	1.34444	-1.77524	-3.42296	EQ	YES	0.05	1.35782	3.32536	1.51103	NOT_EXPR	VARIABLE
FSHR	FSHR	chr2	49189296	49381666	follicle stimulating hormone receptor	2492	http://www.ncbi.nlm.nih.gov/gene/?term=2492&report=generif		5863	-1.19433	-2.84174	-6.12396	-4.51367	-6.12396	-0.819393	-6.12396	-6.12396	-6.12396	-6.12396	-6.07443	-4.27315	-6.12396	-5.31978	0.097738	0.386603	-3.963	-5.7376	2.34938	0.710603	-1.77459	-3.42142	EQ	NO	0.05	1.35782	-4.8503	1.90484	NOT_EXPR	VARIABLE
ELL2	ELL2	chr5	95220802	95297775	elongation factor, RNA polymerase II, 2	22936	http://www.ncbi.nlm.nih.gov/gene/?term=22936&report=generif		4822	7.65664	7.68799	6.99462	6.85051	5.15939	7.54043	6.04909	4.21992	3.28624	5.32409	3.87001	5.80512	6.56905	6.48474	0.0165821	0.160004	6.84838	5.07988	0.944292	1.30367	-1.7685	-3.407	EQ	YES	0.05	1.35782	5.96413	1.42759	EXPR	VARIABLE
CLEC12B	CLEC12B	chr12	10163231	10171399	C-type lectin domain family 12, member B	387837	http://www.ncbi.nlm.nih.gov/gene/?term=387837&report=generif		3225	-0.603955	1.96166	0.917416	-1.05874	-3.1173	0.19923	-2.0707	-1.42851	-2.51391	-3.60468	1.89017	-4.27315	-4.03234	-2.1774	0.0675071	0.321646	-0.538912	-2.30569	1.74105	2.1203	-1.76678	-3.40293	EQ	NO	0.05	1.35782	-1.4223	2.07711	NOT_EXPR	VARIABLE
C1orf233	C1orf233	chr1	1533388	1535476	chromosome 1 open reading frame 233	643988	http://www.ncbi.nlm.nih.gov/gene/?term=643988&report=generif		1900	4.76857	1.19788	1.51558	4.72691	5.03572	4.17347	6.30146	0.900155	0.812759	2.888	0.923184	3.38459	4.05883	2.3848	0.078196	0.346886	3.95994	2.19319	1.89436	1.32979	-1.76675	-3.40287	EQ	NO	0.05	1.35782	3.07657	1.82011	NOT_EXPR	VARIABLE
ELOVL3	ELOVL3	chr10	103986143	103989344	ELOVL fatty acid elongase 3	83401	http://www.ncbi.nlm.nih.gov/gene/?term=83401&report=generif		4835	-0.1613	2.4982	-1.19654	0.424213	-0.99767	0.19923	5.94999	0.23134	0.42165	0.270122	-2.50393	-1.81612	-1.87596	-0.377059	0.15153	0.475001	0.959448	-0.807137	2.51238	1.22293	-1.76658	-3.40248	EQ	NO	0.05	1.35782	0.0761554	2.10802	NOT_EXPR	VARIABLE
SP8	SP8	chr7	20821894	20826508	Sp8 transcription factor	221833	http://www.ncbi.nlm.nih.gov/gene/?term=221833&report=generif		14925	-6.12396	-6.12396	-6.12396	-5.97537	3.16152	-6.12396	0.847461	-6.12396	-6.12396	-5.24722	-6.07443	-3.00716	-6.12396	-6.12396	0.903746	1	-3.78032	-5.54637	4.00821	1.1655	-1.76606	-3.40124	EQ	NO	0.05	1.35782	-4.66334	2.9802	NOT_EXPR	VARIABLE
HCK	HCK	chr20	30639991	30689657	hemopoietic cell kinase	3055	http://www.ncbi.nlm.nih.gov/gene/?term=3055&report=generif		6788	5.70065	6.14247	4.16111	5.41662	3.79435	6.26477	5.21963	4.00984	3.88769	3.1568	0.674851	4.31466	3.83077	4.46545	0.00549104	0.0909365	5.2428	3.47715	0.945363	1.30454	-1.76565	-3.40027	EQ	YES	0.05	1.35782	4.35998	1.42733	NOT_EXPR	VARIABLE
PLA2G7	PLA2G7	chr6	46672053	46703430	phospholipase A2, group VII (platelet-activating factor acetylhydrolase, plasma)	7941	http://www.ncbi.nlm.nih.gov/gene/?term=7941&report=generif		11899	3.25283	6.30752	3.26457	3.466	1.76669	4.4335	2.68116	3.39265	2.195	-0.879847	1.13753	2.18602	3.69507	1.09998	0.0587418	0.299752	3.59604	1.83234	1.44231	1.55649	-1.7637	-3.39567	EQ	YES	0.05	1.35782	2.71419	1.70756	NOT_EXPR	VARIABLE
GRIA1	GRIA1	chr5	152870084	153193429	glutamate receptor, ionotropic, AMPA 1	2890	http://www.ncbi.nlm.nih.gov/gene/?term=2890&report=generif		6559	1.90886	2.10514	1.38028	-2.95377	2.58599	-1.32261	0.882693	-0.882854	0.28232	-2.84174	3.53147	-2.18313	-4.03234	-1.61968	0.0581575	0.297937	0.655225	-1.10657	2.0378	2.46589	-1.76179	-3.39119	EQ	NO	0.05	1.35782	-0.22567	2.35769	NOT_EXPR	VARIABLE
CDA	CDA	chr1	20915444	20945400	cytidine deaminase	978	http://www.ncbi.nlm.nih.gov/gene/?term=978&report=generif		2757	1.3018	0.342664	0.863095	-0.618983	0.849708	3.98972	5.86409	-0.119672	-0.533446	2.58411	-3.32758	-0.728095	-1.0217	3.41907	0.0844009	0.360423	1.79887	0.0389554	2.28459	2.2841	-1.75992	-3.38678	EQ	NO	0.05	1.35782	0.918913	2.37712	NOT_EXPR	VARIABLE								CDA	cytidine deaminase	Nucleus
DOK2	DOK2	chr8	21766384	21771205	docking protein 2, 56kDa	9046	http://www.ncbi.nlm.nih.gov/gene/?term=9046&report=generif		4447	3.94171	6.46958	3.90455	5.71914	3.47519	6.18129	4.07201	3.46791	3.20985	1.96845	0.760583	2.65034	4.83246	4.56557	0.0509767	0.279423	4.82335	3.06502	1.249	1.4285	-1.75833	-3.38306	EQ	YES	0.05	1.35782	3.94419	1.57931	NOT_EXPR	VARIABLE
ADTRP	ADTRP	chr6	11713888	11779280	androgen-dependent TFPI-regulating protein	84830	http://www.ncbi.nlm.nih.gov/gene/?term=84830&report=generif		358	1.77444	2.85003	-0.714773	0.600046	-3.60468	1.36723	-0.0654533	-2.10182	-2.28103	-2.84174	-2.85465	-0.046829	0.750838	-0.721866	0.0613973	0.307342	0.315264	-1.44244	2.09419	1.43572	-1.75771	-3.3816	EQ	NO	0.05	1.35782	-0.563589	1.95123	NOT_EXPR	VARIABLE
EPHA1	EPHA1	chr7	143088205	143105985	EPH receptor A1	2041	http://www.ncbi.nlm.nih.gov/gene/?term=2041&report=generif		4941	1.6997	0.982242	0.520217	-0.719987	-2.31899	0.390978	-1.18057	-3.46443	-3.12428	5.44561	-6.07443	-1.91543	-1.61968	-2.1774	0.00673445	0.0997751	-0.0894878	-1.84715	1.3851	3.54651	-1.75766	-3.38149	EQ	NO	0.05	1.35782	-0.968317	2.74269	NOT_EXPR	VARIABLE
C1QC	C1QC	chr1	22970118	22974603	complement component 1, q subcomponent, C chain	714	http://www.ncbi.nlm.nih.gov/gene/?term=714&report=generif		1925	9.35487	9.20107	6.93675	8.04748	7.02363	9.55432	7.34218	7.26024	6.67058	6.40485	3.61873	6.63178	6.67709	7.89662	0.0474949	0.270156	8.20861	6.45141	1.14806	1.34787	-1.7572	-3.38042	EQ	YES	0.05	1.35782	7.33001	1.50936	EXPR	VARIABLE
C19orf38	C19orf38	chr19	10959106	10980360	chromosome 19 open reading frame 38	255809	http://www.ncbi.nlm.nih.gov/gene/?term=255809&report=generif		1834	2.42041	2.05668	0.623463	2.02047	2.49956	1.99158	1.3018	0.738329	1.10079	-0.306486	-1.99043	0.598004	-0.621131	1.09998	0.00301607	0.0685302	1.84485	0.0884369	0.66381	1.13367	-1.75642	-3.37858	EQ	YES	0.05	1.35782	0.966645	1.27559	NOT_EXPR	VARIABLE
CA12	CA12	chr15	63615730	63674075	carbonic anhydrase XII	771	http://www.ncbi.nlm.nih.gov/gene/?term=771&report=generif		2199	3.21493	7.28328	7.14539	8.88812	4.65341	6.03209	6.7279	6.93628	6.84778	-2.08688	1.96568	5.5941	7.90763	4.50842	0.380449	0.722314	6.27787	4.52472	1.86459	3.51336	-1.75316	-3.37096	EQ	NO	0.05	1.35782	5.4013	2.85118	EXPR	VARIABLE
CYTH4	CYTH4	chr22	37678495	37711389	cytohesin 4	27128	http://www.ncbi.nlm.nih.gov/gene/?term=27128&report=generif		3956	6.75429	6.57908	5.26788	6.88762	4.71702	7.07683	5.07744	5.01677	4.59524	3.43692	2.00148	3.98154	5.62405	5.43729	0.0324859	0.225275	6.05145	4.29904	0.9888	1.27652	-1.75241	-3.36921	EQ	YES	0.05	1.35782	5.17525	1.42482	EXPR	VARIABLE
HLA-DRB5	HLA-DRB5	chr6	32485154	32498006	major histocompatibility complex, class II, DR beta 5	3127	http://www.ncbi.nlm.nih.gov/gene/?term=3127&report=generif		7007	7.87777	0.661998	1.73092	3.80136	1.8582	0.50789	-1.18057	1.04575	0.387179	0.409565	-0.231229	-0.962232	0.569272	1.78178	0.0989401	0.388767	2.17965	0.428583	2.93804	0.875939	-1.75107	-3.36608	EQ	NO	0.05	1.35782	1.30412	2.27237	NOT_EXPR	VARIABLE
LONRF3	LONRF3	chrX	118108713	118151949	LON peptidase N-terminal domain and ring finger 3	79836	http://www.ncbi.nlm.nih.gov/gene/?term=79836&report=generif		8725	1.2285	2.76383	3.21618	2.33593	2.39696	3.51887	4.73243	-0.419533	1.71231	-2.08688	3.26508	0.344543	0.913706	4.22682	0.00725977	0.103495	2.88467	1.13658	1.09718	2.15641	-1.74809	-3.35914	EQ	NO	0.05	1.35782	2.01062	1.87737	NOT_EXPR	VARIABLE
ARHGAP9	ARHGAP9	chr12	57866038	57873633	Rho GTPase activating protein 9	64333	http://www.ncbi.nlm.nih.gov/gene/?term=64333&report=generif		910	5.03066	5.7162	4.45619	5.34854	4.01693	5.37043	3.99949	3.13017	3.41186	2.12735	1.54677	2.77177	4.49258	4.2244	0.00628818	0.0967464	4.84835	3.1007	0.692193	1.06207	-1.74765	-3.35811	EQ	YES	0.05	1.35782	3.97452	1.25062	NOT_EXPR	VARIABLE
GPR55	GPR55	chr2	231772043	231789941	G protein-coupled receptor 55	9290	http://www.ncbi.nlm.nih.gov/gene/?term=9290&report=generif		6495	-0.383016	-0.537956	-0.487672	-1.33466	-2.0707	-0.219184	-2.45184	-1.30054	-2.08688	-2.50826	-3.32758	-2.32544	-6.12396	-2.04495	0.011172	0.128646	-1.06929	-2.8168	0.894328	1.57916	-1.74751	-3.35779	EQ	YES	0.05	1.35782	-1.94304	1.53045	NOT_EXPR	VARIABLE
CD68	CD68	chr17	7482805	7485429	CD68 molecule	968	http://www.ncbi.nlm.nih.gov/gene/?term=968&report=generif		2735	8.24077	9.45235	7.01747	8.51554	6.01116	8.40835	7.27018	6.80229	5.80096	5.85433	3.48734	6.48101	7.22755	7.02992	0.00823811	0.109927	7.84512	6.09763	1.1464	1.27477	-1.74749	-3.35773	EQ	YES	0.05	1.35782	6.97137	1.47606	EXPR	VARIABLE
CCR7	CCR7	chr17	38710022	38721736	chemokine (C-C motif) receptor 7	1236	http://www.ncbi.nlm.nih.gov/gene/?term=1236&report=generif		2648	0.633976	1.78178	0.676157	-2.18062	0.656551	1.34526	0.592642	-0.548785	-0.177317	-1.83467	-2.50393	-2.32544	-1.87596	0.541638	0.0029252	0.0675365	0.50082	-1.24635	1.26657	1.1772	-1.74717	-3.357	EQ	YES	0.05	1.35782	-0.372766	1.48387	NOT_EXPR	VARIABLE
TMTC1	TMTC1	chr12	29653746	29937692	transmembrane and tetratricopeptide repeat containing 1	83857	http://www.ncbi.nlm.nih.gov/gene/?term=83857&report=generif		16328	7.22432	6.87427	5.61108	5.80785	6.74011	6.66355	7.22914	3.34294	4.79657	3.68633	4.37331	3.65988	5.68344	8.37842	0.00257323	0.0629308	6.5929	4.84584	0.644154	1.75196	-1.74706	-3.35674	EQ	YES	0.05	1.35782	5.71937	1.55881	EXPR	VARIABLE
MAGEC2	MAGEC2	chrX	141290128	141293076	melanoma antigen family C, 2	51438	http://www.ncbi.nlm.nih.gov/gene/?term=51438&report=generif		9023	-6.12396	-5.24722	-2.50589	2.54015	-6.12396	5.2031	1.84712	-6.12396	-4.32268	-6.12396	-6.07443	2.26595	3.86707	-6.12396	0.533032	0.8316	-1.48724	-3.23371	4.65961	4.37766	-1.74647	-3.35537	EQ	NO	0.05	1.35782	-2.36047	4.437	NOT_EXPR	VARIABLE
CEACAM3	CEACAM3	chr19	42300522	42315591	carcinoembryonic antigen-related cell adhesion molecule 3	1084	http://www.ncbi.nlm.nih.gov/gene/?term=1084&report=generif		2899	-2.86369	-1.61968	-0.20268	-2.51391	-4.874	-1.51813	-3.93518	-2.57172	-2.08688	-5.24722	-6.07443	-5.33494	-3.1173	-5.31978	0.0613547	0.307291	-2.5039	-4.25032	1.57293	1.60329	-1.74643	-3.35526	EQ	NO	0.05	1.35782	-3.37711	1.77467	NOT_EXPR	VARIABLE
MRC1	MRC1	chr10	17851342	18200091	mannose receptor, C type 1	4360	http://www.ncbi.nlm.nih.gov/gene/?term=4360&report=generif		9627	6.94555	7.85169	5.0634	6.76474	4.55959	9.15781	5.33915	5.84826	5.18413	4.64466	2.55996	4.37424	3.76727	7.08066	0.0702352	0.327532	6.52599	4.77988	1.64982	1.45686	-1.74611	-3.35452	EQ	YES	0.05	1.35782	5.65294	1.74835	EXPR	VARIABLE
SLC29A2	SLC29A2	chr11	66129992	66139291	solute carrier family 29 (equilibrative nucleoside transporter), member 2	3177	http://www.ncbi.nlm.nih.gov/gene/?term=3177&report=generif		14442	-0.0782265	-0.372956	-1.63854	2.76203	4.73996	0.0762153	3.2852	-0.548785	-1.61968	2.51007	-4.03993	1.74524	-1.0217	-0.464251	0.208688	0.553562	1.25338	-0.49129	2.33551	2.16648	-1.74467	-3.35119	EQ	NO	0.05	1.35782	0.381047	2.34591	NOT_EXPR	VARIABLE
SERPINB2	SERPINB2	chr18	61554939	61571124	serpin peptidase inhibitor, clade B (ovalbumin), member 2	5055	http://www.ncbi.nlm.nih.gov/gene/?term=5055&report=generif		14013	-0.603955	-2.48348	-2.93168	-3.60468	-5.24722	-0.369349	-1.18057	-6.12396	-1.38838	-5.24722	-6.07443	-1.61467	-6.12396	-2.04495	0.274661	0.627986	-2.34585	-4.08822	1.76368	2.27886	-1.74237	-3.34585	EQ	NO	0.05	1.35782	-3.21704	2.15635	NOT_EXPR	VARIABLE
ANPEP	ANPEP	chr15	90328126	90358072	alanyl (membrane) aminopeptidase	290	http://www.ncbi.nlm.nih.gov/gene/?term=290&report=generif		722	4.73103	6.91437	7.85169	7.74306	5.03753	5.78042	4.69119	5.07255	3.18106	1.53696	2.29486	7.44803	5.19068	5.83943	0.121739	0.429532	6.10704	4.36622	1.38568	2.10343	-1.74082	-3.34224	EQ	NO	0.05	1.35782	5.23663	1.93497	EXPR	VARIABLE
HLA-DRB1	HLA-DRB1	chr6	32546547	32557613	major histocompatibility complex, class II, DR beta 1	3123	http://www.ncbi.nlm.nih.gov/gene/?term=3123&report=generif		7006	8.92718	6.38163	4.41074	7.7209	5.26045	6.08953	4.63694	4.74619	4.90642	3.75084	2.4884	4.55517	5.1962	5.60286	0.0340724	0.230842	6.20391	4.46373	1.6494	1.0431	-1.74018	-3.34077	EQ	YES	0.05	1.35782	5.33382	1.60409	EXPR	VARIABLE
ARHGAP22	ARHGAP22	chr10	49654068	49860561	Rho GTPase activating protein 22	58504	http://www.ncbi.nlm.nih.gov/gene/?term=58504&report=generif		889	4.24603	5.71713	3.46571	6.92218	2.824	3.83648	2.83745	2.34629	1.81504	0.476121	0.838726	5.10961	5.09974	2.00234	0.140232	0.457857	4.26414	2.52684	1.53333	1.87795	-1.7373	-3.33411	EQ	NO	0.05	1.35782	3.39549	1.87761	NOT_EXPR	VARIABLE
RARRES3	RARRES3	chr11	63304273	63313930	retinoic acid receptor responder (tazarotene induced) 3	5920	http://www.ncbi.nlm.nih.gov/gene/?term=5920&report=generif		12971	5.53046	6.60668	4.88961	3.87517	4.23419	5.37043	6.40523	3.84086	4.8806	4.71232	0.892342	2.92647	1.63075	5.87153	0.0772986	0.344734	5.27311	3.53641	1.02603	1.81336	-1.7367	-3.33272	EQ	YES	0.05	1.35782	4.40476	1.67797	NOT_EXPR	VARIABLE
FMNL1	FMNL1	chr17	43299292	43324683	formin-like 1	752	http://www.ncbi.nlm.nih.gov/gene/?term=752&report=generif		5733	6.66412	6.73908	7.65962	6.30809	5.1962	6.57293	4.89646	3.48976	3.70863	4.55517	2.40091	5.4507	5.38773	6.89715	0.0261801	0.202975	6.29093	4.55572	0.951859	1.49848	-1.73521	-3.32927	EQ	YES	0.05	1.35782	5.42333	1.50505	EXPR	VARIABLE
C16orf54	C16orf54	chr16	29753786	29757340	chromosome 16 open reading frame 54	283897	http://www.ncbi.nlm.nih.gov/gene/?term=283897&report=generif		1766	2.02733	2.98886	1.53762	1.17138	-0.301962	2.72928	1.95351	0.996405	0.73356	-0.266247	-2.22009	-0.581836	-0.377059	1.68499	0.00686379	0.100607	1.72943	-0.00432486	1.09541	1.2813	-1.73375	-3.32592	EQ	YES	0.05	1.35782	0.862552	1.4563	NOT_EXPR	VARIABLE
KCNMB1	KCNMB1	chr5	169805165	169816681	potassium large conductance calcium-activated channel, subfamily M, beta member 1	3779	http://www.ncbi.nlm.nih.gov/gene/?term=3779&report=generif		7883	2.80413	3.39474	1.93197	2.19592	-0.00350712	1.69483	0.592642	2.1079	0.106571	-1.42206	-0.285257	-0.683211	0.840856	-0.160064	0.00853682	0.112285	1.80153	0.0721048	1.18652	1.13441	-1.72943	-3.31596	EQ	YES	0.05	1.35782	0.936818	1.43142	NOT_EXPR	VARIABLE
EMP3	EMP3	chr19	48828629	48833810	epithelial membrane protein 3	2014	http://www.ncbi.nlm.nih.gov/gene/?term=2014&report=generif		4874	8.01357	7.71913	6.89715	7.17033	6.42016	7.63666	7.20597	3.74298	3.21713	5.01437	6.13996	6.04323	7.3405	7.46312	0.00584107	0.0938703	7.29471	5.5659	0.541612	1.6558	-1.72881	-3.31455	EQ	YES	0.05	1.35782	6.43031	1.48507	EXPR	VARIABLE
WAS	WAS	chrX	48542186	48549817	Wiskott-Aldrich syndrome	7454	http://www.ncbi.nlm.nih.gov/gene/?term=7454&report=generif		17365	4.49871	5.64179	3.85881	4.82716	3.46237	4.9297	3.83355	3.09271	2.78899	2.31944	-0.120162	2.77509	3.93355	4.16926	0.00808238	0.108637	4.43601	2.70841	0.763617	1.41101	-1.7276	-3.31177	EQ	YES	0.05	1.35782	3.57221	1.41123	NOT_EXPR	VARIABLE								WAS	Wiskott-Aldrich syndrome	Cytoplasm
LY9	LY9	chr1	160765864	160798045	lymphocyte antigen 9	4063	http://www.ncbi.nlm.nih.gov/gene/?term=4063&report=generif		8939	1.06609	1.85695	0.225387	-0.256051	-0.935788	0.742482	1.37531	-0.0130605	0.28232	-2.28103	-1.78457	-2.50393	-2.56157	0.843816	0.070157	0.327465	0.582055	-1.14543	0.970235	1.46213	-1.72749	-3.31151	EQ	YES	0.05	1.35782	-0.281689	1.49151	NOT_EXPR	VARIABLE
PLAT	PLAT	chr8	42032236	42065194	plasminogen activator, tissue	5327	http://www.ncbi.nlm.nih.gov/gene/?term=5327&report=generif		11910	7.06706	5.32607	4.96615	5.92121	6.10004	5.59093	1.98084	2.63002	2.05959	4.96007	2.35577	4.00815	2.25917	6.59557	0.00519764	0.0887216	5.2789	3.55262	1.59995	1.71434	-1.72628	-3.30873	EQ	NO	0.05	1.35782	4.41576	1.82763	NOT_EXPR	VARIABLE
KRT36	KRT36	chr17	39642388	39646116	keratin 36	8689	http://www.ncbi.nlm.nih.gov/gene/?term=8689&report=generif		8258	-2.86369	3.14945	-6.12396	-4.51367	-5.5561	-0.520092	-4.92353	-6.12396	-3.12428	-6.12396	-4.03993	-5.33494	-2.56157	-6.12396	0.342548	0.689115	-3.05023	-4.77608	3.32291	1.52409	-1.72586	-3.30777	EQ	NO	0.05	1.35782	-3.91316	2.64011	NOT_EXPR	VARIABLE
ACPP	ACPP	chr3	132036211	132087146	acid phosphatase, prostate	55	http://www.ncbi.nlm.nih.gov/gene/?term=55&report=generif		171	0.271949	1.38028	-2.29861	-0.256051	-0.0675241	1.42814	0.524249	-0.487672	-2.28103	-2.65057	-4.03993	-0.529037	-0.0808385	-1.0217	0.0466888	0.267806	0.140347	-1.5844	1.25893	1.446	-1.72474	-3.30521	EQ	YES	0.05	1.35782	-0.722025	1.58032	NOT_EXPR	VARIABLE								ACPP	acid phosphatase, prostate	Extracellular Space
TPRG1	TPRG1	chr3	188889763	189041271	tumor protein p63 regulated 1	285386	http://www.ncbi.nlm.nih.gov/gene/?term=285386&report=generif		16487	2.39165	3.41641	3.60772	1.22194	0.414508	4.13827	2.44608	-0.171914	-0.907987	1.23821	-2.22009	1.47085	2.59616	3.56762	0.0959219	0.383393	2.51951	0.796121	1.33825	2.02117	-1.72339	-3.30212	EQ	NO	0.05	1.35782	1.65782	1.87394	NOT_EXPR	VARIABLE
GDPD2	GDPD2	chrX	69642881	69653241	glycerophosphodiester phosphodiesterase domain containing 2	54857	http://www.ncbi.nlm.nih.gov/gene/?term=54857&report=generif		6115	-4.04751	-5.24722	-2.18062	-2.18062	-2.8652	-1.91277	-3.00716	-6.12396	-4.32268	-4.26561	-6.07443	-5.33494	-3.1173	-4.26561	0.00963372	0.11818	-3.06301	-4.78636	1.20156	1.10245	-1.72335	-3.30202	EQ	YES	0.05	1.35782	-3.92469	1.42369	NOT_EXPR	VARIABLE
HPN	HPN	chr19	35531410	35557477	hepsin	3249	http://www.ncbi.nlm.nih.gov/gene/?term=3249&report=generif		7134	2.49052	1.13212	-1.1372	0.0530678	-0.332575	0.935974	0.344543	-0.0782265	-0.264795	-2.08688	-1.99043	-2.50393	-1.87596	0.228761	0.0214707	0.182289	0.498063	-1.2245	1.16543	1.13568	-1.72256	-3.30021	EQ	YES	0.05	1.35782	-0.363216	1.42162	NOT_EXPR	VARIABLE
DNER	DNER	chr2	230222345	230579286	delta/notch-like EGF repeat containing	92737	http://www.ncbi.nlm.nih.gov/gene/?term=92737&report=generif		4415	-2.50826	0.31446	-1.91543	-1.05874	2.84129	-2.07634	-0.49464	-4.12278	-3.12428	-3.12106	1.63343	-1.345	-6.12396	-0.721866	0.121569	0.429459	-0.699666	-2.41793	1.8431	2.51912	-1.71826	-3.2904	EQ	NO	0.05	1.35782	-1.5588	2.30036	NOT_EXPR	VARIABLE
GCNT1	GCNT1	chr9	79056582	79122332	glucosaminyl (N-acetyl) transferase 1, core 2	2650	http://www.ncbi.nlm.nih.gov/gene/?term=2650&report=generif		6088	5.6326	5.70085	5.37728	4.85085	1.67761	5.91467	5.09742	2.09719	1.9225	2.86768	1.02704	5.51116	4.87018	3.93661	0.00679239	0.10023	4.89304	3.17605	1.46403	1.65075	-1.71699	-3.28749	EQ	NO	0.05	1.35782	4.03455	1.74374	NOT_EXPR	VARIABLE
NLRC4	NLRC4	chr2	32449518	32490812	NLR family, CARD domain containing 4	58484	http://www.ncbi.nlm.nih.gov/gene/?term=58484&report=generif		10368	3.24573	3.44625	1.36496	2.87492	-0.222908	3.6437	1.64397	1.64098	0.998375	-0.266247	-1.59852	-0.368276	2.09518	1.48192	0.0393769	0.247612	2.28523	0.56906	1.41495	1.3398	-1.71617	-3.28563	EQ	YES	0.05	1.35782	1.42715	1.59546	NOT_EXPR	VARIABLE
LILRB2	LILRB2	chr19	54777675	54785033	leukocyte immunoglobulin-like receptor, subfamily B (with TM and ITIM domains), member 2	10288	http://www.ncbi.nlm.nih.gov/gene/?term=10288&report=generif		8596	4.36571	5.81902	3.32289	4.89043	3.46968	5.52424	4.02949	3.54003	3.88769	2.54082	0.0785014	2.46996	3.44158	3.45173	0.00603286	0.0951248	4.48878	2.7729	0.968416	1.3003	-1.71588	-3.28496	EQ	YES	0.05	1.35782	3.63084	1.41629	NOT_EXPR	VARIABLE
PFKP	PFKP	chr10	3109712	3178997	phosphofructokinase, platelet	5214	http://www.ncbi.nlm.nih.gov/gene/?term=5214&report=generif		11655	4.71326	5.76188	6.97125	6.16039	5.71638	6.0923	8.32814	4.48151	3.47468	2.90238	3.96732	5.94279	6.51439	4.45817	0.00543183	0.0906698	6.24909	4.53446	1.13698	1.29232	-1.71462	-3.28211	EQ	YES	0.05	1.35782	5.39178	1.46934	EXPR	VARIABLE
HNF4A	HNF4A	chr20	42984441	43061485	hepatocyte nuclear factor 4, alpha	3172	http://www.ncbi.nlm.nih.gov/gene/?term=3172&report=generif		7053	-6.12396	-2.48348	-6.12396	-4.51367	-3.01474	-4.9387	-0.171914	-6.12396	-6.12396	-4.26561	-6.07443	-5.33494	-6.12396	-5.31978	0.0147779	0.15049	-3.91006	-5.6238	2.16162	0.704044	-1.71374	-3.28011	EQ	NO	0.05	1.35782	-4.76693	1.78215	NOT_EXPR	VARIABLE
CCR4	CCR4	chr3	32993066	32996403	chemokine (C-C motif) receptor 4	1233	http://www.ncbi.nlm.nih.gov/gene/?term=1233&report=generif		2645	-0.264068	0.572173	-0.766328	-6.12396	-2.03478	0.356752	-1.38501	-2.95377	-2.84174	-2.98209	-4.03993	-3.2527	-4.03234	-1.53674	0.00234451	0.0603374	-1.37789	-3.09133	2.28703	0.848654	-1.71344	-3.27942	EQ	NO	0.05	1.35782	-2.23461	1.88067	NOT_EXPR	VARIABLE								CCR4	chemokine (C-C motif) receptor 4	Plasma Membrane
PRF1	PRF1	chr10	72357104	72362531	perforin 1 (pore forming protein)	5551	http://www.ncbi.nlm.nih.gov/gene/?term=5551&report=generif		12376	3.60377	3.8112	4.35231	4.76054	2.01719	4.79337	4.17791	2.87813	3.25395	1.30484	0.806881	2.86725	0.913706	3.50554	0.0130447	0.140371	3.9309	2.21862	0.95345	1.16294	-1.71228	-3.27679	EQ	YES	0.05	1.35782	3.07476	1.35393	NOT_EXPR	VARIABLE
TFRC	TFRC	chr3	195776155	195809032	transferrin receptor	7037	http://www.ncbi.nlm.nih.gov/gene/?term=7037&report=generif		15852	6.44522	7.0704	6.17896	7.72397	7.17572	8.37637	9.49665	6.41728	5.74123	5.4717	4.18116	5.72276	7.09203	5.85743	0.00213005	0.0573028	7.49533	5.78337	1.15124	0.893457	-1.71196	-3.27605	EQ	YES	0.05	1.35782	6.63935	1.33011	EXPR	VARIABLE
SLC1A3	SLC1A3	chr5	36606457	36688436	solute carrier family 1 (glial high affinity glutamate transporter), member 3	6507	http://www.ncbi.nlm.nih.gov/gene/?term=6507&report=generif		14334	6.17915	6.30943	4.15062	3.86529	7.92822	4.43529	7.28042	1.98026	2.89982	1.90414	5.16363	6.12718	5.25453	4.83903	0.142944	0.462757	5.73549	4.02409	1.60318	1.7241	-1.71141	-3.2748	EQ	NO	0.05	1.35782	4.87979	1.8294	NOT_EXPR	VARIABLE
CENPI	CENPI	chrX	100354798	100417978	centromere protein I	2491	http://www.ncbi.nlm.nih.gov/gene/?term=2491&report=generif		2939	3.27863	1.8451	3.71593	3.41217	2.74626	4.43063	4.3756	2.64145	0.763257	0.863837	1.48272	1.65027	2.5202	1.90315	0.0106516	0.124867	3.40062	1.68927	0.910474	0.733241	-1.71135	-3.27467	EQ	YES	0.05	1.35782	2.54494	1.19132	NOT_EXPR	VARIABLE
FYB	FYB	chr5	39105354	39270759	FYN binding protein	2533	http://www.ncbi.nlm.nih.gov/gene/?term=2533&report=generif		5911	7.27826	7.77089	5.11374	6.25569	5.04962	6.88107	5.64677	4.49621	5.21298	3.51091	2.88751	4.20246	5.46211	6.2446	0.0349633	0.23429	6.28515	4.57383	1.06895	1.16236	-1.71132	-3.27461	EQ	YES	0.05	1.35782	5.42949	1.39263	EXPR	VARIABLE
HSPB8	HSPB8	chr12	119616595	119632551	heat shock 22kDa protein 8	26353	http://www.ncbi.nlm.nih.gov/gene/?term=26353&report=generif		7223	5.0161	0.572173	4.81101	4.85209	6.34819	6.19967	3.15505	-1.90373	0.680472	0.913049	5.89212	4.36522	3.90386	5.14601	0.283857	0.636749	4.42204	2.71386	1.99941	2.85364	-1.70818	-3.26749	EQ	NO	0.05	1.35782	3.56795	2.52766	NOT_EXPR	VARIABLE
MUC13	MUC13	chr3	124624289	124653595	mucin 13, cell surface associated	56667	http://www.ncbi.nlm.nih.gov/gene/?term=56667&report=generif		9863	-1.78457	-2.29635	-0.766328	-1.18057	-5.24722	1.05643	-3.44257	-6.12396	-4.32268	-3.60468	-6.07443	-2.83924	-0.740206	-1.91277	0.108225	0.407499	-1.9516	-3.65971	2.01157	2.02461	-1.70811	-3.26732	EQ	NO	0.05	1.35782	-2.80565	2.13189	NOT_EXPR	VARIABLE
AGBL1	AGBL1	chr15	86685242	87572283	ATP/GTP binding protein-like 1	123624	http://www.ncbi.nlm.nih.gov/gene/?term=123624&report=generif		385	-6.12396	-6.12396	-3.79494	-1.66483	-2.95055	-4.9387	2.79759	-4.12278	-6.12396	-6.12396	-1.59852	-5.33494	-6.12396	-5.31978	0.133599	0.44829	-3.25705	-4.96398	3.13165	1.64999	-1.70693	-3.26466	EQ	NO	0.05	1.35782	-4.11052	2.56269	NOT_EXPR	VARIABLE
RGS13	RGS13	chr1	192605268	192629440	regulator of G-protein signaling 13	6003	http://www.ncbi.nlm.nih.gov/gene/?term=6003&report=generif		13210	-0.334401	-1.31759	-1.33671	1.35062	-2.65509	1.50271	-4.92353	-6.12396	-4.32268	-3.60468	-4.03993	-3.2527	1.49559	0.192772	0.094515	0.381328	-1.102	-2.80794	2.25488	2.68221	-1.70594	-3.26241	EQ	NO	0.05	1.35782	-1.95497	2.53981	NOT_EXPR	VARIABLE
TYROBP	TYROBP	chr19	36395303	36399211	TYRO protein tyrosine kinase binding protein	7305	http://www.ncbi.nlm.nih.gov/gene/?term=7305&report=generif		16903	7.35743	7.14487	5.20229	6.95924	4.7709	7.10278	5.23309	4.92864	4.88832	3.22312	2.3471	4.17691	6.15801	6.11599	0.0560244	0.291546	6.25294	4.5483	1.12375	1.41706	-1.70465	-3.25949	EQ	YES	0.05	1.35782	5.40062	1.51393	EXPR	VARIABLE
CCDC64	CCDC64	chr12	120427648	120532299	coiled-coil domain containing 64	92558	http://www.ncbi.nlm.nih.gov/gene/?term=92558&report=generif		2539	1.50185	1.82457	0.566461	0.330385	4.09405	1.13036	2.24716	-0.972364	-0.721866	3.69928	0.706234	-1.91543	-2.56157	1.5358	0.0360965	0.238411	1.67069	-0.0328446	1.2626	2.16916	-1.70354	-3.25699	EQ	NO	0.05	1.35782	0.818924	1.92061	NOT_EXPR	VARIABLE
CCNO	CCNO	chr5	54526981	54529508	cyclin O	10309	http://www.ncbi.nlm.nih.gov/gene/?term=10309&report=generif		2634	0.418273	2.75669	1.23	0.954876	1.7792	2.22622	4.26209	-3.46443	-2.84174	4.13331	-1.30893	1.42213	2.45056	1.32329	0.14358	0.463757	1.94677	0.244885	1.2882	2.83532	-1.70188	-3.25325	EQ	NO	0.05	1.35782	1.09583	2.2926	NOT_EXPR	VARIABLE
MYBPC2	MYBPC2	chr19	50936160	50969583	myosin binding protein C, fast type	4606	http://www.ncbi.nlm.nih.gov/gene/?term=4606&report=generif		9904	-3.2909	-0.147898	-4.26561	-1.88484	5.4368	-3.03333	-0.831725	-6.12396	-6.12396	-1.42206	-6.07443	1.34704	2.29947	-3.80139	0.433561	0.765221	-1.14536	-2.84275	3.23699	3.62653	-1.6974	-3.24315	EQ	NO	0.05	1.35782	-1.99406	3.41786	NOT_EXPR	VARIABLE
C9orf92	C9orf92	chr9	16203933	16253105	chromosome 9 open reading frame 92	100129385	http://www.ncbi.nlm.nih.gov/gene/?term=100129385&report=generif		2194	-2.50826	-2.84174	-1.1372	-1.88484	-5.5561	0.975602	-2.45184	-6.12396	-4.32268	-6.12396	-2.85465	-6.12396	-0.506224	-1.22625	0.193297	0.532261	-2.20063	-3.89738	1.96414	2.40749	-1.69675	-3.24171	EQ	NO	0.05	1.35782	-3.049	2.28708	NOT_EXPR	VARIABLE
FGF9	FGF9	chr13	22245215	22278640	fibroblast growth factor 9	2254	http://www.ncbi.nlm.nih.gov/gene/?term=2254&report=generif		5643	5.5445	-3.06248	-0.60325	-1.50694	2.74626	-0.568525	-3.93518	-6.12396	-3.70374	-0.972364	4.6096	-5.33494	-2.18564	0.453657	0.396611	0.73569	-0.197945	-1.89391	3.31239	3.69122	-1.69597	-3.23994	EQ	NO	0.05	1.35782	-1.04593	3.48236	NOT_EXPR	VARIABLE								FGF9	fibroblast growth factor 9	Extracellular Space
RPGRIP1	RPGRIP1	chr14	21756136	21819460	retinitis pigmentosa GTPase regulator interacting protein 1	57096	http://www.ncbi.nlm.nih.gov/gene/?term=57096&report=generif		13463	0.913556	0.14372	-0.559223	-0.828718	-1.5013	-0.421267	2.57885	-0.119672	-1.38838	-1.77177	-3.32758	-2.32544	-1.38164	-1.22625	0.00576127	0.0931574	0.0465168	-1.64868	1.34916	0.995592	-1.69519	-3.2382	EQ	YES	0.05	1.35782	-0.80108	1.43919	NOT_EXPR	VARIABLE
SLC1A1	SLC1A1	chr9	4490427	4587469	solute carrier family 1 (neuronal/epithelial high affinity glutamate transporter, system Xag), member 1	6505	http://www.ncbi.nlm.nih.gov/gene/?term=6505&report=generif		14332	3.50337	4.08621	2.57497	1.19658	4.19106	4.51346	1.34498	1.62929	0.73356	0.694461	-0.231229	0.759265	2.58294	3.37628	0.0630528	0.310501	3.05866	1.36351	1.37176	1.24911	-1.69515	-3.23811	EQ	YES	0.05	1.35782	2.21109	1.53697	NOT_EXPR	VARIABLE
SLC7A5	SLC7A5	chr16	87863629	87903100	solute carrier family 7 (amino acid transporter light chain, L system), member 5	8140	http://www.ncbi.nlm.nih.gov/gene/?term=8140&report=generif		14619	4.68006	6.6746	7.51681	5.36061	6.38116	5.15274	7.25591	4.11842	2.92505	4.4548	3.87517	4.87516	6.4829	4.42627	0.00431615	0.0813744	6.14599	4.45111	1.0953	1.08627	-1.69488	-3.23749	EQ	YES	0.05	1.35782	5.29855	1.3681	EXPR	VARIABLE
NEB	NEB	chr2	152341853	152591001	nebulin	4703	http://www.ncbi.nlm.nih.gov/gene/?term=4703&report=generif		10200	2.85863	4.83356	1.3373	1.25195	8.37013	3.72871	1.90041	1.33823	2.35064	0.141468	2.21434	0.17994	3.25174	2.94928	0.230565	0.581581	3.46867	1.77509	2.52464	1.25748	-1.69358	-3.23458	EQ	NO	0.05	1.35782	2.62188	2.10803	NOT_EXPR	VARIABLE
HBM	HBM	chr16	215973	216767	hemoglobin, mu	3042	http://www.ncbi.nlm.nih.gov/gene/?term=3042&report=generif		6776	-1.98479	-2.84174	0.714909	-2.95377	-5.97537	-2.50589	-3.00716	-6.12396	-0.533446	-1.61968	-6.07443	-6.12396	-6.12396	-3.80139	0.198042	0.539238	-2.65054	-4.34297	1.96216	2.40609	-1.69243	-3.23201	EQ	NO	0.05	1.35782	-3.49676	2.28476	NOT_EXPR	VARIABLE
PPL	PPL	chr16	4932508	4987136	periplakin	5493	http://www.ncbi.nlm.nih.gov/gene/?term=5493&report=generif		12221	4.63119	6.06004	1.75244	1.22194	5.30104	-2.74799	6.5711	-2.29861	2.66532	4.1183	3.4612	-1.91543	-2.18564	7.09962	0.380697	0.72241	3.25568	1.56354	3.35091	3.72079	-1.69214	-3.23136	EQ	NO	0.05	1.35782	2.40961	3.51326	NOT_EXPR	VARIABLE
C5orf20	C5orf20	chr5	134779904	134783038	chromosome 5 open reading frame 20	140947	http://www.ncbi.nlm.nih.gov/gene/?term=140947&report=generif		2067	-0.383016	-0.638234	-0.20268	-1.50694	0.441421	0.420958	-0.911402	-0.487672	-0.907987	-0.602248	-6.07443	-2.05565	-4.03234	-0.464251	0.10265	0.396408	-0.397128	-2.08923	0.702939	2.17832	-1.6921	-3.23126	EQ	NO	0.05	1.35782	-1.24318	1.78577	NOT_EXPR	VARIABLE
AIM1L	AIM1L	chr1	26648350	26680621	absent in melanoma 1-like	55057	http://www.ncbi.nlm.nih.gov/gene/?term=55057&report=generif		443	-0.334401	-0.274448	-1.82514	-3.60468	-3.38469	-0.819393	-0.171914	-6.12396	-3.70374	0.295797	-4.03993	-2.83924	-4.03234	-1.8129	0.0757016	0.340495	-1.48781	-3.17947	1.48178	2.01963	-1.69166	-3.23028	EQ	NO	0.05	1.35782	-2.33364	1.91479	NOT_EXPR	VARIABLE
MASP1	MASP1	chr3	186933873	187009810	mannan-binding lectin serine peptidase 1 (C4/C2 activating component of Ra-reactive factor)	5648	http://www.ncbi.nlm.nih.gov/gene/?term=5648&report=generif		9170	-1.98479	0.0530678	2.32998	4.10074	0.076604	1.11712	3.68139	-4.12278	-6.12396	1.94867	4.01365	2.56903	-1.0217	0.296799	0.411016	0.748047	1.33916	-0.348612	2.17716	3.68076	-1.68777	-3.22158	EQ	NO	0.05	1.35782	0.495274	3.0344	NOT_EXPR	VARIABLE
EML6	EML6	chr2	54952149	55199156	echinoderm microtubule associated protein like 6	400954	http://www.ncbi.nlm.nih.gov/gene/?term=400954&report=generif		4871	1.06609	2.5951	0.688559	3.25756	4.80302	3.09966	2.00722	-1.42851	-0.136995	-0.714773	1.51064	1.82851	3.28311	1.38028	0.0497816	0.275915	2.50246	0.817465	1.40396	1.64327	-1.68499	-3.21539	EQ	NO	0.05	1.35782	1.65996	1.70893	NOT_EXPR	VARIABLE
CLCA2	CLCA2	chr1	86889769	86922240	chloride channel accessory 2	9635	http://www.ncbi.nlm.nih.gov/gene/?term=9635&report=generif		3184	-1.78457	4.46712	0.811933	0.849708	-4.38007	-0.219184	1.01253	-1.90373	-2.84174	-3.35408	-4.03993	-1.61467	-0.0808385	2.79991	0.0544162	0.287073	0.10821	-1.57644	2.72939	2.32119	-1.68465	-3.21462	EQ	NO	0.05	1.35782	-0.734114	2.58633	NOT_EXPR	VARIABLE
FAM26F	FAM26F	chr6	116782533	116784934	family with sequence similarity 26, member F	441168	http://www.ncbi.nlm.nih.gov/gene/?term=441168&report=generif		5356	5.68086	4.2991	2.26478	4.55871	1.57006	4.06055	4.38023	2.13851	2.45056	1.48549	1.40655	0.572967	3.19076	3.77945	0.00552434	0.0912508	3.83061	2.14633	1.4195	1.10378	-1.68429	-3.21381	EQ	YES	0.05	1.35782	2.98847	1.50202	NOT_EXPR	VARIABLE
CHRND	CHRND	chr2	233390870	233401375	cholinergic receptor, nicotinic, delta (muscle)	1144	http://www.ncbi.nlm.nih.gov/gene/?term=1144&report=generif		3118	-6.12396	-1.16947	-6.12396	-6.12396	7.683	-6.12396	-4.92353	-4.12278	-6.12396	-5.24722	-6.07443	-6.12396	-0.879012	-6.12396	0.767792	0.9639	-3.27226	-4.95647	5.15905	1.94697	-1.68421	-3.21364	EQ	NO	0.05	1.35782	-4.11437	3.84675	NOT_EXPR	VARIABLE
AURKA	AURKA	chr20	54944445	54967351	aurora kinase A	6790	http://www.ncbi.nlm.nih.gov/gene/?term=6790&report=generif		1260	4.90927	3.8076	5.2071	4.88764	5.28869	5.26497	6.60348	3.87683	2.37685	2.75293	2.55356	4.26884	4.97016	3.38192	0.00199548	0.0550508	5.13839	3.45444	0.824238	0.966888	-1.68395	-3.21306	EQ	YES	0.05	1.35782	4.29642	1.22821	NOT_EXPR	VARIABLE								AURKA	aurora kinase A	Nucleus
GLIS3	GLIS3	chr9	3824128	4300035	GLIS family zinc finger 3	169792	http://www.ncbi.nlm.nih.gov/gene/?term=169792&report=generif		6239	4.24861	4.21881	5.53219	5.84826	3.2655	4.29276	5.37386	1.76603	0.4951	0.0320004	1.44067	6.38599	5.77972	5.10097	0.0907896	0.373985	4.68286	3.00007	0.923942	2.66595	-1.68279	-3.21048	EQ	NO	0.05	1.35782	3.84146	2.10634	NOT_EXPR	VARIABLE
COX6A2	COX6A2	chr16	31439052	31439749	cytochrome c oxidase subunit VIa polypeptide 2	1339	http://www.ncbi.nlm.nih.gov/gene/?term=1339&report=generif		3516	-6.12396	-0.680978	-6.12396	-6.12396	4.04168	-3.97338	-1.61968	-6.12396	-4.32268	-3.91215	-6.07443	-6.12396	-0.506224	-5.31978	0.3743	0.717451	-2.94346	-4.62617	3.80943	2.02654	-1.6827	-3.21029	EQ	NO	0.05	1.35782	-3.78481	3.05868	NOT_EXPR	VARIABLE
SPATA8	SPATA8	chr15	97326679	97328845	spermatogenesis associated 8	145946	http://www.ncbi.nlm.nih.gov/gene/?term=145946&report=generif		14985	-1.98479	2.9028	-6.12396	-6.12396	-3.38469	-3.45538	-6.12396	-4.12278	-6.12396	-6.12396	-6.07443	-6.12396	-4.03234	-3.46443	0.277111	0.629366	-3.47056	-5.15226	3.26487	1.21421	-1.6817	-3.20806	EQ	NO	0.05	1.35782	-4.31141	2.52222	NOT_EXPR	VARIABLE
SLN	SLN	chr11	107578101	107582787	sarcolipin	6588	http://www.ncbi.nlm.nih.gov/gene/?term=6588&report=generif		14676	-3.2909	-6.12396	-0.524762	1.32927	1.96384	2.02909	-0.223956	-2.10182	-4.32268	-6.12396	-6.07443	-2.05565	5.09805	-1.0217	0.188297	0.526068	-0.691626	-2.37174	3.02905	3.8598	-1.68011	-3.20453	EQ	NO	0.05	1.35782	-1.53168	3.44539	NOT_EXPR	VARIABLE
PLA2G2D	PLA2G2D	chr1	20439143	20446059	phospholipase A2, group IID	26279	http://www.ncbi.nlm.nih.gov/gene/?term=26279&report=generif		11888	-1.44702	1.38028	-2.05565	0.886103	-4.26561	-0.882854	-2.7178	-2.57172	-4.32268	-2.08688	-4.03993	-3.59563	-4.03234	-0.200088	0.0366611	0.23972	-1.30036	-2.97847	1.98051	1.47789	-1.6781	-3.20007	EQ	NO	0.05	1.35782	-2.13942	1.89119	NOT_EXPR	VARIABLE								PLA2G2D	phospholipase A2, group IID	Extracellular Space
TP63	TP63	chr3	189349216	189615068	tumor protein p63	8626	http://www.ncbi.nlm.nih.gov/gene/?term=8626&report=generif		16458	1.73566	0.596522	1.12627	-0.92868	1.79679	2.45353	0.674851	-0.365239	-1.74725	-1.83467	-1.30893	-0.210523	0.913706	0.262497	0.00275474	0.065146	1.06499	-0.612915	1.10027	1.04754	-1.67791	-3.19964	EQ	YES	0.05	1.35782	0.226038	1.35025	NOT_EXPR	VARIABLE								TP63	tumor protein p63	Nucleus
ARSI	ARSI	chr5	149675909	149682525	arylsulfatase family, member I	340075	http://www.ncbi.nlm.nih.gov/gene/?term=340075&report=generif		1024	3.00228	4.39992	3.25928	4.19164	0.475119	3.45359	1.34498	-0.419533	-2.08688	-0.972364	-1.08143	2.35912	5.82483	4.7598	0.112406	0.414172	2.87526	1.19765	1.45247	3.12931	-1.67761	-3.19898	EQ	NO	0.05	1.35782	2.03646	2.50021	NOT_EXPR	VARIABLE
STEAP3	STEAP3	chr2	119981384	120023227	STEAP family member 3, metalloreductase	55240	http://www.ncbi.nlm.nih.gov/gene/?term=55240&report=generif		15268	2.51071	7.07489	5.66745	6.29308	6.95617	7.45826	6.04555	4.10882	3.86025	1.21415	5.29154	4.83813	7.0377	3.91636	0.00281025	0.0657274	6.00087	4.32385	1.66182	1.76368	-1.67702	-3.19767	EQ	NO	0.05	1.35782	5.16236	1.86211	EXPR	VARIABLE
GREM1	GREM1	chr15	33010205	33026870	gremlin 1, DAN family BMP antagonist	26585	http://www.ncbi.nlm.nih.gov/gene/?term=26585&report=generif		6553	2.75669	4.8255	1.60527	6.3727	3.01182	0.0384433	2.00722	-6.12396	-4.32268	-3.60468	6.52821	7.61742	6.86177	1.92936	0.552759	0.844794	2.94538	1.26935	2.09951	5.90695	-1.67603	-3.19547	EQ	NO	0.05	1.35782	2.10736	4.34681	NOT_EXPR	VARIABLE
LRP2	LRP2	chr2	169983619	170219122	low density lipoprotein receptor-related protein 2	4036	http://www.ncbi.nlm.nih.gov/gene/?term=4036&report=generif		8787	0.0170274	-4.12278	-3.13945	-1.50694	-0.871012	-4.9387	2.4559	-4.12278	-4.32268	-1.83467	2.61259	-3.91215	-6.12396	-6.12396	0.204096	0.547334	-1.72942	-3.40394	2.56155	3.02978	-1.67452	-3.19213	EQ	NO	0.05	1.35782	-2.56668	2.83197	NOT_EXPR	VARIABLE								LRP2	low density lipoprotein receptor-related protein 2	Plasma Membrane
HCST	HCST	chr19	36393382	36395173	hematopoietic cell signal transducer	10870	http://www.ncbi.nlm.nih.gov/gene/?term=10870&report=generif		6797	4.17499	4.06661	2.41002	4.19888	1.82599	4.57077	3.53147	2.53405	2.69099	0.896078	-0.120162	0.452568	2.5427	4.06579	0.0292777	0.214359	3.53982	1.866	1.03214	1.48925	-1.67382	-3.19057	EQ	YES	0.05	1.35782	2.70291	1.50652	NOT_EXPR	VARIABLE
C8orf22	C8orf22	chr8	49966895	49988642	chromosome 8 open reading frame 22	492307	http://www.ncbi.nlm.nih.gov/gene/?term=492307&report=generif		2141	-3.2909	-6.12396	-0.164835	-2.18062	-3.76343	-6.12396	-4.92353	-6.12396	-6.12396	-3.91215	-6.07443	-6.12396	-6.12396	-3.80139	0.0430839	0.25754	-3.79589	-5.46911	2.16645	1.10205	-1.67322	-3.18927	EQ	NO	0.05	1.35782	-4.6325	1.86562	NOT_EXPR	VARIABLE
KIAA0226L	KIAA0226L	chr13	46916137	46961635	KIAA0226-like	80183	http://www.ncbi.nlm.nih.gov/gene/?term=80183&report=generif		7970	4.95228	6.60502	3.61363	4.31765	3.05055	4.48138	2.4559	4.02069	3.29687	0.452568	0.0320004	3.9237	3.02933	3.00931	0.0798465	0.350797	4.21092	2.53778	1.36315	1.62209	-1.67313	-3.18907	EQ	NO	0.05	1.35782	3.37435	1.68098	NOT_EXPR	VARIABLE
IQGAP3	IQGAP3	chr1	156495197	156542396	IQ motif containing GTPase activating protein 3	128239	http://www.ncbi.nlm.nih.gov/gene/?term=128239&report=generif		7621	5.67629	3.56094	7.85727	7.47157	5.92212	6.4821	6.27773	4.38395	2.97263	4.03557	3.00012	6.82472	7.14651	3.17609	0.120266	0.427624	6.17829	4.50565	1.40011	1.77823	-1.67264	-3.18796	EQ	NO	0.05	1.35782	5.34197	1.76562	EXPR	VARIABLE
FAM83D	FAM83D	chr20	37554955	37581703	family with sequence similarity 83, member D	81610	http://www.ncbi.nlm.nih.gov/gene/?term=81610&report=generif		5415	4.35828	2.12155	4.68808	5.05948	5.64819	5.04925	5.75437	3.61971	1.82851	2.28085	2.475	3.62541	4.72755	2.42467	0.0030455	0.069015	4.66846	2.99739	1.22613	1.02109	-1.67107	-3.1845	EQ	YES	0.05	1.35782	3.83292	1.38813	NOT_EXPR	VARIABLE
CSF3	CSF3	chr17	38171614	38174066	colony stimulating factor 3 (granulocyte)	1440	http://www.ncbi.nlm.nih.gov/gene/?term=1440&report=generif		3678	-4.04751	-0.588327	-1.63854	-3.60468	-4.05509	-3.03333	-2.45184	-6.12396	-6.12396	-4.26561	-2.85465	-3.91215	-4.03234	-3.80139	0.0517723	0.28152	-2.77419	-4.44487	1.30323	1.22934	-1.67068	-3.18364	EQ	YES	0.05	1.35782	-3.60953	1.49428	NOT_EXPR	VARIABLE
ITPKA	ITPKA	chr15	41786056	41795757	inositol-trisphosphate 3-kinase A	3706	http://www.ncbi.nlm.nih.gov/gene/?term=3706&report=generif		7722	-0.264068	1.92756	2.80248	3.8712	2.99072	2.5718	3.70417	-1.16996	-1.91277	1.25048	2.18823	2.16998	3.53791	-0.110791	0.0949178	0.381689	2.51484	0.850439	1.39247	1.98136	-1.6644	-3.16981	EQ	NO	0.05	1.35782	1.68264	1.85813	NOT_EXPR	VARIABLE
LOC388813	LOC388813	chr21	15964484	16015428	uncharacterized protein ENSP00000383407-like	388813	http://www.ncbi.nlm.nih.gov/gene/?term=388813&report=generif		8703	-2.22205	-1.52976	-4.26561	-2.95377	-3.48746	-3.45538	-3.44257	-4.12278	-2.08688	-5.24722	-6.07443	-6.12396	-4.03234	-5.31978	0.0117029	0.132847	-3.05094	-4.71534	0.912269	1.4263	-1.66439	-3.16981	EQ	YES	0.05	1.35782	-3.88314	1.43835	NOT_EXPR	VARIABLE
CPEB1	CPEB1	chr15	83211951	83316728	cytoplasmic polyadenylation element binding protein 1	64506	http://www.ncbi.nlm.nih.gov/gene/?term=64506&report=generif		3540	3.9453	4.43741	-1.48208	4.24012	5.74376	1.87333	2.20277	1.08989	0.190326	0.00537714	-1.30893	5.35955	1.73523	2.24716	0.0248332	0.197304	2.99437	1.33123	2.38116	2.13377	-1.66314	-3.16706	EQ	NO	0.05	1.35782	2.1628	2.3373	NOT_EXPR	VARIABLE
SCML4	SCML4	chr6	108023364	108145521	sex comb on midleg-like 4 (Drosophila)	256380	http://www.ncbi.nlm.nih.gov/gene/?term=256380&report=generif		13823	0.716886	2.18144	0.475119	0.330385	0.0320004	1.29208	1.19033	1.9711	0.106571	-2.84174	-1.44017	-2.05565	-2.56157	1.39784	0.0273992	0.207478	0.88832	-0.774804	0.72699	1.94016	-1.66312	-3.16701	EQ	NO	0.05	1.35782	0.0567582	1.65104	NOT_EXPR	VARIABLE
SLC7A7	SLC7A7	chr14	23242432	23289020	solute carrier family 7 (amino acid transporter light chain, y+L system), member 7	9056	http://www.ncbi.nlm.nih.gov/gene/?term=9056&report=generif		14622	5.5863	6.78786	3.60267	4.58816	3.62939	5.23194	4.44002	3.6282	3.05928	2.06131	1.63343	3.66941	3.99237	4.18174	0.0243553	0.195448	4.83805	3.17511	1.13466	0.979931	-1.66294	-3.16661	EQ	YES	0.05	1.35782	4.00658	1.33489	NOT_EXPR	VARIABLE
IL20RB	IL20RB	chr3	136676707	136729926	interleukin 20 receptor beta	53833	http://www.ncbi.nlm.nih.gov/gene/?term=53833&report=generif		7475	1.80877	4.45636	3.83077	2.44073	1.89017	4.68473	2.09436	0.645966	0.789749	-0.110147	-0.533446	1.96109	3.20573	3.61162	0.0910788	0.374267	3.02941	1.36722	1.25347	1.60307	-1.66219	-3.16496	EQ	YES	0.05	1.35782	2.19832	1.62944	NOT_EXPR	VARIABLE
SLCO5A1	SLCO5A1	chr8	70584568	70747299	solute carrier organic anion transporter family, member 5A1	81796	http://www.ncbi.nlm.nih.gov/gene/?term=81796&report=generif		14653	-0.784307	-1.61968	-0.0106636	2.95744	1.89701	-1.91277	-0.309315	-2.10182	-4.32268	-5.24722	-0.792131	0.676504	1.73523	-1.36083	0.247736	0.601477	0.0311018	-1.63042	1.79496	2.51583	-1.66152	-3.1635	EQ	NO	0.05	1.35782	-0.799659	2.2697	NOT_EXPR	VARIABLE
ANGPTL1	ANGPTL1	chr1	178818670	178840215	angiopoietin-like 1	9068	http://www.ncbi.nlm.nih.gov/gene/?term=9068&report=generif		619	4.69031	3.96161	1.82599	7.08762	5.2652	-1.91277	5.47815	2.47746	1.55601	-0.241943	5.45312	-0.581836	4.65731	1.48192	0.185844	0.523119	3.77087	2.11458	2.97536	2.28324	-1.6563	-3.15206	EQ	NO	0.05	1.35782	2.94273	2.68897	NOT_EXPR	VARIABLE
IRG1	IRG1	chr13	77526624	77532776	immunoresponsive 1 homolog (mouse)	730249	http://www.ncbi.nlm.nih.gov/gene/?term=730249&report=generif		7644	-2.86369	-3.36166	-6.12396	-5.97537	-5.5561	-3.03333	-1.50694	-4.12278	-6.12396	-6.12396	-6.07443	-6.12396	-6.12396	-5.31978	0.0582087	0.298107	-4.06015	-5.71611	1.81006	0.76262	-1.65597	-3.15134	EQ	YES	0.05	1.35782	-4.88813	1.58709	NOT_EXPR	VARIABLE
ERC2	ERC2	chr3	55542336	56502391	ELKS/RAB6-interacting/CAST family member 2	26059	http://www.ncbi.nlm.nih.gov/gene/?term=26059&report=generif		4988	-0.383016	0.115893	-1.63854	-2.18062	0.617845	0.356752	1.09334	-1.16996	-4.32268	-4.26561	0.46519	0.69829	-1.87596	-3.12106	0.107282	0.405691	-0.288337	-1.94168	1.20572	2.07457	-1.65335	-3.14563	EQ	NO	0.05	1.35782	-1.11501	1.84209	NOT_EXPR	VARIABLE
UBE2C	UBE2C	chr20	44441255	44445596	ubiquitin-conjugating enzyme E2C	11065	http://www.ncbi.nlm.nih.gov/gene/?term=11065&report=generif		16939	5.46026	3.83445	5.99249	5.88188	6.58655	5.65008	6.80302	4.17499	2.65034	2.65202	3.30551	5.0126	6.53041	4.31052	0.00342215	0.0739193	5.7441	4.09091	0.970211	1.39155	-1.65319	-3.14528	EQ	YES	0.05	1.35782	4.91751	1.43666	NOT_EXPR	VARIABLE
HLA-DOB	HLA-DOB	chr6	32780540	32784825	major histocompatibility complex, class II, DO beta	3112	http://www.ncbi.nlm.nih.gov/gene/?term=3112&report=generif		6998	2.91441	2.83975	2.88552	0.745457	-0.260088	1.50271	-0.3702	-0.724085	1.39734	0.114913	-1.78457	-1.81612	-0.00891168	1.51676	0.159461	0.487315	1.46537	-0.186383	1.46468	1.35588	-1.65175	-3.14214	EQ	YES	0.05	1.35782	0.639491	1.60411	NOT_EXPR	VARIABLE
CNKSR2	CNKSR2	chrX	21392536	21672813	connector enhancer of kinase suppressor of Ras 2	22866	http://www.ncbi.nlm.nih.gov/gene/?term=22866&report=generif		3343	3.1238	-1.52976	2.96929	-1.18057	1.25349	0.0384433	-2.45184	-4.12278	-1.91277	-2.50826	0.39501	-5.33494	4.39872	-0.251607	0.219013	0.567134	0.317548	-1.33381	2.20556	3.2281	-1.65135	-3.14128	EQ	NO	0.05	1.35782	-0.508129	2.79085	NOT_EXPR	VARIABLE
CST6	CST6	chr11	65779462	65780976	cystatin E/M	1474	http://www.ncbi.nlm.nih.gov/gene/?term=1474&report=generif		3718	-1.08316	-1.24967	-5.19768	-1.50694	-4.26561	0.316376	-4.92353	-6.12396	-6.12396	-2.18564	-4.03993	-3.59563	-3.1173	-4.26561	0.202111	0.545395	-2.5586	-4.20743	2.18835	1.47354	-1.64883	-3.13579	EQ	NO	0.05	1.35782	-3.38302	1.98604	NOT_EXPR	VARIABLE
MYL4	MYL4	chr17	45286428	45301045	\myosin, light chain 4, alkali; atrial, embryonic\""	4635	http://www.ncbi.nlm.nih.gov/gene/?term=4635&report=generif		9941	1.53418	3.00824	0.811933	0.785086	5.78594	-0.0102538	-1.38501	1.28499	0.461404	-2.84174	-0.533446	-0.843797	0.186804	1.28288	0.149217	0.47143	1.5043	-0.143272	2.31782	1.44182	-1.64757	-3.13306	EQ	NO	0.05	1.35782	0.680514	2.04201	NOT_EXPR	VARIABLE
ECM1	ECM1	chr1	150480487	150486265	extracellular matrix protein 1	1893	http://www.ncbi.nlm.nih.gov/gene/?term=1893&report=generif		4655	6.55573	8.42462	6.95333	7.46962	4.16175	6.41989	4.02949	3.19909	2.16333	5.24062	1.36381	6.6543	7.1138	6.75717	0.319807	0.672838	6.28777	4.64173	1.63885	2.37921	-1.64604	-3.12974	EQ	NO	0.05	1.35782	5.46475	2.14048	EXPR	VARIABLE
IFI44	IFI44	chr1	79115477	79129763	interferon-induced protein 44	10561	http://www.ncbi.nlm.nih.gov/gene/?term=10561&report=generif		7319	7.46207	6.64067	8.1688	6.85801	4.95788	6.81131	7.30202	5.22364	6.31083	4.23588	3.61441	4.1847	5.70141	7.40864	0.00765181	0.105865	6.88582	5.23993	0.994543	1.34334	-1.64589	-3.12941	EQ	YES	0.05	1.35782	6.06288	1.42082	EXPR	VARIABLE
TRPM3	TRPM3	chr9	73149966	73736514	transient receptor potential cation channel, subfamily M, member 3	80036	http://www.ncbi.nlm.nih.gov/gene/?term=80036&report=generif		16673	1.74597	1.80566	-1.0217	-1.66483	-2.57172	-2.50589	0.811107	-2.57172	-2.51391	-2.40846	-4.03993	0.344543	-2.56157	-1.16996	0.108497	0.407773	-0.485916	-2.13157	1.91584	1.37229	-1.64566	-3.1289	EQ	NO	0.05	1.35782	-1.30874	1.81448	NOT_EXPR	VARIABLE
BIN2	BIN2	chr12	51674822	51717938	bridging integrator 2	51411	http://www.ncbi.nlm.nih.gov/gene/?term=51411&report=generif		1464	5.02097	4.99702	3.4612	4.19479	2.86378	4.67697	3.50554	2.95587	3.27705	1.90414	0.324794	2.42002	3.01104	3.30994	0.0124858	0.137165	4.1029	2.45755	0.84502	1.0653	-1.64534	-3.12823	EQ	YES	0.05	1.35782	3.28022	1.25785	NOT_EXPR	VARIABLE
CKMT1A	CKMT1A	chr15	43985084	43991420	creatine kinase, mitochondrial 1A	548596	http://www.ncbi.nlm.nih.gov/gene/?term=548596&report=generif		3174	-6.12396	-4.12278	-6.12396	-6.12396	-0.301962	-4.9387	3.9768	-6.12396	-6.12396	1.41963	-6.07443	-6.12396	-6.12396	-6.12396	0.0847479	0.36115	-3.39407	-5.03923	3.85497	2.84815	-1.64515	-3.12781	EQ	NO	0.05	1.35782	-4.21665	3.36622	NOT_EXPR	VARIABLE
PTPRN	PTPRN	chr2	220154345	220174295	protein tyrosine phosphatase, receptor type, N	5798	http://www.ncbi.nlm.nih.gov/gene/?term=5798&report=generif		12719	-4.04751	-2.05479	-1.19654	5.91357	-0.436591	-1.6267	1.19033	-3.46443	-4.32268	0.75779	-1.78457	1.98026	-1.61968	-5.31978	0.362746	0.70559	-0.322604	-1.96758	3.17626	2.65179	-1.64498	-3.12743	EQ	NO	0.05	1.35782	-1.14509	2.93774	NOT_EXPR	VARIABLE
DAPP1	DAPP1	chr4	100737981	100791346	dual adaptor of phosphotyrosine and 3-phosphoinositides	27071	http://www.ncbi.nlm.nih.gov/gene/?term=27071&report=generif		3986	3.66383	3.93453	1.56792	2.45732	1.21476	3.68324	2.02527	1.22289	1.4773	-0.563646	-0.120162	1.2737	1.49559	2.24716	0.0578992	0.29749	2.64955	1.00469	1.11083	0.987677	-1.64486	-3.12718	EQ	YES	0.05	1.35782	1.82712	1.32218	NOT_EXPR	VARIABLE
ANGPTL4	ANGPTL4	chr19	8429011	8439257	angiopoietin-like 4	51129	http://www.ncbi.nlm.nih.gov/gene/?term=51129&report=generif		622	5.68817	1.36723	7.6695	6.94199	4.0865	7.23793	7.96191	5.83688	7.007	4.93344	0.706234	0.737311	5.56351	4.66376	0.178131	0.513036	5.85046	4.20688	2.3847	2.49557	-1.64359	-3.12441	EQ	NO	0.05	1.35782	5.02867	2.49527	EXPR	VARIABLE
SGK1	SGK1	chr6	134490384	134639196	serum/glucocorticoid regulated kinase 1	6446	http://www.ncbi.nlm.nih.gov/gene/?term=6446&report=generif		14103	7.93198	7.12404	5.93093	4.96186	6.36712	6.67559	6.2294	4.46596	6.04323	3.92996	2.25042	5.16809	5.02833	6.83041	0.00747662	0.104542	6.46013	4.81663	0.934549	1.48452	-1.6435	-3.12423	EQ	YES	0.05	1.35782	5.63838	1.46542	EXPR	VARIABLE								SGK1	serum/glucocorticoid regulated kinase 1	Cytoplasm
BUB1	BUB1	chr2	111395275	111435684	BUB1 mitotic checkpoint serine/threonine kinase	699	http://www.ncbi.nlm.nih.gov/gene/?term=699&report=generif		1614	4.49871	3.88564	4.8045	5.70505	6.41064	5.64754	6.29082	4.58073	2.51899	3.23628	3.16419	4.40825	5.06783	2.77036	0.028452	0.211619	5.32041	3.67809	0.947382	0.992139	-1.64233	-3.12169	EQ	YES	0.05	1.35782	4.49925	1.26283	NOT_EXPR	VARIABLE								BUB1	BUB1 mitotic checkpoint serine/threonine kinase	Nucleus
MYOZ2	MYOZ2	chr4	120056939	120108944	myozenin 2	51778	http://www.ncbi.nlm.nih.gov/gene/?term=51778&report=generif		9987	0.541178	-1.31759	-2.50589	-4.51367	5.33358	0.638799	-0.99767	-2.95377	-2.84174	0.736851	-4.03993	-3.91215	-1.18829	-0.110791	0.309086	0.663033	-0.403038	-2.04426	3.09287	1.87707	-1.64122	-3.1193	EQ	NO	0.05	1.35782	-1.22365	2.60123	NOT_EXPR	VARIABLE
EXO1	EXO1	chr1	242011493	242053241	exonuclease 1	9156	http://www.ncbi.nlm.nih.gov/gene/?term=9156&report=generif		5082	3.95733	2.48897	3.29852	3.90238	4.24054	3.0278	5.16052	3.23266	1.39734	1.67999	1.66906	2.13851	3.49342	0.979309	0.00427162	0.0813364	3.72515	2.08433	0.876324	0.943055	-1.64082	-3.11844	EQ	YES	0.05	1.35782	2.90474	1.22056	NOT_EXPR	VARIABLE
CD300LB	CD300LB	chr17	72517313	72527613	CD300 molecule-like family member b	124599	http://www.ncbi.nlm.nih.gov/gene/?term=124599&report=generif		2705	-0.871012	1.04016	0.395603	0.819453	-0.740206	1.16413	-0.638939	-0.487672	-0.817513	-2.84174	-2.85465	-1.51813	-0.0808385	-1.71076	0.0330792	0.227442	0.167027	-1.47304	0.892997	1.09389	-1.64007	-3.11681	EQ	YES	0.05	1.35782	-0.653008	1.28239	NOT_EXPR	VARIABLE
RRM2	RRM2	chr2	10262695	10271546	ribonucleotide reductase M2	6241	http://www.ncbi.nlm.nih.gov/gene/?term=6241&report=generif		13593	6.08103	4.87516	5.75415	6.4402	6.9607	7.62652	7.1274	5.57112	3.62237	4.02602	3.72923	5.49644	7.41282	3.53395	0.0229287	0.189452	6.40931	4.77028	0.930309	1.45118	-1.63903	-3.11457	EQ	YES	0.05	1.35782	5.58979	1.4473	EXPR	VARIABLE								RRM2	ribonucleotide reductase M2	Nucleus
FIGF	FIGF	chrX	15363713	15402535	c-fos induced growth factor (vascular endothelial growth factor D)	2277	http://www.ncbi.nlm.nih.gov/gene/?term=2277&report=generif		5674	3.29149	5.83082	1.25349	0.635047	0.676504	3.68021	2.49956	-1.42851	1.99438	2.10154	-1.59852	-0.631265	-0.740206	6.70396	0.121196	0.428985	2.55245	0.91448	1.89083	2.97281	-1.63797	-3.11227	EQ	NO	0.05	1.35782	1.73346	2.53994	NOT_EXPR	VARIABLE
NUPR1	NUPR1	chr16	28548662	28550495	nuclear protein, transcriptional regulator, 1	26471	http://www.ncbi.nlm.nih.gov/gene/?term=26471&report=generif		10688	7.73038	8.48488	6.42889	6.89084	5.54937	7.23212	8.41985	5.23795	7.27263	5.90506	0.923184	5.56302	7.23212	7.14173	0.143377	0.463461	7.24805	5.61081	1.06614	2.23367	-1.63724	-3.11069	EQ	NO	0.05	1.35782	6.42943	1.88389	EXPR	VARIABLE
PLXNC1	PLXNC1	chr12	94542499	94701451	plexin C1	10154	http://www.ncbi.nlm.nih.gov/gene/?term=10154&report=generif		12012	7.67282	8.3581	5.59078	4.7034	5.8556	4.57077	4.35841	3.60246	2.48539	3.09375	3.58491	6.93675	4.80302	5.15856	0.0709977	0.329449	5.87284	4.23783	1.57336	1.50894	-1.63501	-3.10589	EQ	NO	0.05	1.35782	5.05534	1.70678	EXPR	VARIABLE
STAC2	STAC2	chr17	37366789	37382040	SH3 and cysteine rich domain 2	342667	http://www.ncbi.nlm.nih.gov/gene/?term=342667&report=generif		15231	-0.447229	-0.178444	2.95346	2.02047	5.3149	3.4334	6.19738	-0.659308	1.24118	0.230133	5.45475	1.579	0.467646	-0.464251	0.0302642	0.217876	2.75628	1.12131	2.52658	2.07801	-1.63497	-3.10581	EQ	NO	0.05	1.35782	1.93879	2.37885	NOT_EXPR	VARIABLE
TFCP2L1	TFCP2L1	chr2	121974164	122042778	transcription factor CP2-like 1	29842	http://www.ncbi.nlm.nih.gov/gene/?term=29842&report=generif		15836	1.89821	2.19393	2.63019	2.68686	5.92106	1.58599	0.299055	0.143134	-0.589054	3.98697	-0.41606	0.143134	2.18086	0.35231	0.00170765	0.0500359	2.45933	0.828757	1.72624	1.65979	-1.63057	-3.09636	EQ	NO	0.05	1.35782	1.64404	1.83375	NOT_EXPR	VARIABLE
CDCA8	CDCA8	chr1	38158073	38175391	cell division cycle associated 8	55143	http://www.ncbi.nlm.nih.gov/gene/?term=55143&report=generif		2798	4.49659	3.18893	4.80778	4.98415	4.86402	5.52424	5.90354	3.599	2.09272	3.1096	2.46814	3.8991	5.24436	1.94422	0.00221303	0.0585928	4.82418	3.19388	0.862545	1.16719	-1.6303	-3.09578	EQ	YES	0.05	1.35782	4.00903	1.29913	NOT_EXPR	VARIABLE
SLC7A8	SLC7A8	chr14	23594504	23652869	solute carrier family 7 (amino acid transporter light chain, L system), member 8	23428	http://www.ncbi.nlm.nih.gov/gene/?term=23428&report=generif		14623	3.69255	7.57424	6.80533	6.69108	6.78673	4.45817	6.88647	3.32557	2.83975	6.81018	0.633976	7.24745	6.62238	4.00485	0.236349	0.587577	6.1278	4.49773	1.44893	2.47376	-1.63006	-3.09527	EQ	NO	0.05	1.35782	5.31277	2.12337	EXPR	VARIABLE
[truncated: 17,396 more rows]
[truncated: 10 more columns]

## Sheet: Mirror
										1	2	3	4	5	6	7	8	9	10	11	12	13	14	15	16	17	18	19	20	21	22	23	24	25	26	27	28	29	30	31	32
[truncated: 18,402 more rows]
[truncated: 10 more columns]
